# Supplementary material for: A single-nucleus transcriptomic atlas of primate liver aging uncovers the pro-senescence role of SREBP2 in hepatocytes
Source: Protein Cell. 2023 Jun 28;15(2):98–120. doi: 10.1093/procel/pwad039 (PMC10833472; doi:10.1093/procel/pwad039)
Supplement: pwad039_suppl_Supplementary_Tables [file pwad039_suppl_supplementary_tables.xlsx]

## Sheet: Table S1
Table S1. Differentially expressed genes (DEGs) of bulk RNA-seq between aged and young livers.
Column names: Log2FoldChange: Log2 fold change; Padj: BH adjusted P value
GeneID	Length	GeneName	BaseMean	Log2FoldChange	LfcSE	Stat	Pvalue	Padj	YF1	YF2	YF3	YF4	YM1	YM2	YM3	YM4	OF1	OF2	OF3	OF4	OM1	OM2	OM3	OM4	Direction
ENSMFAG00000039936	405	ENSMFAG00000039936	14.9262	6.98758	1.74378	4.00716	6.15e-05	0.00539857	0	0	0	0	1.09036	0	0	0	82.7111	82.9831	0	1.02272	62.9822	7.05888	0	0.971309	Up regulated
ENSMFAG00000010326	116	5S_rRNA	7.21067	5.18442	1.19828	4.32656	1.51e-05	0.00216593	0	0	0	0	3.27109	0	0	0	3.14093	0	7.03785	15.3407	4.3436	956.478	22.5763	57.3072	Up regulated
ENSMFAG00000016693	116	5S_rRNA	452.774	4.98584	1.04558	4.76851	1.86e-06	0.000597714	11.1967	2.94796	35.6128	77.2217	31.6205	40.7493	0	22.3794	20.9395	33.6134	143.885	478.631	40.1783	5234.16	241.755	829.498	Up regulated
ENSMFAG00000045615	17125	CHIT1	1476.27	4.79532	0.947757	5.05965	4.2e-07	0.000209423	23.3264	17.6878	14.4376	1819.93	224.615	126.537	56.5479	59.6784	216.724	7164.91	450.422	113.521	124.878	1171.77	442.12	13114.6	Up regulated
ENSMFAG00000027620	26179	INSL6	70.846	4.49904	0.753444	5.97131	2.35e-09	4.1e-06	5.59835	3.93061	24.0627	5.21768	3.27109	2.1447	1.85403	1.86495	124.59	262.605	269.002	181.021	4.3436	10.5883	228.585	4.85655	Up regulated
ENSMFAG00000011673	106	U6	22.6867	4.43874	0.760079	5.83983	5.23e-09	7.63e-06	0	0.982653	2.88753	4.17415	3.27109	1.07235	0.927014	2.79742	12.5637	184.874	82.8902	24.5452	14.1167	5.8824	10.3475	11.6557	Up regulated
ENSMFAG00000035953	7217	MADCAM1	404.537	4.37985	1.07542	4.07269	4.65e-05	0.00454198	26.1256	37.3408	20.2127	15.6531	46.8856	19.3023	68.5991	62.4758	17.7986	357.143	9.3838	15.3407	3664.91	72.9417	2037.51	0.971309	Up regulated
ENSMFAG00000040717	338	ENSMFAG00000040717	58.5981	4.3595	0.757903	5.75205	8.82e-09	1.02e-05	0	1.96531	0	3.13061	11.994	3.21705	10.1972	13.0546	152.859	86.1344	3.90992	436.7	56.4668	23.5296	78.0765	56.3359	Up regulated
ENSMFAG00000043963	2997	SCGB1A1	17.7408	4.21975	1.10843	3.80697	0.000140681	0.00933555	0	0.982653	0	81.3959	0	0	1.85403	8.39227	5.23488	7.35294	5974.35	237.27	4.3436	4.70592	3.76272	2.91393	Up regulated
ENSMFAG00000046277	12529	ENSMFAG00000046277	19.5867	3.99825	0.884189	4.52194	6.13e-06	0.00116538	0	2.94796	0	1.04354	0	3.21705	10.1972	0.932475	4.18791	57.7731	9.3838	123.749	1.0859	50.5886	38.5679	9.71309	Up regulated
ENSMFAG00000017340	9949	CRABP1	5.59231	3.85328	1.05011	3.6694	0.000243116	0.0138855	0	0	1.92502	0	0	0	1.85403	1.86495	24.0805	5.2521	9.3838	8.18172	0	24.7061	12.2288	0	Up regulated
ENSMFAG00000043777	52445	ENSMFAG00000043777	17545.9	3.73446	0.644433	5.79496	6.83e-09	9e-06	4861.23	2428.14	526.492	5394.04	1898.32	1555.98	1187.51	1766.11	33921	98259.4	45234.6	60105	3006.86	2895.32	6993.96	10700.9	Up regulated
ENSMFAG00000036096	23853	IP6K3	28.5464	3.5388	0.891589	3.9691	7.21e-05	0.00594172	4.66529	23.5837	0.962509	1.04354	2.18072	0	2.78104	0.932475	110.979	12.605	98.5299	44.9995	2.1718	3.52944	144.865	2.91393	Up regulated
ENSMFAG00000000170	181479	CFTR	188.154	3.49949	0.623341	5.61408	1.98e-08	1.96e-05	28.9248	43.2368	19.2502	31.3061	37.0723	15.0129	33.3725	36.3665	110.979	22.0588	530.967	140.112	1380.18	35.2944	492.916	53.422	Up regulated
ENSMFAG00000001776	23183	ENSMFAG00000001776	1257.84	3.45392	1.08961	3.16985	0.00152516	0.0478488	406.813	22.601	22.1377	808.741	102.494	7.50644	95.4825	217.267	15.7046	388.655	3949.02	613.629	2347.72	192.943	10926	8.74178	Up regulated
ENSMFAG00000036626	191451	TSHR	4.98384	3.41487	0.785109	4.34955	1.36e-05	0.0020133	0	0	0.962509	0	0	2.1447	2.78104	0.932475	13.6107	2.10084	19.5496	15.3407	3.2577	4.70592	6.58476	7.77047	Up regulated
ENSMFAG00000046176	6844	ANGPTL7	108.736	3.40896	0.70132	4.86078	1.17e-06	0.00041481	56.9165	7.86123	12.5126	12.5224	8.72289	6.4341	28.7374	15.8521	58.6307	168.067	928.996	182.043	32.577	10.5883	193.78	15.5409	Up regulated
ENSMFAG00000044764	32168	CEACAM20	9.77311	3.39545	1.00657	3.3733	0.000742732	0.0297868	0.933058	0	1.92502	0	2.18072	1.07235	5.56209	1.86495	2.09395	0	55.5208	24.5452	5.4295	0	3.76272	51.4794	Up regulated
ENSMFAG00000038036	15715	ATP4A	162.166	3.36672	0.970206	3.47011	0.000520241	0.0234655	4.66529	29.4796	9.62509	121.05	40.3434	1.07235	12.9782	10.2572	95.2748	793.067	1042.38	287.383	3.2577	40.0003	93.1273	10.6844	Up regulated
ENSMFAG00000045777	23046	OLFM4	5.30794	3.28165	0.814386	4.02959	5.59e-05	0.00504061	0	1.96531	0	0	0	2.1447	0.927014	2.79742	5.23488	13.6555	8.60182	5.11358	20.6321	20.0001	0.94068	2.91393	Up regulated
ENSMFAG00000032580	13592	MSLNL	52.3443	3.27558	0.767444	4.26817	1.97e-05	0.00249027	14.9289	6.87857	4.81254	2.08707	169.006	2.1447	3.70806	24.2443	20.9395	45.168	448.076	157.498	13.0308	2.35296	55.5001	16.5123	Up regulated
ENSMFAG00000040766	105815	MGAM2	4.45041	3.24853	0.788576	4.11949	3.8e-05	0.00396271	31.724	1.96531	0	0	0	0	0	0	12.5637	9.45378	14.8577	88.9763	4.3436	5.8824	6.58476	6.79916	Up regulated
ENSMFAG00000036811	5932	ENSMFAG00000036811	4.47644	3.18107	0.927348	3.43029	0.000602942	0.0261719	0	0	0	2.08707	3.27109	0	1.85403	0	8.37581	3.15126	4.6919	8.18172	22.8039	15.2942	0.94068	0.971309	Up regulated
ENSMFAG00000034314	136353	CCDC170	120.558	3.13533	0.460181	6.81325	9.54e-12	4.4e-08	8.39752	21.6184	29.8378	35.4803	23.988	19.3023	26.8834	31.7041	87.946	553.571	467.626	271.02	106.418	51.7651	116.644	76.7334	Up regulated
ENSMFAG00000029970	57494	GABRR3	26.3187	3.11362	0.712985	4.36702	1.26e-05	0.00188906	10.2636	3.93061	1.92502	1.04354	11.994	4.2894	10.1972	0	5.23488	7.35294	68.0325	128.862	104.246	30.5885	26.339	6.79916	Up regulated
ENSMFAG00000038834	20919	ENSMFAG00000038834	9.56319	3.01039	0.826646	3.64168	0.00027086	0.0149159	0	0	0	2.08707	0	6.4341	2.78104	5.59485	3.14093	26.2605	12.5117	46.0222	2.1718	30.5885	3.76272	11.6557	Up regulated
ENSMFAG00000037238	320	ENSMFAG00000037238	41.4513	2.98223	0.680738	4.38088	1.18e-05	0.00178738	0	7.86123	8.66258	6.26122	0	33.2428	10.1972	8.39227	138.201	76.6806	10.9478	186.134	11.9449	71.7652	39.5086	53.422	Up regulated
ENSMFAG00000036289	80	ENSMFAG00000036289	261.66	2.97674	0.89636	3.32092	0.000897211	0.0341793	0	50.1153	9.62509	322.453	37.0723	26.8087	17.6133	8.39227	113.073	176.47	93.838	596.243	338.801	297.649	1629.26	469.142	Up regulated
ENSMFAG00000042439	45341	PDILT	101.361	2.95541	0.620995	4.75916	1.94e-06	0.000597714	18.6612	8.84388	15.4001	69.917	22.8976	9.65114	14.8322	25.1768	28.2684	248.949	117.297	94.0898	35.8347	50.5886	810.866	50.5081	Up regulated
ENSMFAG00000029556	539	ENSMFAG00000029556	21.024	2.88194	0.840787	3.42767	0.00060878	0.0263397	3.73223	1.96531	8.66258	15.6531	6.54217	0	3.70806	0	27.2214	122.899	21.8955	2.04543	18.4603	9.41183	0.94068	93.2457	Up regulated
ENSMFAG00000039780	106540	C9orf84	55.0548	2.85321	0.680448	4.19313	2.75e-05	0.00319221	7.46446	56.9939	10.5876	2.08707	4.36145	2.1447	6.4891	16.7845	150.765	257.353	7.03785	83.8627	10.859	64.7064	141.102	58.2785	Up regulated
ENSMFAG00000032562	27987	STEAP4	843.479	2.80055	0.694936	4.02993	5.58e-05	0.00504061	517.847	87.4562	154.964	243.144	113.398	101.873	98.2635	376.72	405.18	988.445	241.633	276.133	862.204	7761.23	817.451	449.716	Up regulated
ENSMFAG00000028048	1506	ENSMFAG00000028048	11.1368	2.79567	0.716438	3.90218	9.53e-05	0.00717815	2.79917	0.982653	0	7.30476	4.36145	5.36175	1.85403	0	54.4428	14.7059	10.9478	5.11358	41.2642	3.52944	21.6356	3.88524	Up regulated
ENSMFAG00000033968	12854	HPCAL4	31.0061	2.72162	0.525575	5.17836	2.24e-07	0.000139736	0.933058	7.86123	17.3252	6.26122	6.54217	8.57879	8.34313	9.32475	46.067	11.5546	49.2649	26.5906	27.1475	197.649	35.7458	36.9097	Up regulated
ENSMFAG00000037237	311	ENSMFAG00000037237	16.716	2.70034	0.707014	3.81935	0.000133801	0.00907489	0	4.91327	4.81254	3.13061	9.81326	8.57879	2.78104	1.86495	51.3018	4.20168	6.25587	110.453	11.9449	4.70592	31.0424	11.6557	Up regulated
ENSMFAG00000028804	284	TRAV2	6.25575	2.66744	0.7596	3.51164	0.000445355	0.0210126	1.86612	2.94796	0.962509	0	0	2.1447	3.70806	1.86495	15.7046	36.7647	15.6397	4.09086	5.4295	2.35296	5.64408	0.971309	Up regulated
ENSMFAG00000045939	2481	C6orf223	15.3279	2.63732	0.833176	3.16539	0.00154878	0.0482016	3.73223	0	1.92502	1.04354	15.2651	0	5.56209	6.52732	2.09395	5.2521	70.3785	11.2499	92.3015	16.4707	4.7034	8.74178	Up regulated
ENSMFAG00000044809	57861	WNT7A	4.4794	2.63192	0.730779	3.60153	0.000316352	0.0165397	1.86612	1.96531	0.962509	1.04354	2.18072	1.07235	0.927014	0	2.09395	17.8571	10.9478	0	6.5154	11.7648	4.7034	7.77047	Up regulated
ENSMFAG00000000937	15727	TNFSF15	26.4698	2.60534	0.533945	4.87941	1.06e-06	0.000384886	11.1967	4.91327	4.81254	4.17415	27.259	2.1447	1.85403	3.7299	35.5972	14.7059	45.355	13.2953	45.6078	97.6478	74.3137	36.9097	Up regulated
ENSMFAG00000041764	2384	CRP	425490	2.59818	0.719352	3.61184	0.000304033	0.0163046	46385.1	39726.7	184439	191613	184654	97806.8	51722.8	168590	148325	478777	191519	501366	239165	2.98513e+06	385130	913497	Up regulated
ENSMFAG00000030608	932	ENSMFAG00000030608	237.415	2.58949	0.511218	5.06533	4.08e-07	0.000208922	14.9289	46.1847	35.6128	144.008	192.994	35.3875	25.9564	46.6237	921.339	377.101	101.658	728.173	492.999	164.707	182.492	288.479	Up regulated
ENSMFAG00000001074	582	ENSMFAG00000001074	22.7375	2.53916	0.69755	3.64011	0.000272516	0.0149624	1.86612	8.84388	5.77505	3.13061	5.45181	1.07235	0	27.0418	23.0335	629.201	6.25587	25.5679	152.026	30.5885	27.2797	30.1106	Up regulated
ENSMFAG00000010465	904	ENSMFAG00000010465	23.6518	2.5199	0.602828	4.18013	2.91e-05	0.00327727	5.59835	1.96531	2.88753	2.08707	23.988	10.7235	2.78104	6.52732	38.7381	18.9076	18.7676	124.771	22.8039	4.70592	31.9831	61.1925	Up regulated
ENSMFAG00000008701	320	ENSMFAG00000008701	45.6791	2.50778	0.758901	3.30449	0.000951498	0.0355329	2.79917	8.84388	19.2502	16.6966	15.2651	13.9405	24.1024	8.39227	50.2549	68.2773	1.56397	313.974	104.246	16.4707	66.7883	0	Up regulated
ENSMFAG00000003260	681	ENSMFAG00000003260	10.2186	2.49261	0.724319	3.44132	0.000578886	0.0252466	0.933058	3.93061	0	8.3483	0	2.1447	9.27014	0	47.1139	15.7563	7.03785	23.5225	16.2885	2.35296	12.2288	14.5696	Up regulated
ENSMFAG00000004059	65609	TRIM55	13.4478	2.48024	0.658826	3.76464	0.000166789	0.010472	2.79917	4.91327	2.88753	4.17415	0	1.07235	13.9052	2.79742	5.23488	9.45378	37.5352	4.09086	14.1167	16.4707	73.3731	22.3401	Up regulated
ENSMFAG00000022712	296	ENSMFAG00000022712	37.6352	2.47338	0.482745	5.12356	3e-07	0.000172842	2.79917	6.87857	5.77505	18.7837	33.8012	7.50644	8.34313	8.39227	85.8521	82.9831	14.0757	72.6128	98.8169	70.5888	15.9916	68.9629	Up regulated
ENSMFAG00000002347	4425	CYP21A2	5436.87	2.46365	0.471152	5.22899	1.7e-07	0.000112295	1620.72	748.782	2133.88	2611.97	1148.15	1023.02	1336.75	2726.56	2431.08	3342.43	2968.41	36049.7	7770.7	6172.99	9308.03	5596.68	Up regulated
ENSMFAG00000000838	8562	SERPINA2	96.2675	2.43839	0.683842	3.56573	0.000362848	0.0183896	31.724	18.6704	3.85004	9.39183	91.5904	9.65114	53.7668	21.4469	78.5232	55.6722	314.357	19.4316	230.211	18.8237	555.001	28.168	Up regulated
ENSMFAG00000041863	13366	CYP7A1	8445.86	2.42914	0.51903	4.68015	2.87e-06	0.000772134	624.216	8261.17	3671.01	1882.54	2562.35	304.547	1074.41	2781.57	4054.94	9741.59	13443.9	17573.3	36192	5838.87	14239.1	12888.3	Up regulated
ENSMFAG00000039628	4299	CXCL1	13.9312	2.42773	0.71456	3.39752	0.000679996	0.0279389	2.79917	13.7571	0.962509	4.17415	8.72289	0	1.85403	2.79742	19.8925	9.45378	73.5064	11.2499	31.4911	36.4709	1.88136	3.88524	Up regulated
ENSMFAG00000042441	94229	PGR	203.09	2.4106	0.640353	3.76449	0.000166888	0.010472	79.3099	49.1327	15.4001	102.267	51.247	122.248	19.4673	75.5305	293.153	533.613	751.486	617.72	335.543	18.8237	180.611	3.88524	Up regulated
ENSMFAG00000026743	323	ENSMFAG00000026743	2314.41	2.39927	0.528676	4.53827	5.67e-06	0.00113731	37.3223	329.189	335.916	912.051	1395.66	2137.19	187.257	566.945	3191.18	7710.08	1942.45	3693.03	4047.15	1577.66	4552.89	4414.6	Up regulated
ENSMFAG00000043936	4443	ENSMFAG00000043936	11.3192	2.39801	0.716855	3.34519	0.000822274	0.0319354	2.79917	0.982653	0	7.30476	3.27109	4.2894	4.63507	5.59485	42.926	66.1764	6.25587	6.13629	1.0859	15.2942	6.58476	7.77047	Up regulated
ENSMFAG00000000494	2948	ENSMFAG00000000494	14.3505	2.36661	0.639308	3.70182	0.000214056	0.0125568	0.933058	0.982653	0.962509	5.21768	5.45181	11.7958	4.63507	7.4598	69.1004	11.5546	4.6919	39.8859	23.8898	3.52944	9.4068	30.1106	Up regulated
ENSMFAG00000045830	658	ENSMFAG00000045830	102.414	2.35147	0.630182	3.73142	0.000190403	0.0116665	2.79917	31.4449	34.6503	87.6571	29.4398	48.2557	18.5403	15.8521	366.442	422.269	4.6919	248.52	85.7861	140.001	50.7967	51.4794	Up regulated
ENSMFAG00000011568	293	ENSMFAG00000011568	13.1405	2.28671	0.532927	4.29085	1.78e-05	0.00229625	0	6.87857	3.85004	8.3483	2.18072	4.2894	1.85403	8.39227	29.3153	16.8067	7.03785	39.8859	14.1167	9.41183	12.2288	45.6515	Up regulated
ENSMFAG00000002715	12498	ZNF683	29.5253	2.28125	0.564019	4.04463	5.24e-05	0.00490751	8.39752	5.89592	0	10.4354	9.81326	9.65114	12.9782	23.3119	50.2549	149.16	7.03785	21.477	31.4911	21.1766	41.3899	69.9343	Up regulated
ENSMFAG00000011823	311	ENSMFAG00000011823	42.2763	2.27317	0.542915	4.18698	2.83e-05	0.00323919	3.73223	10.8092	9.62509	25.0449	39.253	6.4341	5.56209	15.8521	154.952	123.95	71.1605	55.2266	32.577	17.6472	9.4068	95.1883	Up regulated
ENSMFAG00000044624	16596	CSTA	797.045	2.27289	0.576945	3.93953	8.16e-05	0.00646414	123.164	137.571	111.651	174.271	346.735	203.746	955.752	133.344	117.261	282.563	894.589	2162.02	3305.48	424.709	2574.64	805.215	Up regulated
ENSMFAG00000011501	311	ENSMFAG00000011501	4.27524	2.24893	0.658511	3.41518	0.000637408	0.0268468	0	1.96531	0	2.08707	3.27109	1.07235	1.85403	1.86495	11.5167	9.45378	12.5117	2.04543	2.1718	2.35296	8.46612	7.77047	Up regulated
ENSMFAG00000030234	389	ENSMFAG00000030234	84.0281	2.24425	0.561444	3.99728	6.41e-05	0.00554947	2.79917	22.601	31.7628	62.6122	46.8856	28.9534	36.1536	2.79742	243.945	131.302	42.2271	338.519	125.964	18.8237	111	98.1022	Up regulated
ENSMFAG00000013190	549	ENSMFAG00000013190	53.5155	2.23278	0.435349	5.12871	2.92e-07	0.000172842	19.5942	1.96531	35.6128	25.0449	8.72289	34.3152	21.3213	3.7299	50.2549	94.5378	68.8145	133.976	145.511	43.5297	79.9578	89.3604	Up regulated
ENSMFAG00000027149	305	ENSMFAG00000027149	8.05805	2.22184	0.699538	3.17616	0.00149239	0.0473865	0.933058	1.96531	0.962509	2.08707	2.18072	5.36175	0	9.32475	11.5167	6.30252	6.25587	18.4089	6.5154	1.17648	12.2288	43.7089	Up regulated
ENSMFAG00000033234	2953	MIOX	787.895	2.22078	0.679242	3.26949	0.0010774	0.038274	256.591	77.6296	207.902	847.352	194.084	325.994	121.439	195.82	286.871	241.596	936.034	329.314	6250.44	398.826	1353.64	582.785	Up regulated
ENSMFAG00000001070	10728	GPHB5	68.1901	2.21222	0.513565	4.30758	1.65e-05	0.00226696	71.8455	11.7918	8.66258	14.6095	14.1747	25.7364	11.1242	35.434	21.9865	79.8319	184.548	58.2948	150.94	295.296	62.0849	44.6802	Up regulated
ENSMFAG00000029988	604	ENSMFAG00000029988	54.4267	2.19194	0.560281	3.91222	9.15e-05	0.00694282	2.79917	30.4623	14.4376	32.3496	21.8072	49.3281	5.56209	0	117.261	81.9327	24.2415	149.316	81.4425	75.2947	58.3222	126.27	Up regulated
ENSMFAG00000026332	410	ENSMFAG00000026332	65.5195	2.17338	0.544887	3.98868	6.64e-05	0.00567465	3.73223	15.7225	18.2877	26.0884	51.247	12.8682	22.2483	40.0964	78.5232	282.563	25.8054	36.8178	216.094	51.7651	18.8136	147.639	Up regulated
ENSMFAG00000002133	16977	TNMD	9.49934	2.16462	0.647528	3.34291	0.000829062	0.0321314	3.73223	3.93061	0	5.21768	0	7.50644	0.927014	6.52732	3.14093	3.15126	22.6775	14.318	21.718	5.8824	34.8052	18.4549	Up regulated
ENSMFAG00000000026	305	ENSMFAG00000000026	31.688	2.1599	0.567521	3.80584	0.000141323	0.00934453	3.73223	7.86123	20.2127	26.0884	2.18072	15.0129	3.70806	13.9871	18.8456	59.8739	19.5496	140.112	46.6937	9.41183	21.6356	98.1022	Up regulated
ENSMFAG00000039852	2664	ENSMFAG00000039852	45.8377	2.15166	0.481829	4.46561	7.98e-06	0.0014028	0.933058	17.6878	13.4751	19.8272	33.8012	21.447	17.6133	10.2572	167.516	61.9748	18.7676	86.9308	111.848	18.8237	77.1358	55.3646	Up regulated
ENSMFAG00000025902	344	ENSMFAG00000025902	11953.8	2.14508	0.472605	4.53883	5.66e-06	0.00113731	688.597	4011.19	3502.57	7154.49	5733.12	6202.47	5900.45	2074.76	23771.6	9723.73	5388.65	63114.8	18124.8	7147.11	18305.6	10416.3	Up regulated
ENSMFAG00000033336	404843	FSTL4	164.294	2.12953	0.622164	3.42277	0.000619856	0.0264597	75.5777	31.4449	20.2127	221.23	32.7109	8.57879	84.3583	14.9196	43.973	36.7647	143.885	588.061	92.3015	449.415	433.654	351.614	Up regulated
ENSMFAG00000036970	33208	LGI2	44.9819	2.12707	0.62365	3.41067	0.000648028	0.027031	16.795	18.6704	22.1377	19.8272	25.0783	8.57879	12.0512	11.1897	17.7986	4.20168	291.68	166.703	20.6321	25.8825	23.517	34.9671	Up regulated
ENSMFAG00000043748	6860	IFNG	12.5065	2.12197	0.43728	4.85264	1.22e-06	0.000424051	0	5.89592	6.73756	3.13061	2.18072	5.36175	8.34313	5.59485	11.5167	29.4117	14.8577	14.318	15.2026	18.8237	15.9916	42.7376	Up regulated
ENSMFAG00000003820	13427	PROK2	13.2392	2.10547	0.589038	3.57442	0.000351002	0.0179315	3.73223	5.89592	8.66258	9.39183	2.18072	5.36175	1.85403	2.79742	2.09395	16.8067	7.03785	19.4316	38.0065	51.7651	32.9238	3.88524	Up regulated
ENSMFAG00000011117	293	Metazoa_SRP	5.17679	2.09388	0.625049	3.34995	0.00080826	0.0315731	1.86612	4.91327	3.85004	0	3.27109	0	0.927014	0.932475	11.5167	6.30252	8.60182	2.04543	6.5154	3.52944	17.8729	10.6844	Up regulated
ENSMFAG00000039440	13800	SERPINA12	549.554	2.08341	0.508959	4.09348	4.25e-05	0.00426053	76.5107	339.015	454.304	226.448	126.482	100.801	200.235	154.791	311.999	404.412	527.057	602.379	651.54	1037.65	3431.6	147.639	Up regulated
ENSMFAG00000043589	54640	TSPAN15	2474.13	2.0806	0.334037	6.22865	4.7e-10	9.64e-07	990.907	581.731	601.568	1223.03	1606.1	436.446	682.283	1447.2	1531.73	2700.63	3922.43	3441.44	3322.85	9527.13	3870.9	3699.72	Up regulated
ENSMFAG00000003697	9000	C2orf82	35.5153	2.05909	0.562559	3.66022	0.000251996	0.0142602	14.9289	12.7745	6.73756	30.2626	5.45181	11.7958	10.1972	17.717	34.5502	18.9076	14.8577	54.2039	256.272	17.6472	36.6865	25.254	Up regulated
ENSMFAG00000016727	320	ENSMFAG00000016727	776.447	2.05505	0.548585	3.74609	0.000179614	0.0110451	35.4562	197.513	162.664	438.286	745.807	498.642	195.6	136.141	798.843	4207.98	519.237	912.262	622.221	354.12	413.899	2184.47	Up regulated
ENSMFAG00000009281	53382	ENSMFAG00000009281	27.1904	2.04165	0.535551	3.81224	0.000137713	0.0092383	2.79917	11.7918	10.5876	19.8272	19.6265	8.57879	7.41612	4.66237	42.926	24.1596	13.2937	35.795	73.8412	10.5883	13.1695	135.983	Up regulated
ENSMFAG00000027015	395	ENSMFAG00000027015	5528.07	2.03381	0.473298	4.29711	1.73e-05	0.00228033	344.298	2099.93	1779.68	3936.22	2602.69	2967.19	2745.82	884.919	11520.9	4431.72	2631.37	28009.1	8541.69	3401.2	8199.91	4352.44	Up regulated
ENSMFAG00000032346	1457	ENSMFAG00000032346	4.40564	2.03287	0.630263	3.22544	0.00125781	0.0424205	4.66529	0.982653	1.92502	0	2.18072	4.2894	0	0	3.14093	6.30252	12.5117	4.09086	5.4295	5.8824	10.3475	8.74178	Up regulated
ENSMFAG00000031160	7930	MMP9	881.099	2.03075	0.361953	5.61052	2.02e-08	1.96e-05	133.427	240.75	189.614	959.01	476.488	250.93	175.206	346.881	522.441	1478.99	1327.81	1265.1	1882.95	1827.07	1189.02	1831.89	Up regulated
ENSMFAG00000046151	45076	LRRC74A	267.293	2.02886	0.461522	4.39602	1.1e-05	0.00170921	111.034	201.444	91.4384	107.484	62.1506	36.4599	114.023	117.492	504.643	464.285	100.094	202.498	140.081	231.766	306.662	1485.13	Up regulated
ENSMFAG00000030536	12851	GRXCR2	5.5045	2.00005	0.623859	3.20593	0.00134627	0.044347	0	0.982653	0.962509	4.17415	2.18072	0	7.41612	1.86495	9.42279	11.5546	9.3838	13.2953	7.6013	1.17648	12.2288	5.82785	Up regulated
ENSMFAG00000042352	1193932	ERBB4	130.189	1.99193	0.275161	7.23913	4.52e-13	8.33e-09	57.8496	28.4969	62.5631	42.785	27.259	56.8345	71.3801	70.8681	316.187	194.328	245.543	214.77	249.757	120.001	238.933	85.4752	Up regulated
ENSMFAG00000043907	25558	SQLE	3437.09	1.98243	0.305939	6.47981	9.18e-11	2.82e-07	2766.52	679.014	1633.38	1642.53	1229.93	1133.47	1202.34	818.713	2532.64	7658.61	3527.53	2871.79	7438.41	8329.47	6570.65	4958.53	Up regulated
ENSMFAG00000030705	367	IGKC	17225.5	1.97237	0.448249	4.40016	1.08e-05	0.00170921	915.33	5118.64	2893.3	11609.3	14562.9	9075.29	4091.84	7705.04	34141.9	39142.8	9699.72	42822.1	21419.4	12409.5	12530.8	47470.8	Up regulated
ENSMFAG00000000233	26196	KCNG2	1319.38	1.96533	0.438547	4.48145	7.41e-06	0.00132785	309.775	658.378	1074.16	139.834	342.374	157.635	880.664	740.385	466.951	1869.75	1321.55	2662.13	2552.95	4540.03	2242.58	1151	Up regulated
ENSMFAG00000042350	145699	SH3RF2	1483.68	1.9588	0.351635	5.57054	2.54e-08	2.34e-05	397.483	394.044	333.991	247.318	674.934	395.697	1397.94	1015.47	1014.52	3576.68	3044.26	2235.66	2483.45	1217.66	3113.65	2196.13	Up regulated
ENSMFAG00000001257	7421	TMEM54	153.092	1.93838	0.351124	5.52049	3.38e-08	2.83e-05	54.1174	64.8551	25.0252	70.9605	59.9699	66.4857	66.745	98.8423	75.3823	381.302	334.689	308.86	143.339	177.648	428.009	93.2457	Up regulated
ENSMFAG00000017427	320	ENSMFAG00000017427	3897.74	1.93746	0.448922	4.3158	1.59e-05	0.00225672	307.909	1689.18	782.52	3299.66	4228.42	1147.41	801.867	654.597	5807.58	12162.8	3230.37	7866.73	5057.04	3284.73	3439.13	8603.86	Up regulated
ENSMFAG00000033394	47894	THBS4	60.2482	1.92888	0.555636	3.47148	0.000517603	0.0234038	13.0628	28.4969	8.66258	30.2626	39.253	16.0852	33.3725	31.7041	41.8791	12.605	428.527	69.5447	76.013	36.4709	31.9831	66.049	Up regulated
ENSMFAG00000017011	320	ENSMFAG00000017011	1161.31	1.9282	0.434567	4.43707	9.12e-06	0.00158709	57.8496	464.795	178.064	887.006	1065.28	335.645	358.755	519.389	1769.39	3399.16	624.023	2172.25	1401.9	1138.83	1611.39	2597.28	Up regulated
ENSMFAG00000043467	706	ENSMFAG00000043467	29.309	1.91137	0.491659	3.8876	0.000101242	0.00747086	7.46446	5.89592	4.81254	43.8286	7.63253	17.1576	10.1972	1.86495	55.4897	68.2773	24.2415	65.4538	24.9757	21.1766	37.6272	72.8482	Up regulated
ENSMFAG00000036615	3398	UBD	99.0252	1.89696	0.419088	4.52639	6e-06	0.00116538	23.3264	23.5837	13.4751	49.0462	33.8012	36.4599	25.0294	130.546	193.691	240.546	202.534	53.1812	115.105	127.06	78.0765	238.942	Up regulated
ENSMFAG00000039025	3390	TNFSF13	2878.96	1.8903	0.268215	7.04772	1.82e-12	1.12e-08	702.593	1322.65	828.72	1033.1	2185.08	1120.6	1518.45	1075.14	5427.52	3460.08	4344.7	5250.62	7355.89	3152.96	5444.66	1840.63	Up regulated
ENSMFAG00000002396	13748	ENSMFAG00000002396	240.162	1.87834	0.587214	3.19873	0.00138032	0.0448314	102.636	30.4623	50.0505	40.6979	476.488	35.3875	58.4019	27.9742	152.859	152.311	357.366	249.543	1247.7	156.472	445.882	258.368	Up regulated
ENSMFAG00000039261	12004	ENSMFAG00000039261	160.034	1.87316	0.471323	3.97427	7.06e-05	0.00589296	31.724	30.4623	48.1254	137.747	119.94	93.2944	57.4749	30.7717	229.288	535.714	91.492	355.905	86.872	62.3534	520.196	129.184	Up regulated
ENSMFAG00000045058	98865	FSIP2	180.92	1.87143	0.56373	3.31972	0.000901068	0.0341793	150.222	45.2021	14.4376	14.6095	78.506	79.3538	140.906	97.9099	87.946	154.412	109.478	114.544	583.128	235.296	925.629	63.1351	Up regulated
ENSMFAG00000032643	12581	UNC5CL	374.339	1.8698	0.477679	3.91434	9.07e-05	0.00691043	467.462	196.531	60.6381	114.789	77.4157	45.0387	174.279	150.128	231.382	411.764	355.802	1016.58	1174.94	436.474	954.79	121.414	Up regulated
ENSMFAG00000042452	46750	SULT2B1	10.6834	1.85533	0.486815	3.81116	0.000138315	0.00924507	10.2636	4.91327	2.88753	2.08707	0	5.36175	6.4891	4.66237	14.6577	45.168	14.8577	14.318	14.1167	12.9413	7.52544	10.6844	Up regulated
ENSMFAG00000038941	3551	ENSMFAG00000038941	56.4083	1.85253	0.581376	3.18647	0.00144022	0.0461392	6.53141	21.6184	12.5126	37.5673	78.506	23.5917	2.78104	13.0546	80.6172	37.8151	25.0235	256.702	95.5592	16.4707	62.0849	132.098	Up regulated
ENSMFAG00000017364	320	ENSMFAG00000017364	1911.26	1.84828	0.407094	4.54019	5.62e-06	0.00113731	156.754	524.737	351.316	1455.73	1812.18	729.198	712.874	904.501	2309.63	6055.67	1161.25	3703.25	1975.25	2140.02	2404.38	4183.43	Up regulated
ENSMFAG00000023332	389	ENSMFAG00000023332	56.5147	1.84605	0.563167	3.27798	0.00104553	0.0375885	7.46446	38.3235	44.2754	37.5673	43.6145	4.2894	9.27014	12.1222	203.113	37.8151	54.7388	53.1812	140.081	10.5883	31.9831	175.807	Up regulated
ENSMFAG00000035573	622	ENSMFAG00000035573	198.045	1.83006	0.51017	3.58715	0.000334307	0.0172271	10.2636	122.832	37.5379	202.446	167.916	66.4857	27.8104	60.6109	144.483	899.159	138.411	299.656	346.402	252.943	109.119	282.651	Up regulated
ENSMFAG00000005198	11288	ENSMFAG00000005198	64.0984	1.82768	0.505514	3.61549	0.000299779	0.0161234	8.39752	21.6184	16.3627	53.2204	37.0723	24.664	15.7592	48.4887	146.577	181.723	38.3172	155.453	34.7488	10.5883	46.0933	186.491	Up regulated
ENSMFAG00000046198	1802	SMIM33	10.8018	1.81168	0.567868	3.19032	0.00142113	0.0457541	7.46446	2.94796	9.62509	8.3483	2.18072	0	1.85403	5.59485	19.8925	6.30252	11.7297	13.2953	9.7731	52.9416	15.0509	5.82785	Up regulated
ENSMFAG00000008711	320	ENSMFAG00000008711	93.0976	1.80938	0.494914	3.65594	0.000256243	0.0144562	2.79917	34.3929	64.4881	85.57	65.4217	51.4728	12.9782	13.9871	150.765	171.218	100.094	272.042	94.4733	30.5885	170.263	169.008	Up regulated
ENSMFAG00000033400	47494	LBP	60703.7	1.80652	0.416061	4.34195	1.41e-05	0.00205139	19918.9	11172.8	41232.9	23627.8	15283.6	36745.1	7698.85	60252.8	51465.2	91584	30318.3	103336	62251.4	240142	82823.1	93406.9	Up regulated
ENSMFAG00000031442	22974	DPEP1	16.9301	1.79836	0.485347	3.7053	0.000211137	0.0125568	0.933058	5.89592	3.85004	14.6095	9.81326	10.7235	9.27014	5.59485	36.6442	67.2269	8.60182	10.2272	22.8039	12.9413	21.6356	30.1106	Up regulated
ENSMFAG00000026957	323	ENSMFAG00000026957	29635.3	1.79062	0.530247	3.37696	0.000732906	0.0296505	1422.91	5509.74	4703.78	21340.3	41353.1	11455.9	3567.15	16971	40843.6	95138.6	22030	40558.9	36157.2	24051.9	17964.2	91096.2	Up regulated
ENSMFAG00000004354	677	SOCS3	1861.45	1.76646	0.503634	3.50744	0.000452448	0.0211973	336.834	549.303	586.168	768.043	2118.57	588.72	1028.99	788.874	945.42	653.361	1502.97	2214.18	1994.8	12191.9	1643.37	1871.71	Up regulated
ENSMFAG00000034195	1813	FOXD1	70.1537	1.75808	0.390166	4.50597	6.61e-06	0.00123119	24.2595	27.5143	19.2502	38.6109	35.9819	33.2428	57.4749	19.582	61.7716	100.84	27.3694	56.2494	80.3566	255.296	87.4833	197.176	Up regulated
ENSMFAG00000039568	976	S100A8	437.924	1.75713	0.374591	4.6908	2.72e-06	0.000760685	109.168	153.294	301.265	367.325	215.892	172.648	109.388	170.643	272.214	240.546	313.575	884.649	997.942	1484.72	764.773	448.745	Up regulated
ENSMFAG00000045130	3221	S100A9	838.341	1.74157	0.373154	4.66715	3.05e-06	0.000794462	225.8	366.53	572.693	722.128	329.289	312.054	203.943	355.273	489.985	490.546	656.084	1643.5	1945.93	2981.2	1310.37	808.129	Up regulated
ENSMFAG00000042181	3593	S100P	13.9286	1.73376	0.429974	4.03223	5.52e-05	0.00504061	4.66529	1.96531	6.73756	3.13061	15.2651	11.7958	5.56209	2.79742	29.3153	12.605	14.0757	20.4543	17.3744	21.1766	12.2288	43.7089	Up regulated
ENSMFAG00000041332	13973	ACCSL	10.1649	1.73125	0.536117	3.22923	0.00124122	0.0419378	3.73223	1.96531	1.92502	1.04354	4.36145	9.65114	11.1242	3.7299	8.37581	12.605	5.47388	10.2272	6.5154	35.2944	30.1018	16.5123	Up regulated
ENSMFAG00000003373	651	ENSMFAG00000003373	112.404	1.72886	0.474052	3.64698	0.000265336	0.0147451	5.59835	50.1153	23.1002	105.397	45.7952	34.3152	65.818	86.7202	175.892	281.512	83.6722	379.427	110.762	38.8238	97.8307	213.688	Up regulated
ENSMFAG00000032229	29099	SLC14A1	6.89679	1.71697	0.487821	3.51966	0.000432095	0.0205976	0.933058	6.87857	1.92502	3.13061	2.18072	5.36175	4.63507	0.932475	10.4698	2.10084	15.6397	8.18172	10.859	9.41183	14.1102	13.5983	Up regulated
ENSMFAG00000041799	11533	JCHAIN	3107.34	1.69883	0.377693	4.49791	6.86e-06	0.001266	344.298	1802.19	899.946	1848.1	1660.62	1275.02	2076.51	1801.54	4273.76	9158.61	1660.15	8367.86	3563.92	1516.48	4503.04	4965.33	Up regulated
ENSMFAG00000008682	338	ENSMFAG00000008682	32.3817	1.69395	0.534476	3.16937	0.0015277	0.0478488	1.86612	25.549	3.85004	16.6966	20.7169	27.8811	16.6863	9.32475	97.3688	34.6638	21.8955	57.2721	61.8963	4.70592	23.517	94.217	Up regulated
ENSMFAG00000036723	124753	MEGF6	495.663	1.68742	0.437639	3.85572	0.000115388	0.00803271	143.691	248.611	102.026	224.36	525.554	92.222	150.176	392.572	416.697	175.42	445.73	655.561	812.253	407.062	1241.7	1896.97	Up regulated
ENSMFAG00000030281	1190	GPR84	59.6145	1.6853	0.40289	4.18302	2.88e-05	0.00327279	37.3223	7.86123	25.9877	30.2626	52.3374	19.3023	21.3213	31.7041	51.3018	61.9748	43.0091	51.1358	153.112	196.472	36.6865	134.041	Up regulated
ENSMFAG00000041570	4322	ANGPTL8	1242.34	1.67905	0.479186	3.50396	0.000458398	0.0214089	561.701	243.698	382.116	1007.01	7524.59	49.3281	546.012	807.523	1020.8	727.941	26552.2	1364.3	5606.5	1717.66	2288.67	1288.93	Up regulated
ENSMFAG00000003629	18044	NT5C1A	19.0632	1.67348	0.335903	4.98204	6.29e-07	0.000276364	9.33058	15.7225	6.73756	12.5224	6.54217	9.65114	7.41612	4.66237	21.9865	19.958	16.4216	22.4997	32.577	57.6475	25.3984	35.9384	Up regulated
ENSMFAG00000039265	16628	FCRL6	140.049	1.66753	0.412461	4.04288	5.28e-05	0.00491944	56.9165	41.2714	22.1377	51.1333	62.1506	78.2815	49.1318	175.305	122.496	334.033	82.1082	189.202	69.4976	229.413	217.297	460.401	Up regulated
ENSMFAG00000033039	4231	B3GNT7	14006.3	1.66559	0.346715	4.80392	1.56e-06	0.000512543	3652.92	3665.3	3593.05	7346.5	12013.6	4303.34	5538.91	13596.4	15201	7462.18	27188	22553.9	11913.4	31001.4	31939.9	23130.8	Up regulated
ENSMFAG00000037482	86535	SCNN1B	10.3675	1.65726	0.444228	3.73065	0.000190984	0.0116665	3.73223	1.96531	5.77505	6.26122	9.81326	4.2894	5.56209	2.79742	32.4563	15.7563	17.2036	8.18172	8.6872	10.5883	6.58476	26.2253	Up regulated
ENSMFAG00000008111	29903	ADORA2B	317.864	1.64221	0.480024	3.4211	0.00062368	0.0265107	126.896	88.4388	195.389	120.007	126.482	97.5838	98.2635	380.45	100.51	428.571	204.098	207.611	231.297	1785.9	335.823	558.503	Up regulated
ENSMFAG00000039170	5358	ENSMFAG00000039170	104.021	1.63978	0.511169	3.20791	0.00133702	0.0442033	1.86612	39.3061	20.2127	74.0911	134.114	37.5322	60.2559	37.299	226.147	156.513	38.3172	273.065	69.4976	89.4124	187.195	219.516	Up regulated
ENSMFAG00000001513	177033	NPAS2	585.327	1.63633	0.383818	4.26331	2.01e-05	0.00252777	277.118	270.23	205.977	377.76	302.03	183.372	225.265	437.331	220.912	856.092	629.497	234.202	2039.32	1554.13	1018.76	533.249	Up regulated
ENSMFAG00000002778	8877	ENSMFAG00000002778	458.712	1.63224	0.371105	4.39831	1.09e-05	0.00170921	418.943	101.213	203.089	224.36	388.169	157.635	113.096	183.698	351.784	1679.62	624.805	226.02	561.41	752.947	520.196	832.412	Up regulated
ENSMFAG00000042143	123576	CLMP	32.7715	1.62899	0.462979	3.51849	0.000434013	0.0206357	29.8579	14.7398	3.85004	24.0013	21.8072	10.7235	10.1972	13.0546	28.2684	84.0336	32.0613	31.7042	64.0681	15.2942	124.17	16.5123	Up regulated
ENSMFAG00000032464	4154	PGLYRP1	46.6032	1.61787	0.428233	3.77802	0.000158078	0.010056	13.0628	17.6878	27.9128	41.7415	29.4398	8.57879	5.56209	39.1639	46.067	24.1596	33.6253	110.453	125.964	111.766	67.729	42.7376	Up regulated
ENSMFAG00000028248	4362	LCN2	697.002	1.61101	0.432841	3.72194	0.000197694	0.0119464	350.83	185.721	369.603	267.145	233.337	663.784	129.782	550.16	398.898	699.579	1431.03	1079.99	333.371	3127.08	415.781	915.945	Up regulated
ENSMFAG00000000149	20307	HK3	1560	1.56996	0.242072	6.48552	8.84e-11	2.82e-07	690.463	369.478	469.704	782.653	712.006	975.838	1323.78	965.112	2058.36	2387.6	3555.68	1797.93	2597.47	1497.66	2765.6	2010.61	Up regulated
ENSMFAG00000003720	16929	ACCS	2679.33	1.56956	0.368685	4.25717	2.07e-05	0.00258058	1335.21	1371.78	634.293	1722.88	1680.25	1033.74	1586.12	1438.81	2070.92	1976.89	2020.64	2898.38	1936.16	12564.8	3506.86	5091.6	Up regulated
ENSMFAG00000031330	172093	CEMIP	193.49	1.5665	0.342869	4.56879	4.91e-06	0.00105227	75.5777	65.8378	89.5133	64.6993	148.289	48.2557	174.279	114.694	126.684	377.101	393.338	105.34	306.224	567.063	211.653	227.286	Up regulated
ENSMFAG00000037470	311	ENSMFAG00000037470	86.9975	1.53865	0.451378	3.40877	0.000652553	0.0271133	7.46446	40.2888	16.3627	98.0925	63.241	58.9792	35.2265	37.299	63.8656	201.681	123.553	69.5447	51.0373	77.6476	122.288	325.389	Up regulated
ENSMFAG00000035333	23060	HMGCS1	6182.98	1.53171	0.277008	5.52947	3.21e-08	2.82e-05	4170.77	2256.17	2911.59	2927.12	3446.63	2434.23	3063.78	4211.99	4009.92	7231.09	4252.43	6084.13	14887.7	15276.6	12458.4	9305.14	Up regulated
ENSMFAG00000037796	822	ENSMFAG00000037796	4072.5	1.5314	0.473117	3.23682	0.00120868	0.0412158	1118.74	799.88	894.171	1889.85	7232.37	1104.52	1517.52	2191.32	2937.82	1838.23	8537.69	1808.16	8266.96	8243.59	12085.9	4693.37	Up regulated
ENSMFAG00000000375	11867	ADAMTS4	179.23	1.52797	0.364027	4.19741	2.7e-05	0.00317242	49.4521	76.647	89.5133	91.8312	157.012	66.4857	93.6285	113.762	126.684	203.781	172.036	92.0444	160.713	658.828	465.637	249.626	Up regulated
ENSMFAG00000039428	5062	PCSK1N	90.5981	1.52566	0.462188	3.30095	0.000963568	0.0356946	26.1256	69.7684	53.9005	51.1333	57.7892	26.8087	38.9346	49.4212	36.6442	242.647	234.595	204.543	158.541	7.05888	79.9578	111.701	Up regulated
ENSMFAG00000001773	97340	TRPM2	552.374	1.51819	0.418965	3.62366	0.000290468	0.0157142	334.968	628.898	214.64	230.622	267.139	196.24	166.863	248.038	702.521	307.773	2482.01	436.7	1412.76	392.944	388.501	427.376	Up regulated
ENSMFAG00000036331	3410	TNFRSF4	28.931	1.49078	0.343774	4.33652	1.45e-05	0.00208632	7.46446	6.87857	19.2502	7.30476	21.8072	15.0129	15.7592	27.9742	29.3153	30.4622	43.0091	21.477	43.436	56.471	37.6272	79.6473	Up regulated
ENSMFAG00000040863	6679	PTX3	136.323	1.46904	0.414415	3.54485	0.000392838	0.0194229	38.2554	61.9072	132.826	70.9605	88.3193	51.4728	56.5479	78.3279	88.993	227.941	87.5821	67.4992	662.399	150.589	121.348	196.204	Up regulated
ENSMFAG00000034187	88636	FRMPD3	13.8688	1.45014	0.44418	3.26475	0.00109563	0.0386464	3.73223	2.94796	5.77505	7.30476	7.63253	10.7235	6.4891	14.9196	3.14093	16.8067	10.9478	32.7269	19.5462	15.2942	35.7458	28.168	Up regulated
ENSMFAG00000001622	4286	CXCL8	536.47	1.44808	0.388881	3.72369	0.000196329	0.0119141	83.0422	324.276	263.727	390.283	634.591	182.299	145.541	278.81	364.348	792.016	576.322	426.472	1471.39	849.418	1456.17	344.815	Up regulated
ENSMFAG00000007317	66451	PARPBP	7.34701	1.44479	0.438942	3.29154	0.000996407	0.036617	2.79917	4.91327	2.88753	3.13061	5.45181	4.2894	2.78104	5.59485	11.5167	12.605	10.1658	10.2272	7.6013	1.17648	18.8136	13.5983	Up regulated
ENSMFAG00000042397	2309	MZB1	167.296	1.42854	0.412353	3.46435	0.000531517	0.0237976	12.1298	75.6643	47.1629	140.877	177.729	116.886	106.607	48.4887	228.241	409.664	143.103	372.268	196.548	104.707	139.221	357.442	Up regulated
ENSMFAG00000030161	311	PRR15L	195.059	1.39184	0.390828	3.56126	0.000369079	0.0186541	278.051	56.0112	65.4506	80.3523	131.934	35.3875	122.366	91.3825	146.577	264.706	421.489	173.862	444.133	310.591	406.374	92.2744	Up regulated
ENSMFAG00000038526	14450	KRT23	168.832	1.38809	0.430479	3.22451	0.00126188	0.0424802	161.419	42.2541	33.6878	137.747	142.837	79.3538	83.4313	66.2057	421.931	180.672	122.771	211.702	166.143	85.883	93.1273	672.146	Up regulated
ENSMFAG00000037333	6465	ELF3	444.176	1.38689	0.300908	4.60902	4.05e-06	0.000944742	267.788	274.16	258.915	226.448	421.97	129.754	133.49	253.633	481.609	253.151	592.743	594.198	437.618	812.947	1356.46	611.925	Up regulated
ENSMFAG00000038975	20592	LPIN3	2309.94	1.37554	0.408714	3.36554	0.000763948	0.0301784	1419.18	1074.04	1550.6	738.824	1495.98	763.513	1499.91	1739.07	3820.42	5724.79	247.107	2545.54	2263.02	6610.64	1764.72	3701.66	Up regulated
ENSMFAG00000030906	57973	PADI4	144.545	1.36942	0.355405	3.85312	0.000116624	0.00808	42.9207	99.248	61.6006	106.441	154.831	64.341	54.6939	61.5433	118.308	174.37	142.321	199.43	511.459	201.178	253.984	66.049	Up regulated
ENSMFAG00000042767	9469	BCL2A1	559.53	1.34604	0.332274	4.05098	5.1e-05	0.00485	203.407	344.911	373.453	253.579	353.277	310.981	312.404	374.855	482.656	494.748	397.248	383.518	903.469	2388.25	705.51	670.203	Up regulated
ENSMFAG00000045186	8174	ESM1	50.6334	1.30391	0.315054	4.13868	3.49e-05	0.00374659	13.0628	48.15	25.0252	32.3496	31.6205	35.3875	28.7374	19.582	31.4093	120.798	69.5965	86.9308	92.3015	29.412	57.3815	88.3891	Up regulated
ENSMFAG00000038131	2097	ENSMFAG00000038131	524.07	1.3021	0.323216	4.02859	5.61e-05	0.00504061	477.726	338.033	127.051	392.37	234.428	292.751	277.177	279.742	805.125	494.748	712.387	278.179	407.212	1047.07	574.756	1646.37	Up regulated
ENSMFAG00000043691	6086	MSC	250.433	1.27097	0.268972	4.7253	2.3e-06	0.000672855	148.356	166.068	73.1507	202.446	165.735	131.899	130.709	155.723	342.361	144.958	516.891	371.246	309.481	642.358	284.085	221.458	Up regulated
ENSMFAG00000039829	55745	ENSMFAG00000039829	67.5258	1.26466	0.346497	3.64984	0.000262402	0.0146691	11.1967	43.2368	87.5883	49.0462	19.6265	31.0981	21.3213	54.0835	82.7111	85.084	67.2506	49.0903	127.05	143.53	99.7121	108.787	Up regulated
ENSMFAG00000040043	312396	CACNA1A	45.9764	1.24686	0.318364	3.91647	8.99e-05	0.00687822	16.795	29.4796	12.5126	22.9578	42.5241	23.5917	30.5915	40.0964	42.926	33.6134	88.3641	32.7269	55.3809	60.0004	116.644	87.4178	Up regulated
ENSMFAG00000002894	65027	SLAIN1	870.127	1.24516	0.309663	4.02104	5.79e-05	0.00513905	321.905	436.298	564.03	546.813	984.597	525.451	421.792	330.096	592.589	2460.08	885.205	1433.85	1164.08	1381.19	1419.49	454.573	Up regulated
ENSMFAG00000041794	12262	CD40LG	25.2206	1.23534	0.362702	3.40595	0.000659346	0.0272117	6.53141	7.86123	13.4751	12.5224	26.1687	22.5193	18.5403	13.0546	59.6776	18.9076	30.4973	12.2726	48.8655	23.5296	37.6272	51.4794	Up regulated
ENSMFAG00000042259	12388	GPR35	30.5288	1.23192	0.383831	3.20954	0.00132946	0.0440321	1.86612	22.601	12.5126	16.6966	28.3494	12.8682	30.5915	20.5144	26.1744	28.3613	62.5587	31.7042	83.6143	40.0003	26.339	43.7089	Up regulated
ENSMFAG00000027244	1001	GPR174	21.2001	1.21754	0.344469	3.53454	0.000408491	0.0198087	8.39752	5.89592	7.70007	10.4354	10.9036	16.0852	21.3213	21.4469	25.1274	23.1092	43.0091	20.4543	16.2885	23.5296	29.1611	56.3359	Up regulated
ENSMFAG00000031627	9746	CCL5	715.004	1.21451	0.237569	5.11225	3.18e-07	0.000177967	244.461	427.454	323.403	327.671	654.217	524.379	677.648	266.688	1021.85	870.798	1169.85	592.152	919.757	860.006	1123.17	1436.57	Up regulated
ENSMFAG00000004963	17669	LIF	59.3446	1.21003	0.379468	3.18875	0.00142887	0.0459231	22.3934	23.5837	30.8003	31.3061	32.7109	43.9663	26.8834	74.598	50.2549	43.0672	87.5821	30.6815	116.191	211.766	78.0765	45.6515	Up regulated
ENSMFAG00000044203	6247	NFE2	113.155	1.20991	0.260731	4.64044	3.48e-06	0.000855646	48.519	80.5776	93.3634	89.7442	53.4277	62.1963	41.7156	76.4629	141.342	72.4789	96.9659	151.362	196.548	282.355	179.67	143.754	Up regulated
ENSMFAG00000038670	46174	NMUR1	43.4426	1.20135	0.282369	4.25454	2.09e-05	0.00259357	24.2595	14.7398	13.4751	9.39183	41.4337	38.6046	42.6427	26.1093	58.6307	57.7731	43.7911	70.5674	73.8412	60.0004	48.9154	70.9056	Up regulated
ENSMFAG00000036118	25629	HMGCR	2578.67	1.19917	0.302909	3.95884	7.53e-05	0.00612074	1508.75	1374.73	2144.47	1560.09	1542.86	1545.26	1347.88	1492.89	1765.2	2263.65	1965.12	1836.8	4333.83	9423.6	3434.42	3719.14	Up regulated
ENSMFAG00000038350	18215	ENSMFAG00000038350	43.3885	1.1979	0.3124	3.8345	0.000125818	0.00859662	48.519	12.7745	12.5126	29.219	34.8916	31.0981	26.8834	14.9196	90.04	44.1176	58.6487	33.7496	81.4425	67.0593	73.3731	34.9671	Up regulated
ENSMFAG00000002223	38895	ADGRG1	329.856	1.19269	0.303162	3.93417	8.35e-05	0.00655375	130.628	101.213	282.015	170.097	148.289	206.963	302.207	264.823	415.65	539.916	632.624	628.97	584.214	123.53	459.052	287.508	Up regulated
ENSMFAG00000028497	83004	AACS	1661.89	1.19145	0.361651	3.29449	0.000986017	0.0363801	1172.85	1012.13	1487.08	1244.94	621.506	680.942	782.4	1094.73	1037.55	1398.11	1172.19	1435.89	2513.86	7416.53	1596.33	1923.19	Up regulated
ENSMFAG00000003021	15295	DHCR7	8052.34	1.18687	0.270596	4.38615	1.15e-05	0.00175906	5748.57	3165.13	5104.19	4346.33	5608.82	5747.79	4176.2	5423.27	4408.82	14921.2	8323.43	5462.32	15059.3	18788.4	14651.1	7902.57	Up regulated
ENSMFAG00000031530	13196	TIGIT	55.219	1.18499	0.253912	4.66691	3.06e-06	0.000794462	21.4603	35.3755	15.4001	35.4803	38.1627	47.1834	30.5915	46.6237	61.7716	55.6722	82.8902	84.8854	53.2091	98.8243	54.5594	121.414	Up regulated
ENSMFAG00000036608	12020	ENSMFAG00000036608	135.57	1.18436	0.369763	3.20303	0.00135991	0.044403	141.825	46.1847	54.863	57.3945	88.3193	115.814	41.7156	116.559	96.3218	111.344	201.752	86.9308	469.109	229.413	95.9494	215.631	Up regulated
ENSMFAG00000045090	19320	MSMO1	27218.8	1.18071	0.26851	4.39728	1.1e-05	0.00170921	23116.5	9653.59	19347.4	15723	12501	20046.5	18041.6	14877.6	21920.5	43496.8	21361.4	19009.2	68578.9	49940.4	48279.5	29607.4	Up regulated
ENSMFAG00000036623	82562	ACSL4	3971.12	1.18029	0.340757	3.46372	0.000532763	0.0237976	1027.3	3053.1	5038.73	3968.57	2195.99	831.071	1673.26	1665.4	4254.91	5279.41	9462.78	6283.56	4414.18	3712.97	7456.77	3219.89	Up regulated
ENSMFAG00000022956	26444	ITGA7	1293.7	1.17849	0.363099	3.24565	0.00117182	0.0401296	1166.32	658.378	744.982	757.608	1353.14	294.896	587.727	779.549	818.735	939.075	1987.02	985.898	1257.47	4944.74	1288.73	2134.94	Up regulated
ENSMFAG00000029997	43260	CCDC69	11648.3	1.16979	0.339236	3.4483	0.000564121	0.0247783	8282.75	13678.5	9656.85	4973.5	1033.66	4978.92	7821.22	6923.63	17348.4	15807.8	19706	20433.9	14411	10413	9925.12	20979.3	Up regulated
ENSMFAG00000030411	197	ENSMFAG00000030411	15.2091	1.16946	0.343245	3.40708	0.000656619	0.0272117	6.53141	5.89592	3.85004	5.21768	6.54217	18.2299	18.5403	10.2572	16.7516	21.0084	30.4973	18.4089	15.2026	23.5296	25.3984	17.4836	Up regulated
ENSMFAG00000045020	16531	PRG4	6726.72	1.16252	0.250525	4.64033	3.48e-06	0.000855646	2760.92	4683.33	3527.6	4802.36	5305.7	2655.14	3825.79	5673.18	10223.7	4737.39	11723.5	13033.5	11286.8	12020.1	7091.79	4276.67	Up regulated
ENSMFAG00000042623	990	ENSMFAG00000042623	152.416	1.16231	0.236275	4.91929	8.69e-07	0.000320467	76.5107	106.127	81.8133	89.7442	118.849	64.341	114.023	101.64	136.107	128.151	184.548	173.862	137.909	308.238	268.094	348.7	Up regulated
ENSMFAG00000000209	34421	ATP1A3	33.0105	1.14988	0.28858	3.98462	6.76e-05	0.005746	28.9248	31.4449	9.62509	12.5224	32.7109	19.3023	18.5403	11.1897	36.6442	51.4706	34.4073	52.1585	28.2334	50.5886	69.6103	40.795	Up regulated
ENSMFAG00000000257	43080	ENSMFAG00000000257	144.871	1.14865	0.295871	3.88225	0.000103494	0.00754106	77.4438	42.2541	50.0505	45.9156	83.9579	95.4391	212.286	112.829	203.113	242.647	207.226	153.407	212.836	144.707	159.916	273.909	Up regulated
ENSMFAG00000033865	36529	CD101	71.1744	1.13818	0.356546	3.19223	0.00141177	0.0455321	58.7826	37.3408	25.9877	24.0013	28.3494	69.7027	60.2559	51.2861	110.979	215.336	114.952	77.7264	61.8963	45.8827	31.9831	124.328	Up regulated
ENSMFAG00000042226	904	ENSMFAG00000042226	53.6732	1.13794	0.29538	3.85245	0.000116943	0.00808	20.5273	43.2368	24.0627	29.219	55.6084	15.0129	40.7886	40.0964	69.1004	81.9327	71.9425	123.749	32.577	47.0592	68.6697	95.1883	Up regulated
ENSMFAG00000001306	160834	F13A1	142.723	1.13026	0.247302	4.57035	4.87e-06	0.00105227	95.1719	88.4388	119.351	100.18	105.765	73.9921	38.0076	95.1124	166.469	192.227	235.377	178.975	169.4	331.767	89.3646	203.975	Up regulated
ENSMFAG00000030135	371	TRGV10	85.8079	1.12268	0.275024	4.08213	4.46e-05	0.00440231	50.3851	53.0633	49.088	33.3932	62.1506	34.3152	99.1905	50.3536	68.0535	173.319	121.207	100.226	69.4976	91.7654	111	205.918	Up regulated
ENSMFAG00000040063	9559	CD3G	101.037	1.11309	0.300865	3.69963	0.000215911	0.0125651	57.8496	42.2541	30.8003	37.5673	54.5181	57.9069	99.1905	130.546	109.933	121.849	107.914	121.703	127.05	130.589	109.119	277.794	Up regulated
ENSMFAG00000002375	26594	PCSK9	5715.82	1.11145	0.269211	4.12853	3.65e-05	0.00384863	4303.26	2789.75	1950.04	2611.97	8678.19	3830.43	2524.26	2248.2	6022.21	9191.17	8734.75	5761.98	9612.39	7354.17	7598.81	8241.56	Up regulated
ENSMFAG00000005051	5249	PCDHB7	147.282	1.09747	0.295724	3.71113	0.000206333	0.0123988	113.833	98.2653	91.4384	114.789	105.765	32.1705	126.074	68.0707	379.005	224.79	228.339	264.883	124.878	136.472	147.687	100.045	Up regulated
ENSMFAG00000043077	34135	GZMB	1993.46	1.09717	0.218586	5.01941	5.18e-07	0.000237926	765.107	1386.52	1122.29	900.572	1376.04	1756.51	2046.85	806.591	2573.47	3324.58	3888.8	2133.38	2470.42	2320.02	2011.17	3013	Up regulated
ENSMFAG00000043835	20806	CD160	113.821	1.09449	0.190713	5.73892	9.53e-09	1.03e-05	69.0463	78.6123	82.7758	73.0476	69.7832	90.0773	55.6209	62.4758	161.234	94.5378	213.481	173.862	119.449	198.825	103.475	174.836	Up regulated
ENSMFAG00000039012	34816	CRTAM	44.5008	1.09264	0.273621	3.99325	6.52e-05	0.00561824	27.0587	31.4449	12.5126	13.566	41.4337	20.3746	39.8616	41.0289	34.5502	57.7731	79.7623	50.1131	51.0373	76.4712	59.2629	75.7621	Up regulated
ENSMFAG00000035353	39200	SLAMF1	75.7923	1.08578	0.209791	5.17555	2.27e-07	0.000139736	40.1215	46.1847	34.6503	29.219	45.7952	51.4728	63.037	77.3954	122.496	119.748	103.222	66.4765	134.652	85.883	89.3646	102.959	Up regulated
ENSMFAG00000043753	221149	ENSMFAG00000043753	3005.79	1.0842	0.249529	4.345	1.39e-05	0.00203921	2106.84	1465.14	1452.43	3026.26	1984.46	1157.06	2814.42	1407.1	4115.66	3551.47	6297.31	4835.4	4956.05	2224.72	4410.85	2287.43	Up regulated
ENSMFAG00000039338	10683	FASLG	67.9601	1.08372	0.239474	4.5254	6.03e-06	0.00116538	26.1256	44.2194	26.9503	34.4367	32.7109	70.7751	61.183	52.2186	60.7246	94.5378	104.004	66.4765	92.3015	121.177	77.1358	122.385	Up regulated
ENSMFAG00000041667	51808	ENSMFAG00000041667	480.138	1.08354	0.239532	4.52356	6.08e-06	0.00116538	156.754	454.969	267.577	413.241	200.627	292.751	430.135	246.173	743.353	741.596	385.518	566.584	576.613	1031.77	529.603	644.949	Up regulated
ENSMFAG00000031502	3842	ENSMFAG00000031502	550.085	1.07906	0.233008	4.63099	3.64e-06	0.000883366	258.457	298.727	196.352	237.926	377.265	418.216	472.777	567.877	585.26	585.084	689.709	503.176	770.989	721.182	956.672	1161.69	Up regulated
ENSMFAG00000001986	108848	CD96	114.466	1.07558	0.278894	3.85659	0.000114981	0.00803271	47.586	61.9072	81.8133	29.219	69.7832	71.8474	85.2853	141.736	208.348	162.815	223.647	95.1125	186.775	124.707	149.568	91.3031	Up regulated
ENSMFAG00000030983	397038	VAV3	3163.11	1.07347	0.276221	3.88627	0.000101794	0.00748167	2648.02	2486.11	1181	1843.93	1093.63	1102.38	3439.22	2507.43	3048.79	4503.15	5473.88	6791.85	4585.75	2092.96	3834.21	3977.51	Up regulated
ENSMFAG00000003750	5129	TNFSF14	65.6841	1.07302	0.183894	5.83498	5.38e-09	7.63e-06	37.3223	27.5143	28.8753	40.6979	49.0663	54.6898	41.7156	58.7459	83.7581	80.8823	79.7623	65.4538	103.16	105.883	85.6019	107.815	Up regulated
ENSMFAG00000002057	30676	TRAT1	65.1552	1.07237	0.210119	5.1036	3.33e-07	0.000180817	33.5901	42.2541	23.1002	29.219	39.253	62.1963	50.9858	55.9485	88.993	89.2857	107.132	78.7491	66.2399	65.8828	94.068	115.586	Up regulated
ENSMFAG00000004079	6179	GNLY	463.379	1.07008	0.267451	4.00102	6.31e-05	0.00549123	154.888	353.755	372.491	224.36	338.012	204.819	580.311	163.183	862.708	572.479	545.042	665.788	658.055	391.768	459.993	866.408	Up regulated
ENSMFAG00000028439	7043	CD8A	608.752	1.04952	0.182315	5.75662	8.58e-09	1.02e-05	343.365	339.998	257.952	288.016	437.235	424.65	548.793	532.443	772.668	759.453	797.623	595.22	999.028	861.183	654.713	1127.69	Up regulated
ENSMFAG00000045779	9294	CD69	155.512	1.04087	0.257146	4.04777	5.17e-05	0.00486683	73.7116	72.7164	71.2257	56.351	101.404	129.754	157.592	151.061	197.879	243.697	223.647	106.362	263.874	130.589	228.585	279.737	Up regulated
ENSMFAG00000045824	27407	CLEC2D	171.376	1.02698	0.223355	4.59796	4.27e-06	0.000971722	111.967	111.04	55.8255	72.004	152.651	108.307	139.979	151.061	220.912	246.849	270.566	142.157	220.438	207.06	182.492	348.7	Up regulated
ENSMFAG00000035473	30983	LTF	193.727	1.02668	0.29379	3.4946	0.000474765	0.021951	192.21	107.109	94.3259	194.098	107.946	123.32	108.461	93.2475	361.207	131.302	392.556	121.703	397.439	263.531	288.789	122.385	Up regulated
ENSMFAG00000004536	1127	GPR68	136.612	1.02609	0.263811	3.8895	0.000100453	0.0074424	84.9083	76.647	44.2754	63.6558	86.1386	149.057	134.417	81.1253	115.167	175.42	172.036	136.021	190.032	124.707	223.882	328.302	Up regulated
ENSMFAG00000035331	9182	SLC2A6	347.162	1.02501	0.245634	4.17293	3.01e-05	0.00336209	139.959	147.398	197.314	181.575	384.898	181.227	309.623	288.135	343.408	317.227	445.73	454.086	502.772	700.005	309.484	651.748	Up regulated
ENSMFAG00000040601	26170	CD5	120.103	1.01782	0.287122	3.54491	0.000392747	0.0194229	61.5818	37.3408	53.9005	61.5687	88.3193	71.8474	100.118	160.386	126.684	135.504	119.643	92.0444	173.744	152.942	197.543	288.479	Up regulated
ENSMFAG00000010580	106	ENSMFAG00000010580	13.5783	1.01321	0.296773	3.41408	0.000639975	0.0268935	8.39752	14.7398	5.77505	8.3483	8.72289	5.36175	6.4891	13.9871	18.8456	12.605	20.3316	14.318	26.0616	18.8237	15.9916	18.4549	Up regulated
ENSMFAG00000036133	55111	FSTL1	6383.66	1.01214	0.25097	4.03289	5.51e-05	0.00504061	3122.01	5434.07	4400.59	3815.17	4010.35	3372.54	5006.81	4694.08	10765	11688	9278.23	8659.33	4705.2	5898.87	13933.4	3354.9	Up regulated
ENSMFAG00000045322	71371	GRAP2	155.767	1.00726	0.216817	4.64564	3.39e-06	0.000855646	88.6405	66.8204	82.7758	61.5687	95.9518	144.767	136.271	151.061	213.583	267.857	202.534	166.703	173.744	180.001	161.797	298.192	Up regulated
ENSMFAG00000041456	21189	CYP51A1	7738.9	1.00472	0.168436	5.96504	2.45e-09	4.1e-06	6264.55	4407.2	4671.06	4812.79	4626.4	5855.03	4284.66	6261.57	7512.05	11056.7	7768.22	7197.87	15364.4	12451.9	11547.8	9740.29	Up regulated
ENSMFAG00000032837	2152	CAMP	182.105	0.998563	0.190075	5.25353	1.49e-07	0.000101949	85.8413	161.155	128.976	138.79	114.488	129.754	96.4095	116.559	177.986	231.092	217.391	308.86	396.353	190.59	184.373	235.057	Up regulated
ENSMFAG00000000512	41148	TRAC	550.614	0.993806	0.217074	4.5782	4.69e-06	0.00103002	337.767	260.403	246.402	216.012	362	364.599	472.777	684.437	681.582	731.092	648.264	545.107	858.947	714.123	712.095	974.223	Up regulated
ENSMFAG00000037383	54367	SRL	307.586	0.992091	0.226006	4.38966	1.14e-05	0.00174528	246.327	114.97	259.877	145.052	240.97	234.844	193.746	210.739	208.348	465.336	322.959	536.926	361.605	375.297	654.713	349.671	Up regulated
ENSMFAG00000033383	53151	ENSMFAG00000033383	7071.94	0.98969	0.280269	3.53121	0.000413658	0.0199247	4962	4310.9	4715.33	4511.21	5081.09	3425.08	4430.2	6460.19	5406.59	9440.12	6286.36	6457.43	8534.09	25196.7	7116.25	6817.62	Up regulated
ENSMFAG00000000757	7534	CXCR1	168.94	0.988297	0.233378	4.23475	2.29e-05	0.00281248	68.1132	169.016	150.151	130.442	90.5	154.418	61.183	82.0578	243.945	175.42	143.885	267.951	277.99	276.473	219.178	192.319	Up regulated
ENSMFAG00000030138	371	ENSMFAG00000030138	198.034	0.98046	0.206868	4.73955	2.14e-06	0.000637325	117.565	132.658	100.101	97.0489	118.849	134.044	211.359	153.858	166.469	286.765	260.4	274.088	173.744	271.767	250.221	419.606	Up regulated
ENSMFAG00000042820	1325	ENSMFAG00000042820	424.593	0.971692	0.193735	5.01556	5.29e-07	0.000237926	184.745	280.056	202.127	213.925	360.91	297.041	400.47	355.273	501.502	534.664	582.578	496.017	641.767	407.062	483.51	851.838	Up regulated
ENSMFAG00000000048	134139	MGAM	192.618	0.97068	0.236241	4.10886	3.98e-05	0.00409794	126.896	172.947	114.539	178.445	74.1446	111.524	127.001	135.209	416.697	153.361	179.074	299.656	378.979	214.119	206.009	193.291	Up regulated
ENSMFAG00000022981	137	ENSMFAG00000022981	179.611	0.970536	0.225592	4.30218	1.69e-05	0.00226696	88.6405	95.3174	65.4506	93.9183	124.301	160.852	138.125	204.212	211.489	253.151	198.624	193.293	179.173	307.061	217.297	342.872	Up regulated
ENSMFAG00000035342	1481	NKG7	446.357	0.969499	0.253664	3.82197	0.000132388	0.00901212	209.938	228.958	154.001	217.056	445.958	449.314	472.777	236.849	403.086	439.075	573.194	516.471	673.258	511.768	698.925	911.088	Up regulated
ENSMFAG00000030148	143	ENSMFAG00000030148	146.681	0.968683	0.237131	4.08501	4.41e-05	0.00438399	91.4397	125.78	70.2632	53.2204	95.9518	98.6561	153.884	104.437	132.966	224.79	186.894	179.998	157.455	130.589	192.839	347.729	Up regulated
ENSMFAG00000030882	959	GPR171	45.4527	0.966872	0.295957	3.26693	0.0010872	0.0384967	17.7281	16.7051	30.8003	17.7401	22.8976	31.0981	65.818	42.8938	63.8656	70.3781	57.0848	38.8632	87.9579	43.5297	47.034	72.8482	Up regulated
ENSMFAG00000044324	11595	SLAMF8	87.5714	0.963721	0.258672	3.72565	0.000194815	0.0118612	58.7826	47.1674	41.3879	29.219	105.765	66.4857	51.9128	74.598	112.026	132.353	119.643	85.9081	66.2399	127.06	91.246	191.348	Up regulated
ENSMFAG00000005215	14398	SLAMF7	114.296	0.962225	0.279247	3.44578	0.000569412	0.0249513	59.7157	50.1153	48.1254	63.6558	140.657	90.0773	81.5773	86.7202	106.792	213.235	125.899	141.135	90.1297	164.707	89.3646	276.823	Up regulated
ENSMFAG00000037860	15198	FGR	1895.91	0.952926	0.206255	4.62014	3.83e-06	0.000918778	1078.61	850.978	1441.84	1849.15	1196.13	1403.71	1069.77	1442.54	2153.63	2352.94	2324.05	1482.94	2749.5	3109.43	1745.9	4083.38	Up regulated
ENSMFAG00000045864	14369	FKBP14	467.834	0.950953	0.244343	3.89188	9.95e-05	0.00740373	304.177	258.438	260.84	401.762	282.404	198.385	450.529	394.437	370.63	509.453	497.341	644.311	613.533	1297.66	536.188	465.257	Up regulated
ENSMFAG00000045644	3646	CD3D	258.019	0.949882	0.225126	4.21934	2.45e-05	0.0029737	186.612	189.652	119.351	106.441	208.259	220.904	274.396	102.572	282.684	318.277	304.191	290.451	355.089	349.414	261.509	558.503	Up regulated
ENSMFAG00000031488	47606	UBASH3A	128.91	0.949304	0.220659	4.30214	1.69e-05	0.00226696	75.5777	62.8898	53.9005	63.6558	92.6807	143.695	104.753	107.235	152.859	123.95	211.135	127.839	152.026	163.531	165.56	261.282	Up regulated
ENSMFAG00000030322	45233	POU2F2	288.095	0.948991	0.268895	3.52922	0.000416779	0.0200228	146.49	167.051	98.1759	176.358	225.705	234.844	268.834	255.498	288.965	285.714	340.945	251.588	489.741	392.944	214.475	772.191	Up regulated
ENSMFAG00000007623	1727	KCNA3	97.0073	0.947414	0.214144	4.42419	9.68e-06	0.00159497	42.9207	49.1327	50.0505	69.917	68.6928	83.6432	76.9422	89.5176	100.51	129.202	150.141	118.635	111.848	75.2947	131.695	203.975	Up regulated
ENSMFAG00000031583	9345	PTGDR	74.0286	0.944248	0.276282	3.41769	0.000631544	0.0267218	26.1256	56.0112	24.0627	28.1755	59.9699	105.09	55.6209	50.3536	95.2748	126.05	87.5821	95.1125	79.2707	115.295	65.8476	114.614	Up regulated
ENSMFAG00000032487	98679	BCL11B	119.512	0.943365	0.22496	4.19348	2.75e-05	0.00319221	84.9083	63.8725	52.938	51.1333	85.0482	112.597	111.242	92.315	110.979	171.218	108.696	104.317	162.885	162.354	220.119	217.573	Up regulated
ENSMFAG00000045655	331158	ACACA	2687.12	0.942449	0.23874	3.9476	7.89e-05	0.00638714	2202.02	1603.69	1465.9	2110.03	2753.16	1350.09	1453.56	1776.36	2160.96	2640.75	4283.7	3292.12	3825.63	7012.99	2401.56	2661.39	Up regulated
ENSMFAG00000035762	12035	TRIM72	319.213	0.940594	0.198347	4.74217	2.11e-06	0.000637325	159.553	120.866	252.177	180.532	267.139	204.819	337.433	226.591	514.065	436.975	362.84	310.906	357.261	503.533	343.348	529.363	Up regulated
ENSMFAG00000032675	110952	VCAN	527.783	0.936214	0.185545	5.04574	4.52e-07	0.000213696	319.106	360.634	333.028	489.419	369.633	303.475	424.573	298.392	537.099	575.63	835.94	674.992	1033.78	918.83	517.374	452.63	Up regulated
ENSMFAG00000002571	27632	SH2D1A	151.065	0.934951	0.222305	4.20572	2.6e-05	0.00309754	81.176	109.075	70.2632	74.0911	98.1326	131.899	128.855	137.074	193.691	169.118	254.927	119.658	168.314	151.766	190.017	338.987	Up regulated
ENSMFAG00000031771	6231	S100A4	362.217	0.933973	0.242166	3.85675	0.000114904	0.00803271	175.415	260.403	142.451	218.099	357.639	292.751	265.126	279.742	474.28	345.588	480.92	284.315	775.332	372.944	325.475	744.994	Up regulated
ENSMFAG00000044178	11222	ENSMFAG00000044178	69.2942	0.930816	0.228955	4.0655	4.79e-05	0.00460528	32.657	55.0286	38.5004	33.3932	39.253	63.2686	74.1612	44.7588	110.979	93.4873	48.483	99.2034	86.872	91.7654	127.933	68.9629	Up regulated
ENSMFAG00000039917	6188	CXCL9	715.537	0.928364	0.27441	3.38312	0.000716661	0.0291211	445.069	444.159	430.242	304.713	496.115	590.864	351.338	881.189	984.158	1107.14	937.598	398.859	891.524	557.651	817.451	1810.52	Up regulated
ENSMFAG00000031504	5344	2023-09-01	567.314	0.923648	0.205447	4.49579	6.93e-06	0.00126602	323.771	352.773	209.827	282.799	373.994	579.069	485.756	525.916	741.259	658.613	928.996	515.449	730.811	604.71	764.773	998.506	Up regulated
ENSMFAG00000002809	7894	CCR5	170.612	0.914619	0.267949	3.4134	0.000641569	0.0268992	78.3769	103.179	83.7383	68.8734	133.024	139.405	155.738	183.698	188.456	241.596	202.534	124.771	233.468	237.649	128.873	426.405	Up regulated
ENSMFAG00000034561	311348	PCNX2	34.679	0.912713	0.231657	3.93993	8.15e-05	0.00646414	30.7909	17.6878	15.4001	28.1755	19.6265	38.6046	22.2483	20.5144	29.3153	43.0672	55.5208	35.795	53.2091	45.8827	61.1442	37.8811	Up regulated
ENSMFAG00000045801	11868	GFI1	215.223	0.911584	0.169336	5.3833	7.31e-08	5.62e-05	109.168	136.589	117.426	115.833	157.012	164.069	196.527	198.617	273.261	264.706	238.505	238.293	285.592	222.355	326.416	399.208	Up regulated
ENSMFAG00000042921	25925	POU2AF1	61.144	0.910445	0.279432	3.2582	0.00112122	0.0389533	18.6612	43.2368	25.0252	70.9605	53.4277	40.7493	55.6209	32.6366	64.9125	80.8823	74.2884	118.635	77.0989	38.8238	66.7883	116.557	Up regulated
ENSMFAG00000040516	4534	NCR3	79.4634	0.907238	0.218014	4.16138	3.16e-05	0.00345309	34.5231	65.8378	39.4629	30.2626	55.6084	77.2091	68.5991	70.8681	79.5702	92.4369	101.658	98.1807	104.246	92.9419	98.7714	161.237	Up regulated
ENSMFAG00000000349	6758	CXCR6	125.095	0.906443	0.193741	4.67863	2.89e-06	0.000772134	77.4438	83.5255	67.3756	58.4381	66.5121	98.6561	139.052	104.437	187.409	123.95	136.847	138.067	156.37	200.001	143.924	219.516	Up regulated
ENSMFAG00000042504	15294	TBX21	217.909	0.905245	0.250976	3.6069	0.000309874	0.0163788	91.4397	127.745	80.8508	107.484	175.548	213.398	208.578	208.874	224.053	280.462	256.491	177.953	329.028	208.237	330.179	466.228	Up regulated
ENSMFAG00000022958	428	ENSMFAG00000022958	304.317	0.905158	0.209869	4.31296	1.61e-05	0.00226696	151.155	191.617	114.539	172.184	203.898	241.279	271.615	348.746	403.086	350.84	410.541	307.837	334.457	338.826	452.467	575.986	Up regulated
ENSMFAG00000003982	6391	PLPP5	13832.7	0.902409	0.223412	4.03921	5.36e-05	0.00497181	9105.71	7027.94	9452.8	10674.3	12794.3	8328.94	7417.97	12335.7	10335.7	17458	12184.9	19655.6	15643.5	34855.6	14589.9	19463.1	Up regulated
ENSMFAG00000001447	2112	LTB	600.758	0.899365	0.218335	4.11919	3.8e-05	0.00396271	251.926	575.835	207.902	393.413	426.331	473.978	517.274	508.199	740.212	508.403	801.533	569.653	1072.87	794.124	752.544	1017.93	Up regulated
ENSMFAG00000037849	11364	ENSMFAG00000037849	29.8169	0.894801	0.232867	3.84255	0.000121765	0.00838177	16.795	16.7051	16.3627	24.0013	25.0783	18.2299	31.5185	18.6495	27.2214	29.4117	51.6109	30.6815	31.4911	43.5297	41.3899	54.3933	Up regulated
ENSMFAG00000003282	50880	TLE3	1899.78	0.890474	0.186969	4.76269	1.91e-06	0.000597714	946.121	1714.73	1483.23	1536.09	1369.49	1208.54	1277.43	1115.24	1672.02	2142.86	2062.09	2112.93	2170.71	4351.8	2871.9	2361.25	Up regulated
ENSMFAG00000042307	17965	MYO1G	888.809	0.889943	0.268108	3.31935	0.000902283	0.0341793	385.353	450.055	252.177	402.805	1058.74	852.518	800.013	783.279	927.621	907.562	1133.88	1021.69	1252.04	971.772	1142.93	1878.51	Up regulated
ENSMFAG00000042734	449	ENSMFAG00000042734	118.815	0.889857	0.213807	4.16196	3.16e-05	0.00345309	71.8455	126.762	77.9632	81.3959	92.6807	87.9326	43.5697	83.9227	96.3218	165.966	121.989	165.68	192.204	229.413	143.924	119.471	Up regulated
ENSMFAG00000043625	40442	CDKN2B	328.74	0.886706	0.196464	4.51332	6.38e-06	0.00120139	191.277	195.548	174.214	150.269	387.078	225.193	305.915	217.267	581.072	332.983	414.451	414.2	312.739	415.297	442.12	500.224	Up regulated
ENSMFAG00000036700	61409	PZP	42675.2	0.884516	0.193993	4.55954	5.13e-06	0.00108411	23469.2	35112.2	30615.5	24484.5	35407.3	21064.2	20335.9	49415.6	36169.9	48523.1	49074.1	65043.7	55656.7	62132.2	56736.2	69563.2	Up regulated
ENSMFAG00000034066	27272	LBR	4853.54	0.881529	0.224225	3.93146	8.44e-05	0.00659381	2310.25	2930.27	2363.92	3042.95	4661.3	2173.65	3570.86	6268.1	3771.21	6637.6	6832.97	6036.07	7783.73	6960.05	5238.65	7075.02	Up regulated
ENSMFAG00000045551	203047	ENSMFAG00000045551	688.727	0.879293	0.237974	3.69492	0.000219959	0.0127204	246.327	490.344	375.379	489.419	655.307	527.596	590.508	506.334	520.347	581.932	879.731	748.628	1040.29	1210.6	1503.21	653.691	Up regulated
ENSMFAG00000036205	99853	JAKMIP1	73.1212	0.878022	0.263809	3.32825	0.000873936	0.0333797	30.7909	63.8725	28.8753	34.4367	40.3434	94.3667	69.5261	50.3536	97.3688	93.4873	95.402	119.658	93.3874	64.7064	57.3815	135.983	Up regulated
ENSMFAG00000003928	10349	ENO2	186.349	0.876448	0.213437	4.10636	4.02e-05	0.0041195	111.967	113.988	83.7383	118.963	71.9639	198.385	150.176	202.347	228.241	232.143	272.13	203.52	199.806	210.59	242.695	340.93	Up regulated
ENSMFAG00000004042	10538	ENSMFAG00000004042	253.419	0.875197	0.257451	3.39947	0.000675177	0.0278028	112.9	146.415	116.464	153.4	194.084	139.405	263.272	304.919	281.637	253.151	445.73	272.042	302.966	197.649	286.907	583.757	Up regulated
ENSMFAG00000033693	51049	CD6	455.789	0.87426	0.264727	3.3025	0.000958267	0.0355696	279.917	264.334	187.689	232.709	262.777	501.859	342.068	502.604	419.837	691.176	399.593	466.358	454.992	668.24	439.298	1179.17	Up regulated
ENSMFAG00000043940	96241	IKZF3	146.132	0.873491	0.21977	3.97458	7.05e-05	0.00589296	83.9752	106.127	91.4384	49.0462	78.506	154.418	118.658	143.601	148.671	155.462	205.662	189.202	140.081	171.766	229.526	271.967	Up regulated
ENSMFAG00000036382	176078	ADAMTS9	369.917	0.859879	0.265413	3.23978	0.00119621	0.0408659	149.289	456.934	293.565	211.838	222.434	182.299	247.513	338.488	270.12	470.588	566.938	374.314	452.82	751.77	679.171	250.598	Up regulated
ENSMFAG00000000719	76320	ITK	213.57	0.858433	0.216733	3.96078	7.47e-05	0.00612074	159.553	127.745	90.4758	83.483	172.277	154.418	225.265	201.415	243.945	293.067	283.078	255.679	211.75	238.825	235.17	440.974	Up regulated
ENSMFAG00000037662	51161	ACSS2	3869.17	0.857846	0.271267	3.16237	0.00156489	0.0483522	3044.57	2767.15	1889.41	2891.64	3144.6	2670.15	2679.07	2926.11	3002.73	4026.26	6017.36	3699.16	12269.6	3174.14	4969.61	2735.21	Up regulated
ENSMFAG00000046362	52179	EAF2	96.9482	0.856758	0.247819	3.4572	0.000545824	0.0241272	40.1215	102.196	79.8882	92.8748	70.8735	50.4004	60.2559	55.016	97.3688	151.26	77.4163	152.385	105.332	152.942	71.4917	191.348	Up regulated
ENSMFAG00000040556	11454	CD3E	452.708	0.854081	0.225906	3.78069	0.000156396	0.00998337	267.788	294.796	235.815	209.751	314.024	336.718	452.383	468.102	372.724	609.243	429.309	458.177	629.822	638.828	479.747	1046.1	Up regulated
ENSMFAG00000030805	5756	CORO1A	2584.3	0.853533	0.172192	4.95687	7.16e-07	0.000287299	1222.31	2039.01	1101.11	1531.91	2416.24	2372.04	2134.91	1914.37	3045.65	2944.33	3335.94	2976.1	3737.67	2969.43	3207.72	4400.03	Up regulated
ENSMFAG00000037637	24443	PRDM1	215.922	0.851849	0.224722	3.79068	0.000150237	0.00972483	94.2388	126.762	87.5883	124.181	201.717	223.049	223.41	151.061	202.066	271.008	238.505	286.36	434.36	230.59	256.806	303.048	Up regulated
ENSMFAG00000000051	5293	ITPRIPL1	85.5244	0.850664	0.252513	3.36879	0.000754986	0.0299526	41.9876	54.0459	48.1254	41.7415	68.6928	58.9792	70.4531	103.505	121.449	79.8319	64.9046	93.0671	144.425	131.766	69.6103	175.807	Up regulated
ENSMFAG00000043310	195256	RASSF3	2434.23	0.850253	0.233448	3.64214	0.000270376	0.0149159	1644.98	1871.95	1152.12	1678.01	2189.45	1094.87	1682.53	2582.02	2512.74	2501.05	3735.53	2084.29	5755.27	2463.55	3771.19	2228.18	Up regulated
ENSMFAG00000000111	30295	CD200	45.8127	0.848961	0.225994	3.75656	0.000172262	0.0106874	29.8579	37.3408	30.8003	34.4367	19.6265	34.3152	28.7374	46.6237	88.993	48.3193	71.1605	73.6355	48.8655	37.6473	39.5086	63.1351	Up regulated
ENSMFAG00000005909	51279	TES	186.065	0.840267	0.17824	4.71425	2.43e-06	0.000699317	111.034	168.034	123.201	159.661	137.386	104.018	123.293	140.804	332.938	257.353	271.348	250.565	200.891	143.53	168.382	284.594	Up regulated
ENSMFAG00000044474	41947	NLRP12	177.09	0.837811	0.259116	3.23335	0.00122347	0.0415665	114.766	161.155	165.552	105.397	133.024	120.103	75.0882	140.804	173.798	173.319	132.937	284.315	301.88	395.297	253.043	102.959	Up regulated
ENSMFAG00000001405	13729	SC5D	38030.7	0.837623	0.131958	6.34765	2.19e-10	5.76e-07	18563.2	28770.1	29959.1	29609.3	31412.2	23635.7	26856.5	29517.5	47134.9	60742.6	50246.3	35797.1	51786.6	57116.9	45031.3	42311.2	Up regulated
ENSMFAG00000043097	37223	NPC1L1	3408.71	0.833457	0.254366	3.2766	0.00105064	0.0375885	3293.69	1815.94	1314.79	2741.37	3976.55	3064.77	2287.87	1110.58	2457.25	5352.94	5852.36	4279.04	5285.07	4023.56	4188.85	3494.77	Up regulated
ENSMFAG00000042017	38957	TGM2	34495	0.828896	0.234586	3.53345	0.000410175	0.0198087	20587.9	17036.3	21962.5	27921.9	38112.5	14743.7	23858.6	34571.5	32722.2	41130.2	40280.7	29101.4	40859.2	83792.4	44230.8	41008.7	Up regulated
ENSMFAG00000001286	9463	KLRD1	208.754	0.826983	0.255816	3.23272	0.00122617	0.0415817	125.963	144.45	143.414	94.9619	114.488	179.082	190.965	210.739	367.489	327.731	265.874	339.542	106.418	144.707	223.882	360.356	Up regulated
ENSMFAG00000033884	7104	CCR2	110.022	0.824471	0.191667	4.30159	1.7e-05	0.00226696	55.0504	80.5776	63.5256	64.6993	95.9518	100.801	73.2341	101.64	148.671	147.059	151.705	141.135	144.425	160.001	67.729	164.151	Up regulated
ENSMFAG00000041911	27403	IL12RB1	89.0981	0.821499	0.155214	5.29268	1.21e-07	8.55e-05	71.8455	63.8725	49.088	52.1768	75.235	68.6304	66.745	68.0707	126.684	102.941	122.771	75.681	118.363	100.001	111.941	151.524	Up regulated
ENSMFAG00000038763	304717	SKAP1	106.625	0.820961	0.178331	4.60358	4.15e-06	0.000957668	68.1132	85.4908	48.1254	58.4381	90.5	86.8603	93.6285	85.7877	129.825	118.697	137.629	89.999	143.339	134.119	138.28	197.176	Up regulated
ENSMFAG00000041249	42253	PSTPIP1	231.134	0.8177	0.177137	4.6162	3.91e-06	0.000924372	150.222	147.398	95.2884	144.008	209.349	202.674	170.571	220.064	265.932	304.622	373.006	252.611	360.519	208.237	263.39	330.245	Up regulated
ENSMFAG00000032558	13490	CSF3R	1888.51	0.816115	0.194151	4.20351	2.63e-05	0.00310792	1029.16	2332.82	1629.53	1156.24	1318.25	1608.52	852.853	1018.26	2224.82	1750	2776.04	2307.25	2507.34	3054.14	2139.11	2511.81	Up regulated
ENSMFAG00000000368	15098	TMC8	973.599	0.815292	0.168326	4.84354	1.28e-06	0.000435744	616.751	424.506	576.543	668.907	726.181	882.543	887.153	862.539	1118.17	1005.25	1172.97	1029.87	1190.15	1177.66	1490.04	1748.36	Up regulated
ENSMFAG00000031295	2738	CXCR3	163.799	0.807971	0.243958	3.31193	0.000926539	0.0349546	74.6446	138.554	65.4506	92.8748	127.572	155.491	158.519	139.871	201.019	268.907	184.548	115.567	159.627	181.178	196.602	360.356	Up regulated
ENSMFAG00000003345	14221	ENSMFAG00000003345	442299	0.802173	0.212094	3.78216	0.000155471	0.00995881	266861	277190	430383	459351	253135	311295	143870	437172	588931	468553	424133	779205	553138	538005	509621	635932	Up regulated
ENSMFAG00000026656	12074	ENSMFAG00000026656	5537.23	0.801743	0.211185	3.79641	0.000146807	0.0096039	4880.83	2551.95	5302.46	4117.8	4980.77	3469.05	3171.32	3822.21	4135.56	8290.96	6477.95	3878.14	9480.99	7802.41	9312.73	6920.58	Up regulated
ENSMFAG00000037360	44689	BCO2	8333.49	0.799689	0.175458	4.55771	5.17e-06	0.00108411	5602.08	4500.55	7071.55	7178.49	5060.37	6271.1	6765.35	6200.03	9649.98	7566.17	7577.42	14627.9	7411.27	11644.8	11339	14869.8	Up regulated
ENSMFAG00000037161	66574	KDM1B	2415.57	0.799358	0.206339	3.87401	0.000107059	0.0076551	2144.17	1741.26	1744.07	1635.22	1524.33	1441.24	1508.25	2363.82	2862.43	3348.74	1845.48	2162.02	4722.58	4727.09	2727.97	2150.48	Up regulated
ENSMFAG00000039242	25350	HAPLN3	45.8387	0.794751	0.237519	3.34605	0.000819731	0.0319038	40.1215	22.601	23.1002	43.8286	37.0723	25.7364	30.5915	44.7588	43.973	52.521	65.6866	55.2266	55.3809	102.354	55.5001	34.9671	Up regulated
ENSMFAG00000045433	13970	RASAL3	686.974	0.791858	0.202462	3.91115	9.19e-05	0.00694513	453.466	419.593	270.465	361.064	656.398	534.03	663.742	665.787	686.816	814.075	880.513	601.357	858.947	849.418	1010.29	1265.62	Up regulated
ENSMFAG00000045681	13484	ENSMFAG00000045681	943.776	0.788415	0.248594	3.1715	0.00151655	0.0476614	4864.03	673.118	639.106	745.085	908.271	364.599	663.742	674.179	812.454	2548.32	879.731	1328.51	1275.93	756.476	1038.51	923.715	Up regulated
ENSMFAG00000030470	12240	MATK	340.266	0.781166	0.193941	4.02786	5.63e-05	0.00504061	213.67	242.715	279.128	141.921	264.958	349.586	201.162	309.582	527.676	379.201	368.314	357.95	626.564	316.473	509.849	355.499	Up regulated
ENSMFAG00000045429	51015	ATP6V0E1	16882.6	0.780655	0.23056	3.3859	0.000709452	0.0288918	14464.3	12443.3	18140.4	9490.97	17357.5	5088.3	14828.5	7572.63	24943.2	24690.1	26425.6	16199.8	22912.5	19237.8	19321.6	17005.7	Up regulated
ENSMFAG00000023079	1286	GCNT1	283.882	0.780593	0.176517	4.42221	9.77e-06	0.00159497	137.16	241.733	199.239	176.358	202.807	247.713	294.791	171.575	395.757	452.731	292.462	295.565	369.206	240.002	376.272	448.745	Up regulated
ENSMFAG00000002551	13607	RTN2	110.828	0.776874	0.241381	3.21846	0.0012888	0.0431108	69.0463	63.8725	48.1254	97.0489	113.398	83.6432	92.7014	85.7877	87.946	111.344	135.283	76.7037	231.297	172.942	116.644	187.463	Up regulated
ENSMFAG00000038564	22642	ARSDR1	5109.08	0.775595	0.156363	4.96023	7.04e-07	0.000287299	4141.84	4431.77	3654.65	3586.64	3596.01	3471.19	3959.28	3300.96	3808.9	7487.39	6500.63	5567.66	8876.15	8365.94	5697.7	5298.49	Up regulated
ENSMFAG00000006576	35057	HOPX	351.383	0.774116	0.192573	4.01986	5.82e-05	0.00514016	243.528	389.131	188.652	203.49	161.374	336.718	231.754	319.839	376.911	358.193	501.251	479.654	611.362	352.944	389.442	477.884	Up regulated
ENSMFAG00000044983	17199	ADGRG5	73.9401	0.772679	0.21851	3.53613	0.00040604	0.0197642	30.7909	54.0459	37.5379	39.6544	73.0542	66.4857	69.5261	66.2057	83.7581	118.697	94.62	102.272	61.8963	75.2947	78.0765	131.127	Up regulated
ENSMFAG00000000792	138566	IKZF1	964.83	0.770923	0.161917	4.76123	1.92e-06	0.000597714	446.002	688.84	585.205	604.208	724	847.156	810.211	998.681	1169.47	1146.01	1201.13	1136.24	1214.04	1089.42	1023.46	1753.21	Up regulated
ENSMFAG00000026095	1019	P2RY10	60.6974	0.768756	0.222274	3.4586	0.000542991	0.0241272	36.3893	47.1674	25.0252	31.3061	53.4277	46.111	51.9128	68.0707	58.6307	84.0336	72.7244	59.3175	67.3258	60.0004	92.1867	117.528	Up regulated
ENSMFAG00000000159	2016	ENSMFAG00000000159	254.467	0.765533	0.194126	3.94348	8.03e-05	0.00644131	141.825	154.277	213.677	139.834	251.874	195.168	182.622	228.456	225.1	284.664	236.941	209.657	407.212	409.415	384.738	406.007	Up regulated
ENSMFAG00000040668	27784	SIRPG	148.141	0.762559	0.213376	3.57378	0.000351864	0.0179315	91.4397	102.196	77.9632	87.6571	100.313	92.222	139.052	187.427	170.657	242.647	162.653	117.612	207.407	195.296	137.339	258.368	Up regulated
ENSMFAG00000024766	869	ENSMFAG00000024766	286.016	0.761761	0.226741	3.35961	0.000780535	0.0307022	263.122	264.334	229.077	212.882	316.205	70.7751	160.373	180.9	262.791	301.47	338.599	383.518	407.212	387.062	372.509	425.433	Up regulated
ENSMFAG00000003193	10544	CST7	243.502	0.760525	0.187053	4.06583	4.79e-05	0.00460528	137.16	166.068	141.489	125.224	248.602	224.121	228.046	176.238	244.992	214.286	351.11	222.952	347.488	310.591	386.62	371.04	Up regulated
ENSMFAG00000002159	8703	FGG	1.2001e+06	0.759056	0.236803	3.20544	0.00134858	0.044347	624177	670612	1.08887e+06	1.15705e+06	916825	603689	824868	1.24571e+06	1.10298e+06	1.09108e+06	989477	1.62017e+06	1.2277e+06	2.97315e+06	1.37253e+06	1.69264e+06	Up regulated
ENSMFAG00000039907	56739	KIF21B	869.202	0.75302	0.19169	3.92831	8.55e-05	0.00661943	521.579	646.586	496.655	491.506	659.669	746.355	939.993	676.044	1705.52	1048.32	721.771	1381.69	913.242	1020.01	789.231	1149.06	Up regulated
ENSMFAG00000041132	36244	PLEK	1044.41	0.752921	0.185116	4.06729	4.76e-05	0.00460528	424.541	854.908	636.218	669.951	951.886	935.089	757.371	993.086	1195.65	1139.71	998.593	1078.96	1699.43	1596.48	1082.72	1695.91	Up regulated
ENSMFAG00000042920	90816	LBH	1177.23	0.752274	0.16993	4.42695	9.56e-06	0.00159497	756.71	866.7	616.968	874.484	1020.58	935.089	976.146	970.706	1134.92	1194.33	1507.66	1047.26	1490.94	1455.3	2455.18	1532.73	Up regulated
ENSMFAG00000031741	46434	CASP10	1146.32	0.748538	0.182145	4.10958	3.96e-05	0.00409794	780.969	695.719	591.943	962.141	1133.98	677.725	1034.55	966.044	1000.91	1563.02	1230.84	1143.4	1433.39	2151.78	1773.18	1201.51	Up regulated
ENSMFAG00000045050	6574	TBC1D10C	803.326	0.747728	0.192132	3.89174	9.95e-05	0.00740373	450.667	600.401	349.391	482.114	705.464	783.887	714.728	711.478	906.681	837.184	949.328	783.4	1022.92	825.888	1124.11	1605.57	Up regulated
ENSMFAG00000003907	53224	B4GALT4	848.332	0.745433	0.228425	3.26336	0.00110099	0.0386493	418.943	748.782	957.696	598.99	611.693	504.004	678.575	552.025	823.97	1553.57	734.282	670.901	1003.37	1574.13	1442.06	700.314	Up regulated
ENSMFAG00000008179	428	ENSMFAG00000008179	251.623	0.74136	0.227267	3.26206	0.00110605	0.0386493	145.557	187.687	87.5883	105.397	272.59	206.963	213.213	288.135	321.422	272.059	294.026	276.133	266.045	292.943	365.925	430.29	Up regulated
ENSMFAG00000038013	23464	IL27RA	225.819	0.722577	0.195426	3.69744	0.000217784	0.0126342	104.502	233.872	87.5883	173.227	169.006	182.299	177.06	235.916	232.429	304.622	278.386	241.361	360.519	252.943	253.984	325.389	Up regulated
ENSMFAG00000046296	11630	LAX1	54.2402	0.72138	0.217963	3.30965	0.000934133	0.0351503	34.5231	45.2021	25.9877	35.4803	34.8916	60.0516	48.2048	43.8263	54.4428	92.4369	78.9803	61.3629	41.2642	57.6475	57.3815	96.1596	Up regulated
ENSMFAG00000000162	450209	PDE4B	2184.52	0.719726	0.167017	4.30929	1.64e-05	0.00226696	1121.54	1535.89	1810.48	1526.69	2076.05	1199.96	1633.4	2301.35	3665.46	2771.01	3041.91	1885.89	2366.18	2538.84	2880.36	2597.28	Up regulated
ENSMFAG00000042617	21185	SELL	587.724	0.714031	0.166269	4.29443	1.75e-05	0.00228033	302.311	635.777	517.83	528.03	442.687	458.965	277.177	399.099	697.286	642.857	803.097	808.968	772.075	878.83	650.951	587.642	Up regulated
ENSMFAG00000008798	14988	MMP25	1452.36	0.712534	0.15533	4.58724	4.49e-06	0.00101047	985.309	1296.12	893.208	1216.76	1340.05	1369.39	825.043	881.189	1568.37	1386.55	1693.78	1775.43	1951.36	2583.55	1933.1	1538.55	Up regulated
ENSMFAG00000000725	251102	ETV6	710.932	0.711766	0.207769	3.42575	0.000613095	0.0263649	548.638	505.084	639.106	498.811	452.5	541.536	498.734	626.623	566.414	785.714	610.729	624.879	934.96	1762.37	884.239	894.576	Up regulated
ENSMFAG00000044827	122605	PTPRC	2590.63	0.710101	0.178385	3.98071	6.87e-05	0.00581451	1484.5	1773.69	1994.32	1596.61	2042.25	2127.54	1971.76	2734.95	3573.33	3667.01	3310.92	2665.2	2678.91	1962.37	2858.73	5008.07	Up regulated
ENSMFAG00000044262	30867	CSF2RB	1492.49	0.70886	0.205042	3.45715	0.000545922	0.0241272	810.827	1416.99	1212.76	1220.94	1020.58	1107.74	1090.17	1183.31	1120.26	1647.06	1255.08	1786.68	1729.84	3557.67	1676.29	2043.63	Up regulated
ENSMFAG00000000234	29506	NBEAL2	1477.46	0.708115	0.142396	4.97287	6.6e-07	0.000276591	1042.23	1158.55	815.245	1121.8	1084.91	1292.18	1066.07	1394.98	1541.15	1410.71	1682.83	1647.59	1798.25	2030.6	1859.72	2692.47	Up regulated
ENSMFAG00000037753	37967	NOD2	92.8486	0.705261	0.202268	3.48676	0.000488903	0.022492	44.7868	77.6296	72.1882	82.4394	81.7771	70.7751	48.2048	86.7202	119.355	118.697	78.1983	85.9081	161.799	124.707	81.8392	150.553	Up regulated
ENSMFAG00000043424	5116	FABP5	1065.54	0.704801	0.195701	3.60142	0.000316485	0.0165397	694.195	799.88	593.868	1010.14	539.729	1103.45	865.831	875.594	1082.57	1439.07	1375.51	938.853	1146.71	1578.84	919.985	2084.43	Up regulated
ENSMFAG00000037652	41223	LSP1	1822.66	0.703281	0.168175	4.18183	2.89e-05	0.00327279	1178.45	1380.63	747.869	1484.95	1885.24	1510.94	1523.08	1385.66	1800.8	2067.23	2075.38	2023.95	2632.22	2022.37	2309.37	3134.41	Up regulated
ENSMFAG00000001277	33223	CYTH4	1120.86	0.698865	0.138397	5.0497	4.43e-07	0.000213696	606.488	949.243	624.668	1033.1	838.488	1029.46	981.708	773.954	1445.87	1276.26	1388.02	1204.76	1283.53	1587.07	1190.9	1720.19	Up regulated
ENSMFAG00000043861	29993	CYTIP	455.041	0.695057	0.162704	4.27192	1.94e-05	0.00246566	213.67	339.998	412.916	284.886	360.91	426.795	339.287	401.897	531.864	692.226	533.313	451.018	545.122	484.709	467.518	794.531	Up regulated
ENSMFAG00000033319	44279	PIK3CG	349.813	0.687325	0.142732	4.81549	1.47e-06	0.000492534	209.938	226.01	215.602	253.579	287.856	287.39	306.842	357.138	434.495	463.235	442.603	319.087	481.054	391.768	369.687	550.732	Up regulated
ENSMFAG00000000715	25250	ARHGAP30	1397.85	0.687203	0.139054	4.94199	7.73e-07	0.000297204	723.12	926.642	1001.01	1228.24	1062.01	1299.69	1117.98	1210.35	1725.42	1728.99	1464.65	1462.48	1586.5	1774.13	1607.62	2446.73	Up regulated
ENSMFAG00000004902	30094	IL34	592.774	0.684053	0.170975	4.00089	6.31e-05	0.00549123	332.169	676.066	373.453	435.155	480.85	308.837	473.704	558.552	633.421	653.361	939.944	759.878	525.576	845.889	731.849	755.679	Up regulated
ENSMFAG00000033174	102389	ST8SIA4	537.718	0.670535	0.156158	4.29395	1.76e-05	0.00228033	315.374	398.957	352.278	369.412	466.675	414.999	533.033	469.967	666.924	673.319	726.462	614.652	539.692	410.591	777.942	873.207	Up regulated
ENSMFAG00000002234	2400	PTPRCAP	2355.28	0.66588	0.166913	3.98938	6.62e-05	0.00567465	1328.67	2102.88	1164.64	1574.7	1958.29	2236.92	2499.23	1704.56	2731.56	3045.17	2529.72	2575.2	2941.7	2305.9	2933.98	4051.33	Up regulated
ENSMFAG00000033275	17871	FMNL1	1951.45	0.664813	0.168914	3.93581	8.29e-05	0.00653707	999.305	1652.82	1365.8	1326.34	1700.96	1772.59	1347.88	1911.57	1811.27	2010.5	2112.92	1946.23	2728.87	2414.14	2392.15	3729.83	Up regulated
ENSMFAG00000030935	15504	SASH3	1217.03	0.664086	0.171189	3.87925	0.00010478	0.00756968	544.906	1000.34	701.669	846.308	993.32	1075.57	1230.15	1142.28	1404	1316.18	1565.53	1090.21	1526.78	1430.6	1519.2	2085.4	Up regulated
ENSMFAG00000038416	144080	PRKCQ	93.5629	0.663308	0.195303	3.39631	0.000683013	0.0280005	65.3141	63.8725	57.7505	49.0462	71.9639	89.005	88.0664	95.1124	106.792	95.5882	172.818	111.476	103.16	91.7654	82.7799	152.496	Up regulated
ENSMFAG00000030248	78003	RASGRP1	312.3	0.652906	0.190503	3.42728	0.000609662	0.0263397	214.603	180.808	194.427	165.922	255.145	331.356	289.229	311.447	374.818	381.302	379.262	291.474	323.598	308.238	370.628	624.552	Up regulated
ENSMFAG00000032227	17603	RHOF	428.3	0.650363	0.149083	4.36241	1.29e-05	0.00191378	229.532	305.605	318.59	348.541	324.928	374.25	380.076	385.112	393.663	591.386	406.631	489.881	529.919	556.475	471.281	746.937	Up regulated
ENSMFAG00000039943	14576	ACAP1	651.47	0.643829	0.196411	3.27797	0.00104557	0.0375885	438.537	412.714	290.678	356.89	529.916	738.849	522.836	777.684	837.581	691.176	747.576	795.673	702.577	664.711	813.688	1102.44	Up regulated
ENSMFAG00000035618	5505	ENSMFAG00000035618	266.469	0.638048	0.176065	3.62393	0.000290159	0.0157142	125.03	219.132	167.477	161.748	242.06	256.291	223.41	273.215	281.637	342.437	286.988	295.565	357.261	243.531	328.297	459.429	Up regulated
ENSMFAG00000044885	47118	NLRC3	276.676	0.62963	0.187029	3.36649	0.000761307	0.0301386	166.084	185.721	233.89	169.053	276.952	197.312	267.907	241.511	319.328	301.47	306.537	247.497	298.622	243.531	414.84	556.56	Up regulated
ENSMFAG00000035755	16908	GPR132	596.416	0.629537	0.184603	3.41022	0.000649107	0.027031	256.591	388.148	446.604	489.419	558.265	517.945	478.339	611.704	741.259	917.016	670.16	435.677	747.099	588.24	766.654	929.543	Up regulated
ENSMFAG00000033432	110452	GDA	1661.76	0.625806	0.19792	3.16191	0.00156736	0.0483522	1463.03	996.411	1400.45	1476.6	809.048	1761.87	1339.54	1207.56	1404	2974.79	1230.06	2104.75	2076.24	2084.72	1644.31	2614.76	Up regulated
ENSMFAG00000001154	38535	ATP2A3	1825.43	0.622576	0.186955	3.33008	0.000868202	0.0332294	1020.77	1529.99	901.871	1316.94	1391.3	1847.66	1629.69	1863.08	1636.42	1692.23	2575.85	2430.99	2067.55	1752.95	2222.83	3326.73	Up regulated
ENSMFAG00000034266	27584	GLIPR2	938.254	0.621233	0.160637	3.8673	0.000110048	0.00780831	607.421	768.435	852.783	754.477	824.313	606.95	587.727	911.96	1075.24	1143.91	1131.53	724.083	927.358	1684.72	1122.23	1288.93	Up regulated
ENSMFAG00000041340	84654	HIVEP3	356.456	0.616601	0.188977	3.26283	0.00110307	0.0386493	223.001	246.646	209.827	333.932	285.675	261.653	334.652	355.273	316.187	296.218	378.48	408.064	410.47	743.535	410.137	489.54	Up regulated
ENSMFAG00000028880	22061	LAT2	590.181	0.614227	0.165636	3.70829	0.000208662	0.0124576	292.98	472.656	338.803	499.854	681.476	538.319	451.456	456.913	717.179	706.932	767.126	739.423	706.921	682.358	490.094	900.404	Up regulated
ENSMFAG00000032965	12028	TAGAP	261.78	0.610543	0.168822	3.61649	0.000298622	0.0161081	146.49	212.253	148.226	168.009	191.904	250.93	210.432	329.164	308.858	273.109	320.613	281.247	387.666	317.649	271.857	370.069	Up regulated
ENSMFAG00000038102	18582	NCF1	1233.82	0.610001	0.160004	3.81241	0.000137616	0.0092383	759.509	797.915	940.371	746.129	1595.2	821.42	939.066	1215.01	1516.02	1406.51	1374.73	1254.87	1493.11	1684.72	1432.66	1763.9	Up regulated
ENSMFAG00000031732	39100	LRRC8C	609.608	0.607339	0.148136	4.09987	4.13e-05	0.00417806	263.122	406.819	455.267	540.552	576.801	567.273	529.325	526.848	697.286	858.193	657.648	641.243	687.375	711.77	821.214	812.986	Up regulated
ENSMFAG00000036564	122058	ABL2	409.764	0.60102	0.177159	3.39254	0.000692483	0.0283258	292.98	345.894	322.441	273.407	316.205	278.811	403.251	371.125	309.905	346.638	475.446	580.902	519.06	721.182	373.45	625.523	Up regulated
ENSMFAG00000039667	1169	ENSMFAG00000039667	245.729	0.59895	0.170628	3.51027	0.000447649	0.0210669	113.833	162.138	214.64	212.882	207.169	224.121	213.213	215.402	280.59	364.496	246.325	195.339	272.561	361.179	270.916	376.868	Up regulated
ENSMFAG00000045460	11832	FES	1747.53	0.597527	0.145764	4.09927	4.14e-05	0.00417806	1011.43	1409.13	995.234	1513.13	1386.94	1470.19	1760.4	1579.61	1840.58	2220.59	1994.84	1564.75	2026.29	2194.13	2871.9	2121.34	Up regulated
ENSMFAG00000038424	40235	NLRP3	427.284	0.596034	0.165567	3.59997	0.000318257	0.0165853	329.369	317.397	233.89	290.103	363.09	305.62	469.069	413.086	500.455	635.504	449.64	389.655	670	371.767	586.984	510.909	Up regulated
ENSMFAG00000003810	25589	TRAF3IP3	341.977	0.592161	0.161654	3.66314	0.000249143	0.0141858	220.202	246.646	189.614	207.664	287.856	307.764	306.842	415.884	400.992	394.958	466.844	353.86	389.838	360.003	390.382	532.277	Up regulated
ENSMFAG00000030420	8285	ENSMFAG00000030420	395.789	0.5911	0.173026	3.41624	0.000634913	0.0268029	221.135	348.842	283.94	245.231	370.723	361.382	278.104	417.749	406.227	654.411	432.437	407.041	492.999	315.296	491.976	605.126	Up regulated
ENSMFAG00000039577	16889	ARHGAP9	786.544	0.589365	0.156906	3.75617	0.000172533	0.0106874	446.935	764.504	454.304	481.071	642.223	757.079	727.706	751.575	825.017	841.386	1013.45	858.058	926.273	794.124	1014.99	1286.01	Up regulated
ENSMFAG00000031172	24351	BATF	210.159	0.587606	0.181004	3.24638	0.00116882	0.0401296	186.612	208.323	141.489	116.876	202.807	161.925	163.155	162.251	206.254	294.117	249.453	142.157	275.819	281.179	209.772	360.356	Up regulated
ENSMFAG00000043570	4199	IL2RG	789.509	0.58371	0.146968	3.97168	7.14e-05	0.00590389	439.47	655.43	472.592	528.03	662.94	744.21	812.065	741.318	859.568	787.815	1107.29	767.037	985.997	989.419	943.502	1135.46	Up regulated
ENSMFAG00000003343	22295	NCF4	732.298	0.582571	0.165732	3.51513	0.000439542	0.0208346	358.294	677.048	601.568	689.778	479.759	789.249	601.632	494.212	839.675	1014.71	763.216	596.243	909.984	984.713	825.917	1090.78	Up regulated
ENSMFAG00000038128	5372	PSMB9	2216.6	0.581894	0.154923	3.75602	0.00017264	0.0106874	1352.93	2037.04	1650.7	1266.85	2185.08	1671.79	2001.42	2039.32	3170.24	2632.35	3176.42	2074.07	2097.96	2200.02	2447.65	3461.75	Up regulated
ENSMFAG00000000851	14260	ANP32E	623.677	0.578252	0.171342	3.37484	0.000738599	0.0296856	536.508	396.992	355.166	516.551	582.253	433.229	504.296	676.977	564.32	805.672	617.767	534.88	1089.16	858.83	813.688	692.543	Up regulated
ENSMFAG00000042445	12606	CARMIL2	498.672	0.574546	0.175216	3.27907	0.00104148	0.0375885	321.905	450.055	403.291	280.711	317.295	506.149	347.63	578.134	435.542	522.059	632.624	546.13	578.785	704.711	515.493	838.24	Up regulated
ENSMFAG00000000894	168675	ZNF618	595.383	0.571435	0.17833	3.20436	0.00135363	0.044403	487.989	419.593	285.865	590.642	572.44	556.549	468.142	451.318	528.723	968.487	577.886	939.876	679.773	515.298	824.036	659.519	Up regulated
ENSMFAG00000037057	6428	CCDC115	9150.19	0.563765	0.164611	3.42484	0.000615151	0.0263914	9081.45	6387.25	7289.08	8241.85	6507.28	7406.72	8533.17	5630.28	11161.8	8834.03	6610.89	10795.8	13458.6	13397.7	14367.9	8699.04	Up regulated
ENSMFAG00000044284	42065	SELENOI	2025.83	0.562985	0.159199	3.53636	0.000405682	0.0197642	1655.24	1562.42	1449.54	1447.39	1538.5	1576.35	1598.17	2255.66	2245.76	2051.47	2166.09	3617.34	1707.03	2820.02	1858.78	2863.42	Up regulated
ENSMFAG00000032157	5136	ENSMFAG00000032157	31689.5	0.56296	0.173278	3.24888	0.00115859	0.0398762	21563.9	28622.7	19198.2	20766.4	25280	24768.1	38130	26342.4	38467	38157.5	44504.2	23547	35732.6	29090.8	40732.4	52128.2	Up regulated
ENSMFAG00000040946	34361	CCND2	177.837	0.558294	0.160407	3.48049	0.000500489	0.0229107	150.222	107.109	91.4384	147.139	148.289	157.635	182.622	166.913	238.711	254.202	236.941	192.271	153.112	174.119	244.577	200.09	Up regulated
ENSMFAG00000031339	22556	VSIR	3071.45	0.557803	0.172428	3.23499	0.00121646	0.0414046	2082.59	2291.55	2312.91	2180.99	2870.92	1780.1	2844.08	3515.43	5082.02	2923.32	2769	2651.9	3882.09	4688.27	3528.49	3739.54	Up regulated
ENSMFAG00000000606	18590	RAC2	1576.39	0.556655	0.172971	3.2182	0.00128996	0.0431108	1017.97	1025.89	1072.24	1733.31	1409.84	1046.61	1516.6	1385.66	1672.02	1801.47	1744.6	1298.85	1938.33	1876.48	1649.95	3032.43	Up regulated
ENSMFAG00000006003	25745	CD34	601.241	0.555041	0.173853	3.19259	0.00141002	0.0455321	489.855	574.852	488.955	516.551	583.344	374.25	429.208	440.128	543.381	737.395	1054.11	610.561	865.462	525.886	899.29	486.626	Up regulated
ENSMFAG00000001178	17816	FERMT3	2261.28	0.551997	0.14901	3.70442	0.000211877	0.0125568	1210.18	1722.59	1752.73	2007.77	1953.93	1989.21	2199.81	1835.11	2242.62	2597.69	2198.94	1993.27	2664.8	2896.49	3171.03	3744.4	Up regulated
ENSMFAG00000043689	10333	C15orf52	472.258	0.550148	0.160756	3.42225	0.000621045	0.0264597	404.947	264.334	361.903	356.89	387.078	412.854	425.5	453.183	511.971	492.647	518.455	425.45	680.859	388.238	766.654	705.17	Up regulated
ENSMFAG00000016792	4361	APOBEC3C	532.922	0.545137	0.131948	4.13147	3.6e-05	0.00382163	324.704	475.604	320.515	416.371	479.759	439.663	486.683	524.051	563.273	539.916	611.511	538.971	677.601	715.299	609.561	803.273	Up regulated
ENSMFAG00000046412	177452	SP140	1835.4	0.542438	0.138236	3.92401	8.71e-05	0.00669418	1508.75	1675.42	1416.81	1687.4	1166.69	1173.15	1451.7	1874.27	2178.76	1683.82	2550.83	2035.2	1873.18	2856.49	1818.33	2415.65	Up regulated
ENSMFAG00000000614	31972	ADGRE5	3696.71	0.541392	0.161988	3.34218	0.000831231	0.0321479	1839.06	2352.47	3142.59	3596.03	4167.36	2664.79	2811.63	3515.43	3604.74	4663.86	4476.85	3767.68	4002.63	5478.86	3817.28	5246.04	Up regulated
ENSMFAG00000041785	8776	GIMAP2	223.478	0.541064	0.160569	3.36966	0.000752608	0.0299227	153.021	233.872	215.602	145.052	165.735	185.516	200.235	157.588	373.771	293.067	266.656	238.293	249.757	170.589	224.823	302.077	Up regulated
ENSMFAG00000036326	57692	LCP1	5248.52	0.532267	0.129754	4.10214	4.09e-05	0.00417224	2854.22	4580.15	4240.81	4148.06	4020.16	4648.63	5108.78	4727.65	6102.82	5992.64	5044.57	5206.64	6137.51	7454.17	5834.1	7875.37	Up regulated
ENSMFAG00000040754	306188	CHST11	677.316	0.530077	0.147022	3.60544	0.00031163	0.0163788	483.324	484.448	487.03	600.034	628.048	501.859	788.889	459.71	704.615	727.941	703.785	698.515	847.002	1129.42	910.578	681.859	Up regulated
ENSMFAG00000038733	19828	ARHGAP4	3054.36	0.52612	0.135547	3.88147	0.000103829	0.00754106	1857.72	2400.62	1916.36	2338.57	2803.32	2864.24	2883.01	2965.27	3647.67	3405.46	3673.76	2756.22	3546.55	3148.26	3888.77	4773.98	Up regulated
ENSMFAG00000043421	91353	SREBF2	18330.5	0.52316	0.148854	3.51458	0.000440454	0.0208346	16940.6	11430.2	14008.4	17253.8	16163.5	17134	11936.2	15476.3	13422.2	20299.4	21320	18866	23262.1	29227.3	21906.6	24641.1	Up regulated
ENSMFAG00000042903	20325	DGKA	353.748	0.521989	0.156451	3.33645	0.000848565	0.0327496	264.988	269.247	160.739	279.668	306.392	376.395	307.769	359.003	419.837	363.445	448.858	358.973	468.023	372.944	376.272	527.421	Up regulated
ENSMFAG00000002035	40246	SLA2	146.357	0.511016	0.161098	3.17208	0.00151349	0.0476614	111.034	90.4041	124.164	111.658	101.404	139.405	130.709	157.588	149.718	159.664	205.662	147.271	118.363	158.825	217.297	218.545	Up regulated
ENSMFAG00000032258	30513	ENSMFAG00000032258	21152.6	0.509037	0.114777	4.43502	9.21e-06	0.00158727	16076.6	18814.9	19099.1	16563	17041.3	15971.6	16296	19810.4	25623.7	21411.8	23762.1	33807.9	27703.5	18379	24741.8	23338.6	Up regulated
ENSMFAG00000034374	13186	ENSMFAG00000034374	495.24	0.506366	0.143279	3.53412	0.000409139	0.0198087	320.972	386.183	304.153	406.979	432.874	456.821	468.142	497.942	477.421	513.655	547.388	535.903	547.294	591.769	573.815	862.523	Up regulated
ENSMFAG00000030784	28558	LIPE	935.792	-0.504549	0.157318	-3.2072	0.00134033	0.0442333	1026.36	1222.42	1351.36	1229.29	836.307	838.577	1263.52	1013.6	1160.05	821.428	604.473	861.126	711.264	582.357	704.569	745.965	Down regulated
ENSMFAG00000042477	20969	NUDT19	2139.42	-0.505852	0.132777	-3.80979	0.000139083	0.0092628	3091.22	1925.02	2459.21	2097.51	3046.47	2824.57	2368.52	2272.44	1420.75	1709.03	1684.39	1411.35	2225.01	2109.43	1798.58	1787.21	Down regulated
ENSMFAG00000011731	12123	CCDC120	1276.11	-0.512242	0.129388	-3.95895	7.53e-05	0.00612074	1625.39	1486.75	1611.24	1835.58	1150.33	1337.22	1659.36	1295.21	942.279	1160.71	761.652	1056.47	987.083	1115.3	1015.93	1377.32	Down regulated
ENSMFAG00000037906	63496	RCL1	6610.41	-0.526056	0.119143	-4.41532	1.01e-05	0.00163219	8135.33	9372.55	7648.1	5717.54	7377.39	7596.52	8497.01	8076.17	6626.31	4701.68	6678.14	5242.44	5304.62	4438.86	5645.96	4707.94	Down regulated
ENSMFAG00000046008	2815	HAND2	1403.72	-0.536899	0.165146	-3.25105	0.0011498	0.0396476	1310.95	2368.19	1360.03	2243.6	1433.83	1447.67	1600.03	1531.12	1275.22	941.176	1263.68	1087.15	879.579	1575.31	1216.3	925.658	Down regulated
ENSMFAG00000039821	5542	C15orf61	1247.36	-0.541727	0.153725	-3.524	0.000425086	0.020316	1616.06	1810.05	1474.56	1469.3	1372.77	1898.06	1187.51	1002.41	1313.96	890.756	815.609	899.99	1078.3	884.712	923.748	1320.01	Down regulated
ENSMFAG00000036404	12235	ENSMFAG00000036404	5294.35	-0.542855	0.0760855	-7.1348	9.69e-13	8.94e-09	6007.96	5179.57	5952.16	6398.97	6774.42	6953.11	6936.85	6027.52	4124.04	4457.98	4340.79	3731.89	4481.51	4714.15	4249.05	4379.63	Down regulated
ENSMFAG00000045264	2077	POLR1D	1860.37	-0.544598	0.147922	-3.68166	0.000231717	0.0132755	2028.47	2575.53	2337.93	2066.2	2468.58	2738.78	1787.28	1657.01	1749.5	2010.5	1696.9	1467.6	1114.13	1500.01	1125.99	1441.42	Down regulated
ENSMFAG00000037789	151745	SNX25	868.639	-0.545237	0.152905	-3.56585	0.000362681	0.0183896	905.066	1265.66	1335	936.053	1113.26	761.368	802.795	1127.36	750.682	778.361	722.553	873.399	557.067	729.417	482.569	757.621	Down regulated
ENSMFAG00000033077	5910	EFEMP2	965.649	-0.557628	0.159324	-3.49998	0.0004653	0.0216245	838.819	1450.4	1074.16	1233.46	1228.84	927.582	1218.1	1229	1005.1	483.193	942.29	590.107	865.462	803.535	732.79	827.555	Down regulated
ENSMFAG00000001165	11926	ARL14EP	8149.11	-0.564566	0.157151	-3.59251	0.000327504	0.0169238	9402.42	9789.19	11903.3	8787.62	9880.86	8793.26	9145	10087.5	5722.77	5514.7	8222.55	8793.31	8170.31	4712.98	4223.65	7236.25	Down regulated
ENSMFAG00000042509	3806	PLPP7	515.9	-0.566077	0.121485	-4.65965	3.17e-06	0.000811596	567.299	774.331	696.857	627.166	465.584	597.299	660.961	537.106	403.086	394.958	412.105	420.336	478.882	351.767	349.933	516.736	Down regulated
ENSMFAG00000002041	4073	DBNDD2	970.48	-0.570345	0.174844	-3.26203	0.00110618	0.0386493	914.397	1492.65	955.771	1362.86	963.88	1492.71	1023.42	1073.28	1299.3	760.504	800.751	575.789	689.546	758.829	707.391	656.605	Down regulated
ENSMFAG00000003198	5001	SETD6	5109.21	-0.58237	0.149365	-3.89898	9.66e-05	0.00724424	4892.02	8401.69	6586.45	5745.71	5355.86	6561.71	5693.72	5776.68	5204.52	4260.5	3873.95	4709.61	3541.12	2636.49	3588.69	4918.71	Down regulated
ENSMFAG00000044874	830	ENSMFAG00000044874	270.877	-0.594296	0.18251	-3.25623	0.00112903	0.0391509	423.608	431.385	219.452	245.231	341.283	318.488	348.557	279.742	220.912	218.487	221.301	197.384	256.272	117.648	212.594	281.68	Down regulated
ENSMFAG00000037611	6896	ZNF816	238.97	-0.601089	0.189386	-3.17389	0.00150413	0.0476097	223.934	292.831	260.84	300.539	228.976	250.93	494.099	252.701	183.221	118.697	265.092	185.112	167.229	221.178	199.424	178.721	Down regulated
ENSMFAG00000033615	105116	FOXO3	3219.61	-0.605129	0.153951	-3.93067	8.47e-05	0.00659381	4802.45	5119.62	4313	4010.31	3083.54	3621.32	2845.01	3286.04	1817.55	2838.23	2700.19	3185.76	2273.87	2312.96	3087.31	2216.53	Down regulated
ENSMFAG00000034082	11158	PIGH	895.104	-0.613157	0.176944	-3.46526	0.00052971	0.0237764	1427.58	1262.71	995.234	925.617	974.783	1502.36	926.087	645.273	612.481	794.117	469.972	825.331	660.227	695.299	745.959	858.637	Down regulated
ENSMFAG00000032384	1955	ENSMFAG00000032384	1029.91	-0.618594	0.168946	-3.6615	0.000250747	0.0142332	1408.92	1210.63	1609.32	1538.17	1252.83	644.482	1165.26	1149.74	758.011	633.403	1045.51	839.649	890.438	890.595	648.129	793.56	Down regulated
ENSMFAG00000000274	218004	RBMS1	4462.06	-0.633134	0.187569	-3.37547	0.000736893	0.0296817	3870.32	4990.9	7614.41	5553.7	5446.36	5971.91	4998.46	4960.77	5503.95	3710.08	3888.8	3838.25	2585.53	1955.31	3332.83	3171.32	Down regulated
ENSMFAG00000022656	48640	RACGAP1	216.091	-0.6481	0.198249	-3.26912	0.00107884	0.038274	370.424	245.663	285.865	231.665	334.741	166.214	220.629	255.498	184.268	199.58	119.643	170.793	168.314	89.4124	208.831	205.918	Down regulated
ENSMFAG00000028464	701	FRAT2	840.992	-0.655292	0.185059	-3.54099	0.000398634	0.0195585	918.129	1056.35	1160.79	722.128	1466.54	941.523	1086.46	877.459	880.507	390.756	582.578	572.721	611.362	971.772	634.018	582.785	Down regulated
ENSMFAG00000003749	179193	ENSMFAG00000003749	341.905	-0.673014	0.196563	-3.42392	0.000617251	0.02642	416.144	378.322	671.831	446.634	297.669	520.089	224.337	407.492	310.952	207.983	273.694	299.656	255.186	189.413	300.077	270.995	Down regulated
ENSMFAG00000042808	85565	MBTD1	1862.78	-0.67456	0.206949	-3.25954	0.00111593	0.0388927	1810.13	3392.12	2599.74	1678.01	1608.28	3650.28	1772.45	1813.66	1761.01	1549.37	1479.51	1786.68	1169.51	911.771	1394.09	1427.82	Down regulated
ENSMFAG00000034496	18062	ALAS1	19122.3	-0.679795	0.208216	-3.26486	0.00109519	0.0386464	26557.6	21989.8	28188	19616.4	19871.8	27448.9	22556.1	22138.8	17850.9	16152.3	9215.67	15279.4	10105.4	7833	24384.3	16767.7	Down regulated
ENSMFAG00000030300	272	ENSMFAG00000030300	180.827	-0.68733	0.216101	-3.1806	0.00146972	0.0468633	250.06	264.334	361.903	213.925	105.765	196.24	143.687	248.971	151.812	139.706	147.795	178.975	136.823	94.1183	126.051	133.069	Down regulated
ENSMFAG00000017163	302	ENSMFAG00000017163	1376.83	-0.690754	0.178092	-3.87864	0.000105043	0.00756968	1361.33	2246.35	1710.38	1672.79	2542.72	1534.53	1224.59	1310.13	1384.1	1114.5	1008.76	1404.19	874.149	860.006	911.519	869.322	Down regulated
ENSMFAG00000039977	144734	PPFIBP2	6917.49	-0.70884	0.208093	-3.40637	0.000658339	0.0272117	6610.72	8794.75	11520.3	6446.97	5969.73	15677.7	7352.15	6296.07	5367.85	5183.82	4787.3	7309.35	4447.85	3930.62	5248.05	5736.55	Down regulated
ENSMFAG00000035888	130194	CNOT1	14661.1	-0.713398	0.224312	-3.18038	0.00147083	0.0468633	18008	28177.6	26353.5	15728.2	10438	21885.6	12244.9	12874.7	12252.8	14156.5	9133.56	15075.8	7841.28	10042.4	8060.69	12303.6	Down regulated
ENSMFAG00000044602	20259	ERRFI1	26708.3	-0.726768	0.188217	-3.86134	0.000112768	0.00794023	38158.3	32585.8	34682.1	29505	37263.1	23857.6	30652.7	39670.3	27150.2	19137.6	25207.2	19906.1	27018.3	11990.7	11834.7	18713.2	Down regulated
ENSMFAG00000044957	27964	ACAT1	45632.4	-0.735441	0.203751	-3.60951	0.000306778	0.0163169	78859.3	38810.9	66688.4	56631.7	50662.6	78281.5	46485.1	39724.4	38518.3	51209	37450	37734.1	32381.5	21686	23131.3	31864.8	Down regulated
ENSMFAG00000029058	16045	SLC27A5	127667	-0.751237	0.193357	-3.88524	0.00010223	0.00748391	169820	182482	117539	159890	133023	237699	170615	110330	105333	143004	75721.8	100459	107290	58875.7	73969.4	96617.1	Down regulated
ENSMFAG00000022133	195324	PPP2R3A	494.577	-0.761812	0.221351	-3.44164	0.000578189	0.0252466	897.602	334.102	282.015	604.208	836.307	572.635	749.955	701.221	389.475	404.412	373.788	350.791	374.635	242.355	377.213	422.519	Down regulated
ENSMFAG00000037269	110875	BAIAP2L1	3217.08	-0.764227	0.201271	-3.797	0.000146457	0.0096039	3043.63	4651.88	6007.98	4321.29	3090.09	4528.53	1882.77	4872.18	3162.92	2368.7	1983.11	2301.11	2217.41	1865.9	2781.59	2394.28	Down regulated
ENSMFAG00000041490	36989	BCKDHA	19634.3	-0.766644	0.210215	-3.64696	0.000265361	0.0147451	40198.9	28775	27848.3	17350.9	20214.2	21517.8	30442.2	11505.8	13175.1	13129.2	11444.3	13503.9	19289.9	13900.1	15571.1	16282.1	Down regulated
ENSMFAG00000041938	17578	ULK1	14422.5	-0.769549	0.203399	-3.78344	0.000154676	0.00994238	21971.6	12415.8	25241.8	16586	11388.8	22946.1	16919.9	17973.5	6789.64	10691.2	11732.1	10629.1	6853.11	10349.5	12982.3	15289.4	Down regulated
ENSMFAG00000030109	965	NDN	502.624	-0.770393	0.213409	-3.60993	0.000306274	0.0163169	948.92	622.02	987.534	547.857	581.163	438.591	540.449	403.762	436.589	292.017	417.579	424.427	280.162	294.12	530.544	296.249	Down regulated
ENSMFAG00000008203	10364	BTNL9	1694.82	-0.78454	0.237165	-3.30799	0.00093968	0.0352342	1315.61	2474.32	3003.03	2728.85	1562.49	2695.89	1547.19	1829.52	1970.41	532.563	1065.06	1045.22	1318.28	1283.54	1334.83	1410.34	Down regulated
ENSMFAG00000004481	191	ENSMFAG00000004481	82.2064	-0.7929	0.176668	-4.48807	7.19e-06	0.00129989	76.5107	106.127	114.539	98.0925	106.855	140.478	117.731	73.6655	46.067	74.5798	50.8289	52.1585	55.3809	67.0593	82.7799	52.4507	Down regulated
ENSMFAG00000033611	113505	C11orf80	219.899	-0.814511	0.230956	-3.52669	0.000420786	0.0201627	422.675	233.872	194.427	283.842	200.627	330.284	226.192	351.543	131.919	164.916	234.595	200.452	83.6143	197.649	163.678	98.1022	Down regulated
ENSMFAG00000034436	36878	DBF4	232.302	-0.823868	0.225416	-3.65488	0.000257299	0.0144715	203.407	502.136	307.04	244.188	330.38	325.994	159.446	303.054	252.321	147.059	154.833	185.112	133.566	102.354	186.255	179.692	Down regulated
ENSMFAG00000044694	1786	ENSMFAG00000044694	4972.75	-0.83873	0.221201	-3.79171	0.000149615	0.00971865	6930.75	5867.42	7896.42	5714.41	8037.06	8354.67	4366.24	3863.24	3606.83	3029.41	1720.36	2820.65	3359.77	4932.98	5086.26	3977.51	Down regulated
ENSMFAG00000036759	9641	CCDC86	2057.09	-0.839961	0.226928	-3.70145	0.000214374	0.0125568	2151.63	3440.27	3106.98	2370.92	1503.61	4749.43	2189.61	1603.86	1424.93	1307.77	1115.89	1304.99	1155.4	1936.48	1682.88	1868.8	Down regulated
ENSMFAG00000030356	17583	CADM4	950.064	-0.842812	0.232101	-3.63123	0.000282073	0.0153955	1386.52	1779.59	973.097	1608.09	1510.15	717.402	976.146	808.456	1159	641.806	525.493	455.108	718.866	507.063	608.62	825.613	Down regulated
ENSMFAG00000024472	1613	ENSMFAG00000024472	297.21	-0.849979	0.267997	-3.1716	0.00151603	0.0476614	339.633	427.454	564.03	413.241	451.41	264.87	394.908	203.28	181.127	325.63	141.539	267.951	110.762	116.471	346.17	206.889	Down regulated
ENSMFAG00000031913	46010	DSP	9118.19	-0.860114	0.236995	-3.62926	0.000284239	0.015468	13490.2	9892.37	19173.2	10316.4	6239.05	13253.2	8772.34	12931.6	5732.2	4691.17	9361.9	9609.44	5227.52	7774.18	3764.6	5661.76	Down regulated
ENSMFAG00000030340	341	ENSMFAG00000030340	309.635	-0.870187	0.202174	-4.30415	1.68e-05	0.00226696	442.269	369.478	348.428	458.113	355.458	351.731	556.209	320.771	329.798	135.504	229.121	157.498	183.517	230.59	327.357	158.323	Down regulated
ENSMFAG00000025048	1361	ARMCX1	2319.39	-0.875937	0.233646	-3.74899	0.000177546	0.0109544	2097.51	3475.65	4114.73	2837.38	3411.74	3538.75	2950.69	1595.46	2180.85	1257.35	1971.38	2711.22	1054.41	1108.24	1202.19	1602.66	Down regulated
ENSMFAG00000026977	17092	AFMID	13943.8	-0.901649	0.223971	-4.02574	5.68e-05	0.00506175	16362.1	23763.5	14804.4	16071.5	17004.2	24574	16452.7	16285.7	13456.8	9230.04	15495	8086.61	5917.07	4914.15	12605.1	8077.41	Down regulated
ENSMFAG00000028933	7383	MROH6	226.322	-0.904326	0.285946	-3.16257	0.00156382	0.0483522	323.771	326.241	294.528	295.321	261.687	246.64	124.22	487.684	104.698	240.546	140.757	88.9763	154.198	137.648	93.1273	301.106	Down regulated
ENSMFAG00000037500	25415	SLC45A1	96.3832	-0.911301	0.287684	-3.16772	0.00153642	0.0480403	123.164	90.4041	194.427	185.75	64.3313	150.129	62.11	136.141	105.745	99.7899	48.483	48.0676	70.5835	50.5886	37.6272	74.7908	Down regulated
ENSMFAG00000032822	38707	RDH13	4848.09	-0.913044	0.284973	-3.20397	0.00135549	0.044403	5572.22	5967.65	11984.2	5025.67	3409.56	10781.4	4072.37	3850.19	2912.69	5560.92	2101.97	3218.49	2305.37	4396.5	2635.79	3774.51	Down regulated
ENSMFAG00000044737	30457	GATA6	3731.4	-0.943873	0.189771	-4.97375	6.57e-07	0.000276591	4822.04	6854.99	4662.39	4990.19	5629.54	5953.68	3200.05	3169.48	3240.39	1960.08	2689.24	2577.24	1609.3	3391.79	2647.07	2304.92	Down regulated
ENSMFAG00000008326	602	ARL4A	2153.68	-0.95323	0.228891	-4.16456	3.12e-05	0.00344611	3351.54	1900.45	4010.77	3004.34	1329.15	4076	3124.04	1926.49	1235.43	1569.33	1491.24	1618.96	1421.44	1638.84	851.316	1909.59	Down regulated
ENSMFAG00000039316	153802	MYH10	12479	-0.955184	0.296986	-3.21626	0.00129871	0.0433249	25519.1	14662.2	18485	19374.3	8179.89	27487.5	10761.7	7253.72	11324.1	7357.14	6337.97	11004.4	6760.81	10721.3	3637.61	10797.1	Down regulated
ENSMFAG00000043063	23440	SESN2	5487.26	-0.960673	0.228207	-4.20965	2.56e-05	0.00306386	7272.25	11131.5	10124.6	5266.73	4752.89	9299.41	4495.09	5653.6	4952.2	3099.79	2522.68	5753.8	3479.22	3291.79	3533.19	3167.44	Down regulated
ENSMFAG00000029872	23242	MT2	89344.4	-0.964358	0.242726	-3.97303	7.1e-05	0.00589703	116943	102175	187246	104124	86007.7	149511	90546.1	108573	83417.8	99967.4	26465.4	64456.6	45163.7	47095.6	69164.4	48652.9	Down regulated
ENSMFAG00000041223	262248	SIK3	8091.07	-0.965736	0.271716	-3.55421	0.000379115	0.0190052	9411.76	12602.5	21003.9	9219.65	6834.39	13111.6	5757.69	7678	7039.87	4949.58	7570.38	8271.72	3733.32	3095.32	4102.31	5075.09	Down regulated
ENSMFAG00000038810	3050	APOA5	258176	-0.976981	0.281179	-3.47459	0.000511642	0.0232482	382753	333836	284132	442078	212865	549412	271750	262365	185304	277134	105758	293809	106964	70229.9	192722	159701	Down regulated
ENSMFAG00000030506	9763	ZPR1	15754.2	-0.997786	0.299234	-3.33447	0.000854618	0.0329144	25317.6	24183.1	20223.3	22706.3	7732.85	30985.5	16360	20450.1	15351.8	20315.1	6612.45	7571.16	5734.64	5461.22	11806.5	11255.5	Down regulated
ENSMFAG00000037266	14690	SLC38A2	25624.4	-1.01158	0.235851	-4.28905	1.79e-05	0.00229883	36786.7	36818.1	40882.6	25653.3	35256.8	52746.7	20230.2	25683.2	25238.4	16941.2	14422.1	14120.6	9353.94	17631.9	11590.1	26635.2	Down regulated
ENSMFAG00000036204	24566	BUD13	1616.84	-1.02356	0.252144	-4.05943	4.92e-05	0.00470213	3199.46	2811.37	2595.89	1214.68	1306.25	3300.69	1017.86	1893.86	1120.26	1627.1	1033	857.036	898.039	831.771	1040.39	1121.86	Down regulated
ENSMFAG00000005352	18539	TK1	327.711	-1.03226	0.306297	-3.37013	0.000751329	0.0299227	164.218	602.367	391.741	382.978	457.952	378.539	610.903	533.376	327.704	146.008	313.575	242.384	142.253	145.883	77.1358	326.36	Down regulated
ENSMFAG00000016278	8695	GALK1	18664	-1.04469	0.22953	-4.55141	5.33e-06	0.00110453	20039.3	26617.1	25269.7	26854.4	22352.4	23072.7	32997.1	23924.5	13258.9	4890.75	11573.4	20276.4	17665.4	10802.4	7879.14	11150.6	Down regulated
ENSMFAG00000001722	1948	KRTCAP3	307.652	-1.04718	0.247364	-4.23338	2.3e-05	0.00281248	430.14	404.853	396.554	280.711	473.217	569.417	391.2	370.193	160.187	129.202	159.525	110.453	271.475	352.944	124.17	298.192	Down regulated
ENSMFAG00000043801	29677	C8orf88	107.922	-1.07852	0.321219	-3.35759	0.000786253	0.0307958	131.561	55.0286	174.214	144.008	283.494	115.814	114.023	153.858	124.59	52.521	53.1749	40.9086	96.6451	38.8238	105.356	42.7376	Down regulated
ENSMFAG00000041873	13439	CCL24	371.925	-1.12044	0.349918	-3.202	0.00136476	0.0444825	277.118	917.798	308.965	170.097	403.434	739.921	958.533	300.257	217.771	296.218	269.784	95.1125	304.052	207.06	328.297	156.381	Down regulated
ENSMFAG00000023283	386	BEX1	3185.5	-1.13206	0.340997	-3.31984	0.000900681	0.0341793	4543.06	7998.8	5258.19	5212.47	2583.07	4627.19	3135.16	1641.16	2885.47	3064.07	1587.43	1820.43	1637.54	1147.07	568.171	3258.74	Down regulated
ENSMFAG00000008215	131632	CACNA2D4	321.997	-1.18559	0.2396	-4.94822	7.49e-07	0.000293977	322.838	399.94	675.681	366.281	178.819	739.921	476.485	418.681	203.113	216.386	206.444	234.202	127.05	210.59	160.856	214.659	Down regulated
ENSMFAG00000040519	19398	TRIB3	2565.47	-1.24644	0.197168	-6.32169	2.59e-10	5.97e-07	3295.56	2889	3416.91	4675.05	2907.99	4949.96	2857.99	3883.76	1870.95	1592.44	1294.96	1593.39	883.922	1701.19	986.773	2247.61	Down regulated
ENSMFAG00000032922	11798	CD40	1108.62	-1.25043	0.38323	-3.26286	0.00110293	0.0386493	1361.33	780.227	1807.59	1093.63	2270.13	2581.14	1397.94	1197.3	728.695	530.462	1021.27	586.016	774.247	171.766	132.636	1303.5	Down regulated
ENSMFAG00000043926	21547	MAG	927.342	-1.34213	0.424017	-3.16527	0.00154941	0.0482016	281.783	2162.82	2129.07	1329.47	1048.93	1171.01	1906.87	610.771	217.771	1382.35	544.26	488.858	233.468	182.354	489.154	658.548	Down regulated
ENSMFAG00000000681	83023	ADGRG7	1692.46	-1.35885	0.414611	-3.2774	0.00104767	0.0375885	2653.62	4488.76	1217.57	2053.68	782.88	3711.4	1528.65	3046.4	1157.96	1793.07	630.279	1968.73	517.974	268.237	347.111	913.031	Down regulated
ENSMFAG00000041612	9182	PANX2	103.874	-1.36557	0.41767	-3.2695	0.00107736	0.038274	126.896	433.35	123.201	52.1768	151.56	109.38	110.315	90.4501	76.4293	109.244	46.919	108.408	26.0616	21.1766	39.5086	36.9097	Down regulated
ENSMFAG00000006903	185	ENSMFAG00000006903	720.885	-1.40452	0.421767	-3.33008	0.0008682	0.0332294	876.141	1514.27	2223.4	898.485	137.386	1710.4	659.107	352.476	387.381	690.126	225.993	276.133	245.413	332.944	322.653	681.859	Down regulated
ENSMFAG00000036638	58635	DLG3	5006.07	-1.47732	0.399927	-3.69398	0.000220771	0.0127275	5966.91	12441.4	11417.3	5761.37	4154.28	13932	2981.28	2277.1	4311.45	4399.16	2015.17	4211.54	853.517	1451.78	1826.8	2096.09	Down regulated
ENSMFAG00000042681	79950	JAM2	3524.96	-1.54364	0.479544	-3.21897	0.00128653	0.0431108	11459.8	8095.1	8062.94	4555.04	1346.6	928.654	5234.85	2311.61	3864.39	1043.07	3095.87	807.945	2849.4	816.477	1116.59	811.043	Down regulated
ENSMFAG00000032247	23860	LDHB	3969.34	-1.54524	0.416522	-3.70986	0.000207372	0.0124208	4836.97	3503.16	5607.58	4497.64	2668.12	19118.9	5406.35	1663.54	2108.61	1563.02	2681.42	4529.61	1617.99	1325.89	957.612	1422.97	Down regulated
ENSMFAG00000000513	79908	JPH1	90.5275	-1.55876	0.396861	-3.92771	8.58e-05	0.00661943	190.344	186.704	206.939	135.66	173.368	34.3152	106.607	47.5562	54.4428	43.0672	45.355	111.476	28.2334	20.0001	21.6356	42.7376	Down regulated
ENSMFAG00000036553	234	ENSMFAG00000036553	11.5988	-1.60009	0.460198	-3.47697	0.000507118	0.0230996	7.46446	18.6704	21.1752	12.5224	10.9036	33.2428	17.6133	18.6495	3.14093	10.5042	11.7297	9.20444	2.1718	0	4.7034	3.88524	Down regulated
ENSMFAG00000041743	12386	SDS	119662	-1.65908	0.503125	-3.29755	0.000975314	0.0360573	181930	241313	240282	99373.9	70038.3	407271	183435	30507.8	94258.2	37909.6	8679.23	51897.7	9464.7	86957.1	109003	62273.5	Down regulated
ENSMFAG00000003548	33094	TPPP	100.592	-1.67422	0.356893	-4.6911	2.72e-06	0.000760685	325.637	78.6123	257.952	168.009	131.934	54.6898	126.074	82.9903	50.2549	38.8655	51.6109	25.5679	31.4911	32.9414	79.0171	73.8195	Down regulated
ENSMFAG00000002876	38128	SLC6A4	50.1446	-1.68568	0.505832	-3.33248	0.000860746	0.0330814	109.168	215.201	37.5379	34.4367	44.7048	125.465	35.2265	10.2572	55.4897	36.7647	16.4216	17.3862	20.6321	8.23536	16.9322	18.4549	Down regulated
ENSMFAG00000031660	23681	APELA	216.745	-1.70118	0.439273	-3.87272	0.000107626	0.00766594	277.118	542.425	608.306	449.764	204.988	161.925	120.512	287.202	206.254	148.109	109.478	147.271	95.5592	31.7649	14.1102	63.1351	Down regulated
ENSMFAG00000036092	1025	ENSMFAG00000036092	55.7213	-1.70126	0.410583	-4.14351	3.42e-05	0.00368987	98.9041	61.9072	67.3756	61.5687	38.1627	258.436	65.818	29.8392	29.3153	21.0084	33.6253	46.0222	31.4911	21.1766	9.4068	17.4836	Down regulated
ENSMFAG00000002324	7176	PDZK1IP1	1786.95	-1.75453	0.493778	-3.55327	0.000380467	0.0190213	425.474	5020.38	2604.55	674.125	3610.19	1189.24	6791.31	1740	793.608	707.983	1838.44	538.971	1231.41	376.473	207.89	841.154	Down regulated
ENSMFAG00000002935	159811	IGF2BP3	135.547	-1.76051	0.431037	-4.08435	4.42e-05	0.00438399	350.83	224.045	494.73	97.0489	61.0603	107.235	258.637	81.1253	126.684	74.5798	83.6722	57.2721	34.7488	21.1766	37.6272	58.2785	Down regulated
ENSMFAG00000043925	22984	GFRA3	1668.93	-1.77452	0.440538	-4.02808	5.62e-05	0.00504061	2906.48	1436.64	1578.51	2622.41	3807.54	3479.77	3920.34	911.028	739.165	652.311	47.701	1419.53	1279.19	680.005	375.331	846.982	Down regulated
ENSMFAG00000034525	12314	RASL10B	69.7088	-1.84543	0.477822	-3.86216	0.000112388	0.00794023	357.361	133.641	41.3879	101.223	43.6145	105.09	74.1612	15.8521	33.5032	48.3193	13.2937	24.5452	43.436	14.1178	37.6272	28.168	Down regulated
ENSMFAG00000046120	16030	TMC4	395.447	-1.86522	0.366693	-5.08661	3.65e-07	0.000192138	1142.06	401.905	208.864	353.759	575.711	1030.53	470.923	780.481	290.012	232.143	136.847	115.567	310.567	69.4123	103.475	104.901	Down regulated
ENSMFAG00000015994	135	ENSMFAG00000015994	232.563	-1.86762	0.433413	-4.30909	1.64e-05	0.00226696	191.277	461.847	384.041	234.796	357.639	570.49	244.732	475.562	315.14	103.992	64.1226	50.1131	24.9757	101.177	21.6356	119.471	Down regulated
ENSMFAG00000002755	34044	SLC16A12	4009.04	-1.87801	0.352725	-5.3243	1.01e-07	7.48e-05	10711.5	3983.68	3799.99	2910.42	7570.38	4419.15	9288.68	7741.41	3014.24	1483.19	1688.3	1476.8	2249.98	2315.31	338.645	1152.94	Down regulated
ENSMFAG00000044227	4386	ENSMFAG00000044227	10.9709	-1.89455	0.493425	-3.83959	0.000123239	0.00845172	23.3264	5.89592	19.2502	7.30476	8.72289	51.4728	12.9782	9.32475	4.18791	8.40336	3.90992	4.09086	4.3436	4.70592	4.7034	2.91393	Down regulated
ENSMFAG00000034590	7786	ENSMFAG00000034590	166.944	-1.95909	0.418486	-4.68137	2.85e-06	0.000772134	356.428	355.721	233.89	170.097	99.2229	421.433	408.813	79.2604	26.1744	1847.69	53.1749	72.6128	43.436	20.0001	110.06	62.1638	Down regulated
ENSMFAG00000003730	119765	EGF	49.7615	-1.95976	0.519768	-3.77046	0.00016295	0.0103302	210.871	77.6296	49.088	118.963	13.0843	97.5838	46.3507	19.582	21.9865	51.4706	7.81983	35.795	7.6013	10.5883	12.2288	15.5409	Down regulated
ENSMFAG00000002385	49080	FRMD1	3366.55	-2.10119	0.651792	-3.22372	0.00126539	0.0425208	3902.98	4372.81	8502.8	2616.15	2216.71	12848.9	4775.98	4447.91	1761.01	1766.81	3266.34	1088.17	174.83	44.7062	204.128	1874.63	Down regulated
ENSMFAG00000039929	368	ENSMFAG00000039929	155.465	-2.11121	0.557918	-3.78409	0.000154269	0.00994238	290.181	262.368	80.8508	98.0925	26.1687	89.005	1055.87	117.492	118.308	34.6638	1225.37	30.6815	66.2399	36.4709	54.5594	31.0819	Down regulated
ENSMFAG00000042195	914	ENSMFAG00000042195	492.391	-2.12113	0.558079	-3.80077	0.000144246	0.00950374	213.67	1097.62	1154.05	434.111	432.874	1826.21	268.834	978.166	493.126	95.5882	102.44	96.1353	26.0616	292.943	22.5763	343.843	Down regulated
ENSMFAG00000037707	2872	CGA	157.525	-2.2749	0.641565	-3.54586	0.000391327	0.0194229	5999.56	562.078	966.359	106.441	52.3374	170.504	45.4237	60.6109	54.4428	3966.38	60.2127	5.11358	8.6872	71.7652	73.3731	33.0245	Down regulated
ENSMFAG00000030273	737	ACTL10	72.2036	-2.33115	0.591392	-3.9418	8.09e-05	0.00645847	42.9207	137.571	369.603	56.351	20.7169	300.258	17.6133	18.6495	53.3958	22.0588	15.6397	34.7723	13.0308	16.4707	21.6356	14.5696	Down regulated
ENSMFAG00000003897	17345	NMBR	104.587	-2.4601	0.645167	-3.81312	0.000137226	0.0092383	97.038	126.762	78.9257	109.571	248.602	41.8216	474.631	238.714	132.966	17.8571	16.4216	4.09086	4.3436	7.05888	65.8476	8.74178	Down regulated
ENSMFAG00000003754	20105	EMX1	44.5206	-2.65611	0.604045	-4.3972	1.1e-05	0.00170921	81.176	33.4102	49.088	14.6095	42.5241	109.38	20.3943	264.823	10.4698	16.8067	36.7532	11.2499	4.3436	4.70592	0.94068	11.6557	Down regulated
ENSMFAG00000031177	22306	CLRN2	3.78122	-2.68537	0.798303	-3.36384	0.000768654	0.0302994	5.59835	5.89592	0.962509	9.39183	15.2651	2.1447	8.34313	4.66237	3.14093	0	0	3.06815	1.0859	0	0.94068	0	Down regulated
ENSMFAG00000028316	34893	VSIG1	151.287	-2.71142	0.643693	-4.21228	2.53e-05	0.00304814	164.218	238.785	186.727	18.7837	634.591	21.447	795.378	40.0964	49.2079	10.5042	51.6109	43.9768	98.8169	11.7648	20.695	33.9958	Down regulated
ENSMFAG00000045025	22623	CPA5	21.0137	-2.79685	0.832722	-3.35868	0.000783154	0.0307396	173.549	9.82653	32.7253	7.30476	2.18072	51.4728	15.7592	0.932475	5.23488	19.958	0.781983	4.09086	5.4295	1.17648	0.94068	4.85655	Down regulated
ENSMFAG00000033972	30780	CPA4	427.254	-2.92831	0.777158	-3.76797	0.000164583	0.010398	2898.08	216.184	1194.47	308.887	16.3554	1118.46	203.943	85.7877	46.067	328.781	32.8433	81.8172	62.9822	60.0004	36.6865	144.725	Down regulated
ENSMFAG00000040048	42282	DDX25	8.85871	-2.97392	0.730264	-4.07239	4.65e-05	0.00454198	50.3851	6.87857	6.73756	5.21768	4.36145	28.9534	19.4673	3.7299	2.09395	1.05042	0	3.06815	0	1.17648	3.76272	4.85655	Down regulated
ENSMFAG00000045325	51679	SLC12A3	22.834	-2.9805	0.667096	-4.46787	7.9e-06	0.00140137	30.7909	117.918	9.62509	70.9605	18.5361	52.5451	23.1754	0.932475	7.32883	7.35294	4.6919	2.04543	2.1718	0	6.58476	10.6844	Down regulated
ENSMFAG00000024663	1745	FZD10	49.0835	-3.0747	0.671245	-4.58059	4.64e-06	0.00103002	44.7868	15.7225	159.776	160.705	46.8856	263.798	6.4891	3.7299	7.32883	25.2101	7.81983	2.04543	10.859	12.9413	7.52544	9.71309	Down regulated
ENSMFAG00000039388	10778	TREML4	7.15038	-3.13986	0.870745	-3.60594	0.000311024	0.0163788	5.59835	0	8.66258	18.7837	3.27109	46.111	4.63507	15.8521	0	4.20168	3.12793	2.04543	0	1.17648	0.94068	0	Down regulated
ENSMFAG00000000678	63799	CFAP74	36.9518	-3.19614	0.766677	-4.16882	3.06e-05	0.00340273	57.8496	4.91327	11.5501	212.882	11.994	220.904	9.27014	3.7299	4.18791	8.40336	2.34595	2.04543	8.6872	5.8824	18.8136	7.77047	Down regulated
ENSMFAG00000045568	44449	BRSK2	143.872	-3.23059	0.595982	-5.42062	5.94e-08	4.76e-05	804.296	96.3	234.852	138.79	55.6084	176.938	496.88	77.3954	14.6577	4.20168	97.7479	13.2953	48.8655	15.2942	11.2882	15.5409	Down regulated
ENSMFAG00000040162	2893	ENSMFAG00000040162	478.558	-3.36835	0.83209	-4.04806	5.16e-05	0.00486683	55.9835	67.8031	58.713	62.6122	3990.72	46.111	1518.45	1180.51	72.2414	96.6386	81.3263	83.8627	93.3874	104.707	56.4408	87.4178	Down regulated
ENSMFAG00000044435	16421	PAX1	18.7619	-3.65947	1.03194	-3.54619	0.000390845	0.0194229	18.6612	5.89592	0.962509	2.08707	95.9518	79.3538	71.3801	3.7299	0	14.7059	0	0	4.3436	1.17648	0	1.94262	Down regulated
ENSMFAG00000033332	4331	NMRK2	648.92	-3.74643	1.1405	-3.28491	0.00102016	0.0372672	1740.15	312.484	2614.17	772.217	38.1627	4144.63	26.8834	13.9871	68.0535	566.176	32.0613	24.5452	3.2577	1.17648	15.0509	9.71309	Down regulated
ENSMFAG00000032931	43260	ADGRA1	32.6883	-3.9461	0.871922	-4.52575	6.02e-06	0.00116538	101.703	1.96531	327.253	39.6544	4.36145	3.21705	8.34313	4.66237	3.14093	6.30252	3.12793	6.13629	3.2577	1.17648	0.94068	107.815	Down regulated
ENSMFAG00000042158	706759	CDH4	179.291	-4.38176	0.98941	-4.42866	9.48e-06	0.00159497	887.338	2.94796	13.4751	297.408	153.741	20.3746	1264.45	97.9099	2.09395	16.8067	48.483	11.2499	23.8898	1.17648	26.339	0.971309	Down regulated
ENSMFAG00000021588	20548	SULT1C2	151.07	-4.95699	1.18292	-4.19047	2.78e-05	0.00320969	886.405	659.36	2.88753	8.3483	35.9819	4.2894	742.539	1.86495	9.42279	3.15126	1.56397	0	29.3193	1.17648	8.46612	22.3401	Down regulated
ENSMFAG00000031224	6945	ANKRD53	48.747	-5.68503	1.15469	-4.92342	8.5e-07	0.00032018	4.66529	8.84388	1.92502	4.17415	564.807	81.4985	95.4825	3.7299	1.04698	4.20168	0.781983	0	1.0859	0	1.88136	5.82785	Down regulated

## Sheet: Table S2
Table S2. Marker genes of each cell type in cynomolgus monkey livers.
Column name annotations: P_val (P value); Avg_Log2FC (average log2 fold change); Pct.1 (ratio of cells in this cell type that expressed); Pct.2 (ratio of cells in the rest of cell types that expressed the gene); P_val_adj (Bonferroni corrected P value).
Gene	P_val	Avg_Log2FC	Pct.1	Pct.2	P_val_adj	Cell type
CYP3A4	0	4.72554	0.84	0.03	0	Hep
ITIH4	0	4.71157	0.986	0.061	0	Hep
CPS1	0	4.70674	0.928	0.048	0	Hep
SLC7A2	0	4.39617	0.876	0.024	0	Hep
PCK1	0	4.37242	0.918	0.037	0	Hep
ENSMFAG00000046143	0	4.3539	0.941	0.064	0	Hep
CYP2E1	0	4.25666	0.745	0.038	0	Hep
MAT1A	0	4.25248	0.926	0.03	0	Hep
SLCO1B1	0	4.15068	0.814	0.048	0	Hep
POR	0	4.09846	0.925	0.035	0	Hep
APOB	0	4.0942	0.847	0.023	0	Hep
AGXT	0	4.03127	0.924	0.031	0	Hep
ENSMFAG00000003315	0	4.00951	0.9	0.038	0	Hep
EGFR	0	3.96588	0.894	0.056	0	Hep
CP	0	3.93319	0.791	0.02	0	Hep
FGG	0	3.93024	0.732	0.018	0	Hep
GOT1	0	3.89974	0.735	0.016	0	Hep
CYP2C76	0	3.87939	0.818	0.018	0	Hep
SDS	0	3.86027	0.646	0.017	0	Hep
ENSMFAG00000045295	0	3.84652	0.737	0.018	0	Hep
ENSMFAG00000003345	0	3.81146	0.807	0.024	0	Hep
ANGPTL4	0	3.80217	0.714	0.031	0	Hep
FGB	0	3.78947	0.688	0.018	0	Hep
MLXIPL	0	3.78461	0.935	0.043	0	Hep
C5	0	3.77591	0.774	0.021	0	Hep
ITIH1	0	3.77037	0.886	0.028	0	Hep
PAH	0	3.75755	0.752	0.02	0	Hep
TAT	0	3.74439	0.773	0.018	0	Hep
CYP2C9	0	3.74039	0.693	0.019	0	Hep
FBP1	0	3.72877	0.847	0.023	0	Hep
ABLIM1	0	3.71885	0.769	0.03	0	Hep
SIK3	0	3.71636	0.733	0.033	0	Hep
IDO2	0	3.63865	0.788	0.017	0	Hep
TFR2	0	3.58498	0.874	0.027	0	Hep
SLC38A4	0	3.56537	0.701	0.014	0	Hep
ALDH1L1	0	3.5589	0.837	0.033	0	Hep
PZP	0	3.53441	0.769	0.062	0	Hep
ACSL1	0	3.51381	0.77	0.019	0	Hep
ENSMFAG00000045451	0	3.50954	0.765	0.026	0	Hep
SDC2	0	3.48847	0.746	0.038	0	Hep
GPHN	0	3.48674	0.91	0.14	0	Hep
ENSMFAG00000051361	0	3.47228	0.763	0.031	0	Hep
C9	0	3.45815	0.682	0.014	0	Hep
F12	0	3.45483	0.836	0.025	0	Hep
ENSMFAG00000025977	0	3.45466	0.183	0.016	0	Hep
AASS	0	3.4546	0.627	0.02	0	Hep
SLC13A5	0	3.45338	0.615	0.023	0	Hep
LPIN2	0	3.44696	0.777	0.023	0	Hep
SLC23A2	0	3.44128	0.711	0.027	0	Hep
FST	0	3.43259	0.712	0.014	0	Hep
GHR	0	3.40226	0.689	0.019	0	Hep
HPN	0	3.36147	0.851	0.028	0	Hep
AOX1	0	3.3588	0.746	0.021	0	Hep
HPD	0	3.34997	0.748	0.02	0	Hep
ENSMFAG00000050264	0	3.33584	0.712	0.017	0	Hep
TPST1	0	3.30332	0.706	0.039	0	Hep
PIK3C2G	0	3.30149	0.739	0.02	0	Hep
ITIH2	0	3.29224	0.75	0.015	0	Hep
FMO5	0	3.28948	0.758	0.017	0	Hep
ENSMFAG00000041149	0	3.2677	0.614	0.017	0	Hep
CYP2C8	0	3.22835	0.694	0.025	0	Hep
NTN1	0	3.20733	0.727	0.028	0	Hep
PPARGC1A	0	3.19217	0.632	0.013	0	Hep
SLC1A2	0	3.17565	0.629	0.014	0	Hep
SLC16A10	0	3.16989	0.562	0.018	0	Hep
SULT2A1	0	3.16791	0.618	0.018	0	Hep
SELENOO	0	3.13277	0.844	0.045	0	Hep
C1S	0	3.10072	0.726	0.026	0	Hep
ZPR1	0	3.09306	0.616	0.019	0	Hep
FN1	0	3.08891	0.575	0.013	0	Hep
ARG1	0	3.0645	0.65	0.013	0	Hep
CYP2C18	0	3.04597	0.562	0.015	0	Hep
ADH1B	0	3.03346	0.627	0.041	0	Hep
FGL1	0	3.02841	0.6	0.019	0	Hep
PCSK6	0	3.01782	0.82	0.089	0	Hep
PCCA	0	3.00348	0.728	0.054	0	Hep
CA5A	0	3.00232	0.709	0.021	0	Hep
SAA2	0	2.99102	0.236	0.039	0	Hep
SLC6A1	0	2.98704	0.543	0.018	0	Hep
ALDOB	0	2.96463	0.562	0.008	0	Hep
SLC27A5	0	2.96065	0.74	0.019	0	Hep
CPT1A	0	2.93636	0.615	0.04	0	Hep
ENSMFAG00000040145	0	2.9358	0.595	0.017	0	Hep
ABCC2	0	2.92505	0.685	0.016	0	Hep
SORBS2	0	2.92126	0.715	0.042	0	Hep
UGT2B20	0	2.9065	0.608	0.013	0	Hep
IGF1	0	2.90176	0.546	0.012	0	Hep
ENSMFAG00000064359	0	2.88405	0.605	0.017	0	Hep
SIK2	0	2.86775	0.647	0.048	0	Hep
LBP	0	2.86365	0.498	0.016	0	Hep
DPYS	0	2.85826	0.631	0.015	0	Hep
C8A	0	2.85532	0.65	0.012	0	Hep
AGT	0	2.85362	0.522	0.011	0	Hep
ACADVL	0	2.84712	0.754	0.042	0	Hep
PC	0	2.83002	0.716	0.019	0	Hep
G6PC	0	2.82704	0.637	0.013	0	Hep
CYP17A1	0	2.81898	0.554	0.011	0	Hep
CYP3A43	0	2.81668	0.648	0.011	0	Hep
SLC27A2	0	2.81454	0.55	0.013	0	Hep
SLC39A14	0	2.80217	0.632	0.018	0	Hep
PRKAG2	0	2.7943	0.94	0.235	0	Hep
BHMT	0	2.79333	0.558	0.011	0	Hep
ENSMFAG00000039896	0	2.78374	0.757	0.132	0	Hep
TDO2	0	2.78276	0.625	0.021	0	Hep
C6	0	2.78148	0.629	0.012	0	Hep
SEC16B	0	2.76704	0.704	0.013	0	Hep
F5	0	2.76703	0.627	0.011	0	Hep
ATRN	0	2.76458	0.65	0.027	0	Hep
STAT3	0	2.76204	0.775	0.114	0	Hep
LEPR	0	2.75837	0.513	0.009	0	Hep
ELMO1	0	2.75549	0.753	0.077	0	Hep
XDH	0	2.75545	0.653	0.016	0	Hep
PPP2R1B	0	2.73944	0.672	0.033	0	Hep
FPGS	0	2.73858	0.663	0.026	0	Hep
ATF5	0	2.71551	0.611	0.013	0	Hep
PROC	0	2.71472	0.704	0.015	0	Hep
PAPSS2	0	2.70427	0.565	0.028	0	Hep
EPHX2	0	2.7026	0.69	0.015	0	Hep
ENSMFAG00000038794	0	2.6849	0.736	0.039	0	Hep
GC	0	2.67944	0.498	0.007	0	Hep
HAL	0	2.66817	0.462	0.009	0	Hep
AGL	0	2.66702	0.65	0.017	0	Hep
ZNF804B	0	2.66574	0.449	0.01	0	Hep
ULK4	0	2.66266	0.678	0.044	0	Hep
C8B	0	2.66222	0.619	0.011	0	Hep
MT2	0	2.6596	0.559	0.019	0	Hep
ZFAND5	0	2.65907	0.593	0.019	0	Hep
IGFBP1	0	2.65851	0.497	0.008	0	Hep
IL1R1	0	2.65111	0.753	0.086	0	Hep
ITIH3	0	2.65015	0.586	0.013	0	Hep
ADK	0	2.64876	0.611	0.045	0	Hep
ARHGEF26	0	2.64638	0.602	0.028	0	Hep
GRHPR	0	2.64367	0.727	0.055	0	Hep
APOC1	0	2.63987	0.452	0.009	0	Hep
NGEF	0	2.62654	0.691	0.022	0	Hep
NRG4	0	2.59727	0.466	0.015	0	Hep
CSAD	0	2.59047	0.655	0.03	0	Hep
FBXO21	0	2.58451	0.662	0.028	0	Hep
CYP3A7	0	2.58406	0.322	0.012	0	Hep
SLC1A1	0	2.56497	0.532	0.022	0	Hep
SERPINA3	0	2.55815	0.357	0.01	0	Hep
ADI1	0	2.55562	0.635	0.021	0	Hep
KCNN2	0	2.54848	0.548	0.01	0	Hep
ABCC6	0	2.54798	0.65	0.017	0	Hep
ABCA6	0	2.54257	0.696	0.035	0	Hep
CCS	0	2.52965	0.639	0.017	0	Hep
PSD3	0	2.52482	0.886	0.227	0	Hep
ENSMFAG00000041935	0	2.52413	0.563	0.012	0	Hep
XYLB	0	2.519	0.616	0.012	0	Hep
UGT1A8	0	2.50855	0.51	0.012	0	Hep
FAM20A	0	2.49379	0.521	0.013	0	Hep
HABP2	0	2.49067	0.633	0.012	0	Hep
CDH1	0	2.47923	0.591	0.018	0	Hep
HSD17B5	0	2.4734	0.551	0.019	0	Hep
RHOBTB3	0	2.47272	0.587	0.05	0	Hep
MTSS1	0	2.47238	0.876	0.156	0	Hep
SCP2	0	2.45619	0.555	0.025	0	Hep
ENSMFAG00000000958	0	2.44665	0.531	0.01	0	Hep
PATJ	0	2.44472	0.627	0.035	0	Hep
MST1	0	2.44132	0.602	0.017	0	Hep
ACSS3	0	2.4406	0.693	0.102	0	Hep
ATP13A3	0	2.43615	0.519	0.028	0	Hep
ENSMFAG00000032548	0	2.43158	0.523	0.011	0	Hep
ESR1	0	2.43066	0.698	0.102	0	Hep
GBE1	0	2.42811	0.593	0.062	0	Hep
ALAS1	0	2.41725	0.568	0.02	0	Hep
SLC25A18	0	2.41724	0.605	0.016	0	Hep
SLC41A2	0	2.41176	0.504	0.01	0	Hep
SLC2A2	0	2.40858	0.497	0.008	0	Hep
SERPINA1	0	2.39842	0.39	0.009	0	Hep
ONECUT1	0	2.39808	0.619	0.025	0	Hep
NNMT	0	2.39447	0.552	0.023	0	Hep
CYP2A24	0	2.39399	0.498	0.01	0	Hep
PDE3B	0	2.39265	0.618	0.042	0	Hep
CFI	0	2.38342	0.525	0.012	0	Hep
AKR1C1	0	2.36275	0.549	0.01	0	Hep
AGMO	0	2.35475	0.509	0.014	0	Hep
GYS2	0	2.35414	0.526	0.009	0	Hep
PROX1	0	2.35062	0.486	0.011	0	Hep
MTHFD1	0	2.34286	0.569	0.01	0	Hep
GRAMD2B	0	2.34085	0.432	0.011	0	Hep
HMGCS2	0	2.33512	0.434	0.008	0	Hep
ENSMFAG00000032782	0	2.33491	0.429	0.006	0	Hep
OGDHL	0	2.32821	0.592	0.018	0	Hep
MAOB	0	2.319	0.529	0.016	0	Hep
PLPP1	0	2.31457	0.53	0.044	0	Hep
SND1	0	2.31403	0.748	0.112	0	Hep
ALB	0	2.30879	0.293	0.044	0	Hep
ADRA1A	0	2.30638	0.481	0.01	0	Hep
HSD17B4	0	2.30591	0.578	0.03	0	Hep
ETNPPL	0	2.30551	0.479	0.007	0	Hep
GREM2	0	2.29889	0.438	0.008	0	Hep
ALCAM	0	2.28909	0.526	0.021	0	Hep
STS	0	2.28787	0.382	0.009	0	Hep
SLC25A15	0	2.28785	0.55	0.009	0	Hep
MLPH	0	2.28655	0.539	0.027	0	Hep
ENSMFAG00000037100	0	2.28359	0.756	0.087	0	Hep
MTARC2	0	2.28165	0.554	0.031	0	Hep
ENSMFAG00000001435	0	2.27863	0.564	0.036	0	Hep
SLC25A13	0	2.27786	0.592	0.045	0	Hep
CORIN	0	2.27643	0.489	0.011	0	Hep
FGGY	0	2.27142	0.558	0.019	0	Hep
HAAO	0	2.25978	0.572	0.013	0	Hep
FNDC3A	0	2.24907	0.635	0.107	0	Hep
RCL1	0	2.24577	0.573	0.016	0	Hep
ENSMFAG00000031917	0	2.24473	0.598	0.026	0	Hep
ENSMFAG00000061282	0	2.24412	0.556	0.014	0	Hep
PON3	0	2.23949	0.542	0.008	0	Hep
KMO	0	2.23931	0.541	0.027	0	Hep
TMEM25	0	2.23503	0.538	0.017	0	Hep
C4orf19	0	2.2304	0.556	0.023	0	Hep
ENSMFAG00000041110	0	2.22117	0.562	0.013	0	Hep
SHANK2	0	2.21873	0.659	0.052	0	Hep
ADH4	0	2.21683	0.432	0.01	0	Hep
HDLBP	0	2.21591	0.762	0.098	0	Hep
LHPP	0	2.21272	0.578	0.047	0	Hep
EPB41L4B	0	2.21228	0.534	0.02	0	Hep
DNHD1	0	2.20746	0.355	0.012	0	Hep
ENSMFAG00000042773	0	2.20703	0.528	0.023	0	Hep
CYP2B6	0	2.20285	0.406	0.007	0	Hep
ENSMFAG00000033456	0	2.19985	0.542	0.018	0	Hep
SHMT1	0	2.19976	0.556	0.015	0	Hep
GPT	0	2.19764	0.545	0.012	0	Hep
MTHFD2L	0	2.19315	0.553	0.073	0	Hep
TTC39C	0	2.1915	0.574	0.032	0	Hep
ENSMFAG00000000988	0	2.19061	0.535	0.014	0	Hep
TM4SF4	0	2.18223	0.483	0.021	0	Hep
GLYAT	0	2.17872	0.474	0.007	0	Hep
FYB2	0	2.17834	0.546	0.012	0	Hep
HIVEP1	0	2.1772	0.647	0.077	0	Hep
GTSE1	0	2.17655	0.515	0.015	0	Hep
ENSMFAG00000002717	0	2.17641	0.556	0.036	0	Hep
CYP2A26	0	2.17342	0.501	0.009	0	Hep
SCLY	0	2.17064	0.602	0.045	0	Hep
AIG1	0	2.16769	0.583	0.058	0	Hep
GRB10	0	2.16466	0.738	0.104	0	Hep
SLC6A11	0	2.16118	0.476	0.013	0	Hep
NAXD	0	2.15446	0.596	0.028	0	Hep
ZNF385B	0	2.15138	0.469	0.009	0	Hep
HAMP	0	2.14938	0.366	0.009	0	Hep
NR5A2	0	2.14688	0.479	0.029	0	Hep
RNF128	0	2.14483	0.425	0.01	0	Hep
ENSMFAG00000033964	0	2.14411	0.541	0.051	0	Hep
CPN1	0	2.14349	0.479	0.009	0	Hep
CLMN	0	2.14305	0.557	0.032	0	Hep
INSIG1	0	2.14139	0.461	0.008	0	Hep
ACMSD	0	2.13445	0.445	0.008	0	Hep
CYP2J2	0	2.13264	0.525	0.013	0	Hep
ENSMFAG00000035708	0	2.13192	0.495	0.01	0	Hep
ENSMFAG00000044731	0	2.13157	0.343	0.008	0	Hep
ENSMFAG00000038400	0	2.12952	0.5	0.015	0	Hep
CTH	0	2.12005	0.417	0.007	0	Hep
ACADSB	0	2.11059	0.44	0.011	0	Hep
IGFBP4	0	2.10156	0.578	0.047	0	Hep
IL6R	0	2.09831	0.547	0.03	0	Hep
ENSMFAG00000044905	0	2.0982	0.441	0.009	0	Hep
COBLL1	0	2.09232	0.458	0.016	0	Hep
KDM3A	0	2.09213	0.58	0.041	0	Hep
RORC	0	2.08919	0.54	0.022	0	Hep
IQGAP2	0	2.08584	0.651	0.068	0	Hep
RANBP17	0	2.08472	0.5	0.024	0	Hep
AR	0	2.07995	0.419	0.009	0	Hep
CUX2	0	2.07748	0.371	0.019	0	Hep
FAAH	0	2.07036	0.563	0.03	0	Hep
ATP2B2	0	2.07015	0.498	0.013	0	Hep
SLC4A4	0	2.06614	0.627	0.048	0	Hep
MAGI1	0	2.06167	0.72	0.109	0	Hep
SFXN5	0	2.05528	0.537	0.022	0	Hep
IL1RAP	0	2.05498	0.446	0.019	0	Hep
PFKFB1	0	2.0541	0.522	0.009	0	Hep
ENSMFAG00000061203	0	2.05187	0.334	0.012	0	Hep
KHK	0	2.03418	0.492	0.013	0	Hep
NAMPT	0	2.03408	0.469	0.011	0	Hep
TRPM6	0	2.03126	0.487	0.011	0	Hep
ENSMFAG00000002142	0	2.02804	0.217	0.012	0	Hep
AOPEP	0	2.02253	0.881	0.319	0	Hep
SLC22A1	0	2.02111	0.473	0.01	0	Hep
BAIAP2L1	0	2.01906	0.478	0.012	0	Hep
SYBU	0	2.01728	0.434	0.009	0	Hep
F13B	0	2.00963	0.46	0.008	0	Hep
TLE1	0	2.0059	0.583	0.06	0	Hep
PID1	0	2.00456	0.588	0.083	0	Hep
RETREG1	0	1.99971	0.441	0.012	0	Hep
CREM	0	1.99358	0.444	0.016	0	Hep
GAS2	0	1.99112	0.39	0.008	0	Hep
LARP4	0	1.98897	0.528	0.033	0	Hep
HGD	0	1.98633	0.497	0.01	0	Hep
SERPINF1	0	1.98443	0.444	0.008	0	Hep
ENSMFAG00000043777	0	1.97788	0.253	0.01	0	Hep
ENSMFAG00000031138	0	1.9728	0.51	0.025	0	Hep
ACSM1	0	1.97209	0.447	0.01	0	Hep
MET	0	1.96812	0.436	0.011	0	Hep
IMMP2L	0	1.96132	0.571	0.097	0	Hep
ETS2	0	1.95513	0.559	0.052	0	Hep
DENND5B	0	1.95012	0.506	0.042	0	Hep
LONP2	0	1.94996	0.588	0.073	0	Hep
PTP4A1	0	1.94935	0.433	0.008	0	Hep
THRB	0	1.9489	0.56	0.107	0	Hep
VWA8	0	1.94363	0.497	0.031	0	Hep
SAT2	0	1.94131	0.507	0.023	0	Hep
ALDH1A2	0	1.93365	0.403	0.015	0	Hep
ENSMFAG00000046334	0	1.93041	0.493	0.015	0	Hep
CYB5A	0	1.92768	0.402	0.009	0	Hep
TOX	0	1.92361	0.576	0.056	0	Hep
SAA4	0	1.92099	0.323	0.006	0	Hep
HSD17B2	0	1.92069	0.387	0.011	0	Hep
SERPINA4	0	1.91478	0.47	0.01	0	Hep
SERINC5	0	1.90809	0.547	0.058	0	Hep
FNDC3B	0	1.90086	0.658	0.192	0	Hep
PALM2AKAP2	0	1.89872	0.537	0.06	0	Hep
DIAPH1	0	1.88556	0.548	0.036	0	Hep
CADM1	0	1.88149	0.537	0.083	0	Hep
PHLDB2	0	1.8778	0.512	0.058	0	Hep
LDLR	0	1.87639	0.459	0.026	0	Hep
HAO2	0	1.87429	0.454	0.007	0	Hep
MYO1B	0	1.86837	0.584	0.1	0	Hep
KNG1	0	1.86804	0.376	0.006	0	Hep
ERGIC1	0	1.86318	0.58	0.056	0	Hep
CYP2D8	0	1.86208	0.374	0.005	0	Hep
CFHR5	0	1.85746	0.357	0.006	0	Hep
GPT2	0	1.85282	0.398	0.01	0	Hep
CLUH	0	1.8468	0.481	0.026	0	Hep
ACOX2	0	1.842	0.47	0.025	0	Hep
PROS1	0	1.84198	0.404	0.013	0	Hep
EHHADH	0	1.84153	0.427	0.021	0	Hep
GCKR	0	1.84049	0.438	0.009	0	Hep
ACAD11	0	1.83661	0.456	0.015	0	Hep
ANO1	0	1.83558	0.677	0.141	0	Hep
RHPN2	0	1.83364	0.447	0.013	0	Hep
PTS	0	1.82964	0.434	0.01	0	Hep
ENSMFAG00000004655	0	1.82864	0.348	0.007	0	Hep
DUSP10	0	1.82179	0.398	0.007	0	Hep
MRPS31	0	1.82018	0.461	0.031	0	Hep
F2	0	1.81753	0.377	0.005	0	Hep
HSD11B1	0	1.81266	0.376	0.007	0	Hep
NFX1	0	1.80237	0.611	0.079	0	Hep
ATF6	0	1.80163	0.439	0.021	0	Hep
SMOC1	0	1.80089	0.435	0.009	0	Hep
NFIL3	0	1.79841	0.419	0.007	0	Hep
NMT2	0	1.79719	0.436	0.014	0	Hep
DUSP16	0	1.79376	0.446	0.044	0	Hep
KLHL29	0	1.79222	0.66	0.159	0	Hep
CYP3A5	0	1.79069	0.349	0.007	0	Hep
PROSER2	0	1.79061	0.444	0.012	0	Hep
GRB14	0	1.78451	0.462	0.013	0	Hep
ENPP1	0	1.77738	0.387	0.007	0	Hep
P4HA1	0	1.77639	0.374	0.049	0	Hep
SEPHS2	0	1.77317	0.388	0.006	0	Hep
FTCD	0	1.77303	0.451	0.012	0	Hep
GPLD1	0	1.77091	0.431	0.007	0	Hep
SOCS2	0	1.77034	0.359	0.007	0	Hep
GRAMD1C	0	1.76588	0.42	0.009	0	Hep
ALDH8A1	0	1.76547	0.446	0.01	0	Hep
CACNA1D	0	1.76462	0.414	0.018	0	Hep
GK	0	1.76296	0.386	0.011	0	Hep
MRPL50	0	1.76106	0.356	0.006	0	Hep
FMO3	0	1.76099	0.402	0.011	0	Hep
SARDH	0	1.75563	0.548	0.069	0	Hep
ENSMFAG00000033090	0	1.75493	0.592	0.079	0	Hep
FOXP2	0	1.74929	0.388	0.014	0	Hep
GALNT2	0	1.7413	0.601	0.127	0	Hep
DMGDH	0	1.74108	0.401	0.006	0	Hep
ENSMFAG00000000740	0	1.73833	0.385	0.006	0	Hep
HACL1	0	1.73718	0.397	0.02	0	Hep
ERRFI1	0	1.7364	0.46	0.059	0	Hep
GPAM	0	1.73374	0.329	0.014	0	Hep
CRADD	0	1.72933	0.481	0.052	0	Hep
IVD	0	1.72322	0.642	0.103	0	Hep
ENSMFAG00000052137	0	1.71982	0.431	0.018	0	Hep
VWA3B	0	1.7194	0.379	0.012	0	Hep
OXNAD1	0	1.71639	0.411	0.01	0	Hep
DHODH	0	1.71274	0.424	0.01	0	Hep
ENSMFAG00000040171	0	1.71136	0.442	0.019	0	Hep
GPAT4	0	1.70576	0.428	0.021	0	Hep
MYO5C	0	1.70385	0.439	0.013	0	Hep
MAP7	0	1.70254	0.385	0.011	0	Hep
PCYT2	0	1.69924	0.462	0.025	0	Hep
SERPING1	0	1.69567	0.36	0.007	0	Hep
QDPR	0	1.69415	0.407	0.006	0	Hep
SLC13A1	0	1.6726	0.455	0.046	0	Hep
SDC4	0	1.67174	0.471	0.044	0	Hep
SFXN1	0	1.67112	0.43	0.022	0	Hep
ECHDC3	0	1.66891	0.478	0.038	0	Hep
CES2	0	1.66573	0.339	0.007	0	Hep
HGFAC	0	1.66128	0.397	0.01	0	Hep
RGCC	0	1.65748	0.355	0.007	0	Hep
ATG2A	0	1.64542	0.467	0.04	0	Hep
ASGR2	0	1.64422	0.415	0.007	0	Hep
H6PD	0	1.64411	0.403	0.013	0	Hep
CAT	0	1.63827	0.31	0.008	0	Hep
GPR156	0	1.62369	0.393	0.028	0	Hep
CCDC68	0	1.62247	0.437	0.046	0	Hep
RUNDC3B	0	1.62141	0.39	0.017	0	Hep
PANK1	0	1.61751	0.347	0.007	0	Hep
PIPOX	0	1.61536	0.378	0.01	0	Hep
PPARA	0	1.61459	0.527	0.077	0	Hep
AHCY	0	1.60505	0.379	0.008	0	Hep
PPA1	0	1.60486	0.392	0.008	0	Hep
WWC1	0	1.59668	0.408	0.031	0	Hep
ENSMFAG00000035664	0	1.59653	0.354	0.024	0	Hep
JMY	0	1.59639	0.392	0.023	0	Hep
ANKRD28	0	1.59438	0.401	0.027	0	Hep
MIA2	0	1.59246	0.57	0.099	0	Hep
HNF4A	0	1.59122	0.405	0.013	0	Hep
SORD	0	1.59105	0.332	0.009	0	Hep
PHACTR4	0	1.58426	0.618	0.123	0	Hep
DDIT4	0	1.58352	0.394	0.022	0	Hep
AFMID	0	1.58328	0.363	0.008	0	Hep
ENSMFAG00000033189	0	1.5816	0.479	0.05	0	Hep
PPM1H	0	1.57792	0.438	0.037	0	Hep
MFSD2A	0	1.56882	0.299	0.006	0	Hep
FOXO1	0	1.56796	0.583	0.171	0	Hep
ABHD2	0	1.565	0.36	0.022	0	Hep
F11	0	1.56384	0.382	0.007	0	Hep
GOLT1B	0	1.56296	0.367	0.012	0	Hep
ENSMFAG00000041953	0	1.56166	0.556	0.094	0	Hep
ITPR2	0	1.56113	0.69	0.176	0	Hep
DHTKD1	0	1.5579	0.505	0.066	0	Hep
SDSL	0	1.55771	0.372	0.007	0	Hep
simVEGF165	0	1.5528	0.485	0.038	0	Hep
SLC12A7	0	1.55216	0.577	0.089	0	Hep
A1CF	0	1.55002	0.38	0.01	0	Hep
GOT2	0	1.54986	0.36	0.01	0	Hep
IDH1	0	1.5457	0.462	0.043	0	Hep
GABARAPL1	0	1.54427	0.388	0.011	0	Hep
RAD54L2	0	1.5441	0.455	0.057	0	Hep
ENSMFAG00000059371	0	1.54297	0.258	0.004	0	Hep
TTC38	0	1.54128	0.415	0.018	0	Hep
PEMT	0	1.53083	0.364	0.017	0	Hep
F10	0	1.52744	0.368	0.007	0	Hep
WDR59	0	1.52439	0.503	0.062	0	Hep
AS3MT	0	1.52351	0.37	0.014	0	Hep
CYP39A1	0	1.51517	0.351	0.013	0	Hep
BAAT	0	1.51479	0.354	0.004	0	Hep
ENSMFAG00000039111	0	1.51303	0.183	0.005	0	Hep
PRSS53	0	1.51156	0.374	0.015	0	Hep
ARHGAP35	0	1.50907	0.617	0.127	0	Hep
PTPRD	0	1.50581	0.434	0.035	0	Hep
NRBP2	0	1.50176	0.423	0.032	0	Hep
EFCAB7	0	1.49566	0.392	0.018	0	Hep
PRSS55	0	1.49103	0.63	0.137	0	Hep
ABCA9	0	1.48751	0.337	0.012	0	Hep
SLC19A2	0	1.48565	0.356	0.007	0	Hep
PECR	0	1.48407	0.337	0.009	0	Hep
MACROD1	0	1.48252	0.446	0.062	0	Hep
ADGRG7	0	1.48062	0.275	0.004	0	Hep
USPL1	0	1.47807	0.371	0.018	0	Hep
ABCD3	0	1.47521	0.423	0.061	0	Hep
SUGCT	0	1.47339	0.354	0.021	0	Hep
CRAT	0	1.47197	0.338	0.014	0	Hep
ENSMFAG00000064690	0	1.47131	0.323	0.009	0	Hep
STAT5B	0	1.47068	0.46	0.049	0	Hep
TKFC	0	1.46858	0.393	0.024	0	Hep
SEC31B	0	1.46737	0.374	0.02	0	Hep
SESN2	0	1.46466	0.286	0.015	0	Hep
FOXJ3	0	1.4619	0.522	0.097	0	Hep
ALPL	0	1.4607	0.335	0.032	0	Hep
ENSMFAG00000056753	0	1.45703	0.404	0.034	0	Hep
ENSMFAG00000007943	0	1.45428	0.376	0.014	0	Hep
ENSMFAG00000035326	0	1.45418	0.399	0.048	0	Hep
ADIPOR2	0	1.45413	0.342	0.018	0	Hep
CASP4	0	1.44907	0.373	0.018	0	Hep
CREB3L3	0	1.44737	0.337	0.007	0	Hep
ACOT12	0	1.44685	0.335	0.007	0	Hep
PROZ	0	1.44639	0.357	0.005	0	Hep
PTPRK	0	1.44085	0.454	0.083	0	Hep
ENSMFAG00000045870	0	1.43141	0.562	0.08	0	Hep
ST20-MTHFS	0	1.42386	0.351	0.019	0	Hep
USP43	0	1.42381	0.303	0.009	0	Hep
ACO2	0	1.41913	0.482	0.062	0	Hep
ENSMFAG00000061958	0	1.4181	0.478	0.156	0	Hep
PIEZO2	0	1.41683	0.33	0.015	0	Hep
ADGRV1	0	1.41604	0.293	0.013	0	Hep
DNAJA1	0	1.41563	0.374	0.022	0	Hep
TRPM7	0	1.41515	0.614	0.158	0	Hep
IMPA1	0	1.40983	0.362	0.022	0	Hep
TF	0	1.40576	0.143	0.007	0	Hep
ENSMFAG00000001837	0	1.40563	0.182	0.003	0	Hep
ENSMFAG00000043897	0	1.40528	0.371	0.024	0	Hep
SCARB1	0	1.40129	0.573	0.092	0	Hep
ENSMFAG00000036829	0	1.40087	0.408	0.044	0	Hep
RALGPS2	0	1.39695	0.409	0.041	0	Hep
ACADM	0	1.39296	0.352	0.022	0	Hep
TNRC6C	0	1.39177	0.478	0.079	0	Hep
SLC9A8	0	1.39113	0.414	0.045	0	Hep
TYMP	0	1.38681	0.377	0.033	0	Hep
UGT3A1	0	1.3868	0.349	0.005	0	Hep
SRPRA	0	1.38536	0.374	0.02	0	Hep
GET4	0	1.38532	0.512	0.083	0	Hep
DENND4A	0	1.384	0.543	0.101	0	Hep
SULT1C4	0	1.38346	0.406	0.04	0	Hep
MDN1	0	1.38157	0.491	0.067	0	Hep
ENSMFAG00000040641	0	1.37687	0.239	0.006	0	Hep
TNFAIP2	0	1.37678	0.487	0.07	0	Hep
PLIN2	0	1.37427	0.277	0.017	0	Hep
DSP	0	1.37129	0.288	0.012	0	Hep
HIRA	0	1.3711	0.499	0.073	0	Hep
CDK10	0	1.36996	0.529	0.09	0	Hep
SUCO	0	1.36858	0.383	0.043	0	Hep
UROC1	0	1.36521	0.281	0.006	0	Hep
ZSCAN25	0	1.36414	0.413	0.071	0	Hep
ARHGEF28	0	1.36334	0.314	0.012	0	Hep
DSTN	0	1.36312	0.364	0.036	0	Hep
UBE2QL1	0	1.35406	0.317	0.009	0	Hep
HIBADH	0	1.35254	0.486	0.086	0	Hep
CHRD	0	1.35133	0.478	0.08	0	Hep
N4BP2L2	0	1.3505	0.447	0.083	0	Hep
SYNPO	0	1.35045	0.672	0.197	0	Hep
CDON	0	1.35014	0.317	0.019	0	Hep
F9	0	1.3462	0.326	0.004	0	Hep
SLC19A3	0	1.34577	0.329	0.005	0	Hep
ARHGEF10L	0	1.3452	0.63	0.177	0	Hep
ENSMFAG00000038844	0	1.3442	0.122	0.008	0	Hep
PHKG2	0	1.34159	0.421	0.044	0	Hep
SWT1	0	1.33839	0.507	0.129	0	Hep
RANBP10	0	1.33782	0.39	0.039	0	Hep
ACAT1	0	1.3369	0.361	0.033	0	Hep
GPC6	0	1.33012	0.703	0.262	0	Hep
MBNL2	0	1.32948	0.424	0.111	0	Hep
GLDC	0	1.32824	0.268	0.005	0	Hep
FBXO31	0	1.328	0.518	0.101	0	Hep
FNIP2	0	1.32769	0.415	0.069	0	Hep
NFIA	0	1.31603	0.709	0.304	0	Hep
ENSMFAG00000002120	0	1.31477	0.38	0.04	0	Hep
GART	0	1.30979	0.367	0.026	0	Hep
BCL2L11	0	1.30565	0.281	0.018	0	Hep
INTS10	0	1.30396	0.455	0.089	0	Hep
MAGI3	0	1.30107	0.582	0.161	0	Hep
PLA2G15	0	1.30055	0.539	0.104	0	Hep
TBC1D8B	0	1.29823	0.309	0.008	0	Hep
CECR2	0	1.29699	0.75	0.251	0	Hep
DPYD	0	1.2956	0.65	0.23	0	Hep
FAM78B	0	1.29534	0.303	0.042	0	Hep
CNOT1	0	1.29507	0.585	0.13	0	Hep
TFG	0	1.28801	0.324	0.022	0	Hep
PEPD	0	1.2878	0.513	0.095	0	Hep
LARP1B	0	1.28771	0.535	0.13	0	Hep
EPS8L2	0	1.28605	0.304	0.018	0	Hep
ENSMFAG00000002409	0	1.28426	0.556	0.116	0	Hep
RETSAT	0	1.28381	0.46	0.078	0	Hep
CES1	0	1.27236	0.258	0.004	0	Hep
RSC1A1	0	1.26991	0.382	0.046	0	Hep
DLG3	0	1.2687	0.298	0.016	0	Hep
DCAF5	0	1.26824	0.625	0.178	0	Hep
ENSMFAG00000065532	0	1.2672	0.397	0.052	0	Hep
AK4	0	1.26536	0.285	0.008	0	Hep
ABCB4	0	1.26508	0.552	0.099	0	Hep
ZKSCAN1	0	1.26294	0.351	0.031	0	Hep
BBOF1	0	1.26115	0.357	0.032	0	Hep
FMR1	0	1.25863	0.349	0.027	0	Hep
DUSP1	0	1.25438	0.384	0.061	0	Hep
MPP6	0	1.25354	0.318	0.01	0	Hep
TSHZ3	0	1.25218	0.373	0.077	0	Hep
SLC45A3	0	1.24884	0.409	0.052	0	Hep
SEL1L	0	1.24805	0.336	0.031	0	Hep
PHYH	0	1.24588	0.309	0.008	0	Hep
A1BG	0	1.24325	0.221	0.003	0	Hep
OSGIN1	0	1.24215	0.36	0.054	0	Hep
FAM214A	0	1.238	0.378	0.06	0	Hep
TENM2	0	1.23723	0.17	0.009	0	Hep
TUT4	0	1.23508	0.594	0.164	0	Hep
TCEA3	0	1.22841	0.309	0.017	0	Hep
ELL	0	1.22759	0.624	0.129	0	Hep
ENSMFAG00000052881	0	1.22659	0.278	0.004	0	Hep
TARDBP	0	1.22655	0.372	0.03	0	Hep
SERPINF2	0	1.22573	0.296	0.01	0	Hep
ENSMFAG00000017477	0	1.22554	0.307	0.013	0	Hep
SNTB1	0	1.22516	0.52	0.106	0	Hep
ATIC	0	1.22298	0.317	0.028	0	Hep
GSTZ1	0	1.22296	0.259	0.003	0	Hep
HRG	0	1.22039	0.153	0.004	0	Hep
ZFP36L1	0	1.21964	0.369	0.044	0	Hep
PITPNA	0	1.21906	0.478	0.098	0	Hep
CLYBL	0	1.219	0.38	0.04	0	Hep
APOC2	0	1.21707	0.185	0.004	0	Hep
WDFY2	0	1.21551	0.521	0.136	0	Hep
OSBPL6	0	1.21456	0.335	0.046	0	Hep
ERN1	0	1.21318	0.441	0.049	0	Hep
ENTPD5	0	1.21192	0.305	0.011	0	Hep
C2	0	1.21045	0.246	0.006	0	Hep
CYP4F11	0	1.20981	0.26	0.007	0	Hep
SOAT1	0	1.20698	0.398	0.071	0	Hep
R3HDM2	0	1.20054	0.603	0.202	0	Hep
JOSD1	0	1.19978	0.314	0.017	0	Hep
CGNL1	0	1.19831	0.399	0.051	0	Hep
ZBTB20	0	1.19828	0.616	0.261	0	Hep
UGP2	0	1.19827	0.281	0.036	0	Hep
ST3GAL5	0	1.19573	0.356	0.039	0	Hep
LRIG1	0	1.19329	0.37	0.042	0	Hep
GNL3	0	1.19328	0.413	0.058	0	Hep
UNC93A	0	1.18592	0.237	0.004	0	Hep
ERICH3	0	1.17642	0.294	0.017	0	Hep
TEKT1	0	1.17585	0.414	0.066	0	Hep
CFAP57	0	1.17466	0.271	0.01	0	Hep
ENSMFAG00000030667	0	1.17357	0.286	0.046	0	Hep
SLC17A1	0	1.17008	0.276	0.006	0	Hep
ENSMFAG00000014991	0	1.16847	0.334	0.061	0	Hep
PAN2	0	1.16754	0.556	0.123	0	Hep
AQP9	0	1.16635	0.263	0.008	0	Hep
ACSM3	0	1.16624	0.294	0.024	0	Hep
PLIN5	0	1.16537	0.24	0.008	0	Hep
TNFRSF10B	0	1.16423	0.298	0.017	0	Hep
SFRP1	0	1.16252	0.295	0.025	0	Hep
SOX5	0	1.15966	0.642	0.254	0	Hep
ETNK2	0	1.15565	0.247	0.007	0	Hep
ENSMFAG00000032324	0	1.15554	0.422	0.067	0	Hep
NADK2	0	1.15469	0.303	0.026	0	Hep
GOLGA4	0	1.1514	0.702	0.273	0	Hep
HAO1	0	1.14824	0.247	0.004	0	Hep
SOAT2	0	1.14577	0.252	0.011	0	Hep
KIAA0319L	0	1.14539	0.459	0.106	0	Hep
MPC1	0	1.14503	0.228	0.014	0	Hep
ITSN1	0	1.14497	0.523	0.162	0	Hep
ENSMFAG00000043717	0	1.14483	0.302	0.036	0	Hep
SLC38A2	0	1.14379	0.458	0.117	0	Hep
CLSTN3	0	1.14346	0.283	0.015	0	Hep
LMO7	0	1.14306	0.407	0.066	0	Hep
SLC25A1	0	1.14018	0.266	0.011	0	Hep
SLC22A7	0	1.13925	0.222	0.004	0	Hep
ZRANB1	0	1.13845	0.338	0.045	0	Hep
HSP90B1	0	1.13803	0.226	0.019	0	Hep
UPP2	0	1.13777	0.185	0.002	0	Hep
IBTK	0	1.1367	0.455	0.108	0	Hep
VMP1	0	1.1346	0.419	0.103	0	Hep
ZNRF3	0	1.13361	0.325	0.042	0	Hep
KLF6	0	1.13302	0.321	0.033	0	Hep
RGS7	0	1.13213	0.222	0.013	0	Hep
MIA3	0	1.13047	0.443	0.08	0	Hep
CASP6	0	1.12859	0.304	0.024	0	Hep
CAD	0	1.12735	0.322	0.034	0	Hep
GNE	0	1.12652	0.399	0.081	0	Hep
NR4A2	0	1.12539	0.299	0.025	0	Hep
OTC	0	1.11873	0.247	0.005	0	Hep
ENSMFAG00000045934	0	1.11873	0.313	0.036	0	Hep
CLU	0	1.11851	0.171	0.004	0	Hep
ALAD	0	1.1184	0.238	0.005	0	Hep
ENSMFAG00000036456	0	1.11821	0.471	0.109	0	Hep
ADGRG6	0	1.11732	0.301	0.021	0	Hep
TMCO6	0	1.11612	0.284	0.011	0	Hep
ENSMFAG00000034566	0	1.11526	0.329	0.031	0	Hep
TTBK2	0	1.11359	0.365	0.062	0	Hep
LNX2	0	1.11151	0.26	0.018	0	Hep
HAGH	0	1.1104	0.313	0.027	0	Hep
CBFA2T2	0	1.10989	0.379	0.085	0	Hep
CCL16	0	1.1097	0.244	0.003	0	Hep
ENSMFAG00000003983	0	1.10836	0.466	0.097	0	Hep
BCL6	0	1.1067	0.404	0.089	0	Hep
IGFBP2	0	1.10668	0.184	0.01	0	Hep
GADD45B	0	1.10536	0.417	0.062	0	Hep
ALDH4A1	0	1.10442	0.26	0.011	0	Hep
PPP3R1	0	1.10281	0.333	0.054	0	Hep
SLC25A16	0	1.1018	0.297	0.031	0	Hep
FOXO3	0	1.10069	0.582	0.229	0	Hep
ELOVL2	0	1.09903	0.222	0.003	0	Hep
SLC39A11	0	1.09813	0.594	0.155	0	Hep
CRELD2	0	1.09738	0.252	0.016	0	Hep
SH3BP4	0	1.09559	0.32	0.033	0	Hep
DKK2	0	1.09447	0.194	0.008	0	Hep
USP36	0	1.09307	0.52	0.108	0	Hep
NBR1	0	1.09292	0.486	0.111	0	Hep
CSRNP3	0	1.09251	0.281	0.018	0	Hep
MTTP	0	1.09227	0.254	0.003	0	Hep
ATP11C	0	1.09191	0.389	0.081	0	Hep
PLEKHA6	0	1.09152	0.283	0.022	0	Hep
MGMT	0	1.08887	0.753	0.277	0	Hep
KLHL25	0	1.08807	0.313	0.03	0	Hep
AMDHD1	0	1.08526	0.264	0.004	0	Hep
SHISAL2B	0	1.08335	0.192	0.004	0	Hep
ACO1	0	1.08309	0.545	0.156	0	Hep
LGR4	0	1.0818	0.279	0.023	0	Hep
IRF2	0	1.08169	0.504	0.114	0	Hep
PPIB	0	1.07824	0.279	0.015	0	Hep
RREB1	0	1.07728	0.485	0.133	0	Hep
SLC43A1	0	1.07575	0.256	0.012	0	Hep
ENSMFAG00000052144	0	1.07567	0.355	0.062	0	Hep
DECR1	0	1.07425	0.334	0.061	0	Hep
ENSMFAG00000007440	0	1.07321	0.237	0.005	0	Hep
ITM2A	0	1.07254	0.178	0.006	0	Hep
SLC37A4	0	1.07175	0.247	0.01	0	Hep
NDEL1	0	1.06833	0.524	0.144	0	Hep
HOOK1	0	1.06792	0.267	0.009	0	Hep
HERC4	0	1.06761	0.566	0.191	0	Hep
ENSMFAG00000060717	0	1.06649	0.347	0.053	0	Hep
TOMM70	0	1.06039	0.284	0.017	0	Hep
COL27A1	0	1.05996	0.77	0.291	0	Hep
PDK4	0	1.0581	0.271	0.032	0	Hep
ENSMFAG00000031285	0	1.05788	0.295	0.029	0	Hep
ADH6	0	1.05412	0.216	0.004	0	Hep
KLKB1	0	1.05386	0.239	0.008	0	Hep
SLC66A2	0	1.0533	0.519	0.148	0	Hep
HOMER2	0	1.05148	0.318	0.034	0	Hep
PUF60	0	1.04768	0.276	0.028	0	Hep
LURAP1L	0	1.04695	0.222	0.008	0	Hep
ENSMFAG00000033337	0	1.04066	0.142	0.003	0	Hep
CDC37L1	0	1.04047	0.252	0.013	0	Hep
IWS1	0	1.03574	0.388	0.067	0	Hep
SLC5A6	0	1.03531	0.235	0.009	0	Hep
AFDN	0	1.0352	0.634	0.16	0	Hep
HSPA9	0	1.03361	0.298	0.023	0	Hep
C1RL	0	1.03234	0.333	0.05	0	Hep
FHIT	0	1.03205	0.508	0.203	0	Hep
SURF4	0	1.0305	0.391	0.065	0	Hep
HYOU1	0	1.02917	0.258	0.027	0	Hep
YBX3	0	1.0289	0.322	0.038	0	Hep
KIFC3	0	1.02812	0.352	0.077	0	Hep
ATP8B4	0	1.02602	0.285	0.021	0	Hep
IFNLR1	0	1.02598	0.239	0.009	0	Hep
ENSMFAG00000051812	0	1.02287	0.221	0.007	0	Hep
PLXNA2	0	1.0227	0.346	0.05	0	Hep
OSBPL11	0	1.02144	0.426	0.081	0	Hep
MSMO1	0	1.01868	0.214	0.004	0	Hep
SNX1	0	1.01675	0.374	0.058	0	Hep
TRIM2	0	1.0167	0.332	0.079	0	Hep
GYG2	0	1.01518	0.237	0.01	0	Hep
GALNT11	0	1.01136	0.403	0.103	0	Hep
EIF4G1	0	1.00706	0.505	0.119	0	Hep
ENSMFAG00000048527	0	1.00671	0.214	0.015	0	Hep
NAA16	0	1.00623	0.453	0.098	0	Hep
SLC25A30	0	1.00504	0.285	0.034	0	Hep
EPB41L5	0	1.00403	0.482	0.126	0	Hep
RBKS	0	1.00369	0.252	0.008	0	Hep
GATM	0	1.00243	0.169	0.007	0	Hep
CARS2	0	1.002	0.434	0.099	0	Hep
BCO2	0	0.998863	0.236	0.006	0	Hep
ENSMFAG00000063334	0	0.997973	0.201	0.047	0	Hep
TMEM245	0	0.997724	0.409	0.107	0	Hep
KLHL2	0	0.996034	0.341	0.049	0	Hep
TMEFF2	0	0.994037	0.181	0.005	0	Hep
UAP1	0	0.993889	0.256	0.014	0	Hep
KCND3	0	0.993258	0.173	0.012	0	Hep
ENSMFAG00000043617	0	0.993256	0.217	0.003	0	Hep
ALDH6A1	0	0.990695	0.263	0.014	0	Hep
ADRB2	0	0.990258	0.294	0.066	0	Hep
INSR	0	0.986144	0.648	0.239	0	Hep
CDC14B	0	0.985567	0.385	0.094	0	Hep
ENSMFAG00000042475	0	0.984667	0.227	0.008	0	Hep
IMPA2	0	0.983225	0.344	0.069	0	Hep
MIPOL1	0	0.981901	0.444	0.135	0	Hep
ARHGEF37	0	0.979401	0.229	0.012	0	Hep
ID2	0	0.978945	0.37	0.065	0	Hep
ENSMFAG00000032657	0	0.97842	0.31	0.046	0	Hep
SEC31A	0	0.976585	0.557	0.179	0	Hep
CAPN5	0	0.976517	0.228	0.014	0	Hep
ENSMFAG00000052884	0	0.975955	0.195	0.045	0	Hep
BPHL	0	0.975888	0.275	0.028	0	Hep
GCAT	0	0.975416	0.208	0.007	0	Hep
MYO1E	0	0.975121	0.374	0.068	0	Hep
MTMR4	0	0.973087	0.299	0.041	0	Hep
SS18L1	0	0.972677	0.243	0.008	0	Hep
ANGPTL3	0	0.971923	0.22	0.003	0	Hep
FARP2	0	0.971746	0.462	0.127	0	Hep
ENSMFAG00000032043	0	0.966841	0.221	0.009	0	Hep
KCNIP3	0	0.965832	0.217	0.018	0	Hep
ENSMFAG00000039473	0	0.965649	0.263	0.022	0	Hep
NRG1	0	0.965643	0.22	0.021	0	Hep
TGOLN2	0	0.965221	0.267	0.019	0	Hep
LIPC	0	0.965212	0.215	0.01	0	Hep
SPSB1	0	0.964727	0.207	0.008	0	Hep
SEC24B	0	0.964448	0.381	0.092	0	Hep
GBA3	0	0.961169	0.233	0.013	0	Hep
AUH	0	0.960855	0.437	0.111	0	Hep
CROT	0	0.959159	0.253	0.016	0	Hep
ENSMFAG00000038161	0	0.956498	0.212	0.005	0	Hep
C11orf54	0	0.953829	0.237	0.013	0	Hep
KIAA0040	0	0.953695	0.253	0.014	0	Hep
SALL1	0	0.952992	0.227	0.004	0	Hep
SIPA1L2	0	0.95299	0.217	0.083	0	Hep
PLXNB1	0	0.952757	0.283	0.048	0	Hep
SLC22A23	0	0.951531	0.403	0.081	0	Hep
ENSMFAG00000030439	0	0.951395	0.204	0.005	0	Hep
ECI1	0	0.948203	0.262	0.029	0	Hep
PDIA4	0	0.94769	0.175	0.007	0	Hep
NDRG4	0	0.947365	0.352	0.066	0	Hep
ENSMFAG00000003148	0	0.947068	0.388	0.133	0	Hep
INHBE	0	0.946546	0.227	0.003	0	Hep
PNN	0	0.94561	0.586	0.17	0	Hep
DCAF6	0	0.944421	0.404	0.118	0	Hep
NIT2	0	0.943737	0.223	0.014	0	Hep
ST3GAL1	0	0.942235	0.712	0.291	0	Hep
ZNF407	0	0.94189	0.484	0.156	0	Hep
FDX1	0	0.941489	0.231	0.013	0	Hep
PDGFRL	0	0.941022	0.196	0.004	0	Hep
PSME4	0	0.940974	0.424	0.106	0	Hep
CBX1	0	0.940434	0.244	0.05	0	Hep
ENSMFAG00000057069	0	0.939121	0.334	0.146	0	Hep
EXPH5	0	0.938397	0.213	0.012	0	Hep
FH	0	0.935216	0.232	0.005	0	Hep
ASPG	0	0.932846	0.164	0.006	0	Hep
SIRT1	0	0.931553	0.298	0.04	0	Hep
AHCYL1	0	0.930332	0.278	0.039	0	Hep
PANK3	0	0.928966	0.263	0.015	0	Hep
NOCT	0	0.92721	0.213	0.015	0	Hep
RSAD1	0	0.926206	0.202	0.007	0	Hep
TAF1D	0	0.92482	0.498	0.14	0	Hep
KIF1B	0	0.924644	0.45	0.125	0	Hep
XRCC6	0	0.924242	0.315	0.044	0	Hep
CLPX	0	0.922506	0.306	0.048	0	Hep
ENSMFAG00000004060	0	0.922019	0.234	0.022	0	Hep
ZHX3	0	0.921895	0.598	0.205	0	Hep
ENSMFAG00000003105	0	0.920287	0.184	0.003	0	Hep
SGF29	0	0.920112	0.293	0.041	0	Hep
SNTG2	0	0.919992	0.176	0.015	0	Hep
ACSL3	0	0.919106	0.404	0.127	0	Hep
SMIM14	0	0.91578	0.305	0.063	0	Hep
AGMAT	0	0.914611	0.203	0.005	0	Hep
PCK2	0	0.912233	0.238	0.023	0	Hep
ZBTB16	0	0.91191	0.862	0.453	0	Hep
DDC	0	0.910877	0.2	0.004	0	Hep
PALMD	0	0.910278	0.195	0.005	0	Hep
CYP1D1	0	0.909886	0.222	0.004	0	Hep
PBLD	0	0.908493	0.272	0.033	0	Hep
NR1I3	0	0.905606	0.201	0.004	0	Hep
RAF1	0	0.904791	0.427	0.115	0	Hep
CCDC91	0	0.903946	0.386	0.073	0	Hep
METAP1D	0	0.90139	0.249	0.018	0	Hep
ENSMFAG00000041955	0	0.901106	0.463	0.112	0	Hep
SHBG	0	0.900289	0.176	0.004	0	Hep
ARL14EP	0	0.900042	0.228	0.007	0	Hep
ABCG5	0	0.899999	0.196	0.004	0	Hep
BUD13	0	0.897818	0.22	0.036	0	Hep
HM13	0	0.897009	0.425	0.106	0	Hep
ENSMFAG00000001869	0	0.896725	0.206	0.002	0	Hep
SORL1	0	0.89643	0.424	0.056	0	Hep
GAMT	0	0.896144	0.178	0.002	0	Hep
NUP50	0	0.895974	0.232	0.01	0	Hep
ELOVL6	0	0.895748	0.135	0.007	0	Hep
PRODH2	0	0.893211	0.198	0.005	0	Hep
LDHA	0	0.890807	0.196	0.007	0	Hep
DPF3	0	0.890639	0.288	0.044	0	Hep
SH2D4A	0	0.889908	0.209	0.01	0	Hep
CTIF	0	0.889311	0.598	0.208	0	Hep
MRPL48	0	0.88738	0.256	0.025	0	Hep
CYP51A1	0	0.881497	0.2	0.006	0	Hep
WWC2	0	0.878541	0.467	0.161	0	Hep
AHSG	0	0.876901	0.111	0.004	0	Hep
MAN1A1	0	0.871634	0.468	0.158	0	Hep
SGK2	0	0.867943	0.194	0.006	0	Hep
NRG3	0	0.866942	0.132	0.011	0	Hep
ETFA	0	0.866664	0.272	0.04	0	Hep
SLC17A2	0	0.865985	0.19	0.004	0	Hep
ATP7B	0	0.865934	0.193	0.005	0	Hep
PTER	0	0.864602	0.246	0.027	0	Hep
OCLN	0	0.864416	0.227	0.016	0	Hep
CA8	0	0.864062	0.149	0.004	0	Hep
ARSB	0	0.863274	0.298	0.063	0	Hep
CANX	0	0.860768	0.218	0.017	0	Hep
NT5DC3	0	0.858492	0.211	0.01	0	Hep
ENSMFAG00000002691	0	0.858485	0.161	0.005	0	Hep
ENSMFAG00000038629	0	0.858336	0.584	0.237	0	Hep
SFMBT1	0	0.858141	0.304	0.053	0	Hep
SUCLG2	0	0.85571	0.4	0.116	0	Hep
CRY2	0	0.854585	0.271	0.047	0	Hep
TSC22D2	0	0.854331	0.253	0.049	0	Hep
EZR	0	0.852468	0.46	0.079	0	Hep
ENSMFAG00000046246	0	0.852158	0.341	0.08	0	Hep
ENSMFAG00000037558	0	0.850712	0.401	0.107	0	Hep
SEPSECS	0	0.849478	0.208	0.011	0	Hep
ENSMFAG00000002101	0	0.848756	0.351	0.1	0	Hep
PYGL	0	0.847163	0.21	0.015	0	Hep
MSH3	0	0.847068	0.364	0.079	0	Hep
NCL	0	0.84629	0.411	0.097	0	Hep
MTMR3	0	0.84613	0.363	0.097	0	Hep
GTF2F2	0	0.843625	0.257	0.038	0	Hep
F7	0	0.843469	0.173	0.003	0	Hep
ENSMFAG00000041729	0	0.842722	0.195	0.008	0	Hep
MMUT	0	0.842082	0.216	0.007	0	Hep
C21orf91	0	0.84087	0.214	0.004	0	Hep
DNAJC3	0	0.840843	0.332	0.073	0	Hep
ENSMFAG00000043869	0	0.839045	0.141	0.002	0	Hep
PRG4	0	0.838707	0.18	0.004	0	Hep
SEMA4G	0	0.838658	0.175	0.007	0	Hep
ASPA	0	0.837859	0.162	0.002	0	Hep
ENSMFAG00000031561	0	0.836675	0.33	0.059	0	Hep
GSTM5	0	0.834743	0.159	0.025	0	Hep
MAGT1	0	0.834109	0.253	0.034	0	Hep
CYP8B1	0	0.833874	0.159	0.002	0	Hep
SLCO5A1	0	0.831997	0.178	0.005	0	Hep
GASK1A	0	0.831581	0.207	0.028	0	Hep
DEPDC7	0	0.831488	0.192	0.005	0	Hep
TTPA	0	0.829839	0.177	0.004	0	Hep
ENSMFAG00000062361	0	0.828746	0.191	0.014	0	Hep
ABCG8	0	0.828072	0.168	0.004	0	Hep
ANO5	0	0.827387	0.168	0.006	0	Hep
ENSMFAG00000045191	0	0.827328	0.25	0.039	0	Hep
TNS3	0	0.827214	0.831	0.432	0	Hep
ENSMFAG00000003238	0	0.827084	0.216	0.023	0	Hep
STARD7	0	0.825499	0.21	0.007	0	Hep
ARID5B	0	0.824833	0.54	0.197	0	Hep
SPHK2	0	0.824142	0.205	0.016	0	Hep
PNPLA8	0	0.823329	0.274	0.038	0	Hep
ENSMFAG00000009165	0	0.823133	0.188	0.006	0	Hep
LMAN2	0	0.821263	0.232	0.03	0	Hep
DCXR	0	0.820954	0.166	0.002	0	Hep
SLC41A3	0	0.82043	0.174	0.016	0	Hep
EEF2	0	0.819955	0.204	0.015	0	Hep
ISM1	0	0.819744	0.121	0.014	0	Hep
MASP2	0	0.819331	0.169	0.002	0	Hep
ENSMFAG00000003812	0	0.81889	0.202	0.008	0	Hep
SREBF2	0	0.818287	0.431	0.127	0	Hep
SEMA3F	0	0.815182	0.282	0.035	0	Hep
MAP3K13	0	0.814699	0.331	0.079	0	Hep
KIAA1671	0	0.814185	0.645	0.189	0	Hep
CMSS1	0	0.811953	0.29	0.073	0	Hep
SLC38A3	0	0.811846	0.163	0.003	0	Hep
COX16	0	0.81184	0.204	0.01	0	Hep
HSD17B6	0	0.810987	0.152	0.003	0	Hep
AVEN	0	0.810285	0.299	0.059	0	Hep
ENSMFAG00000033000	0	0.809516	0.197	0.01	0	Hep
NMRK1	0	0.809007	0.189	0.005	0	Hep
HYAL1	0	0.808613	0.214	0.022	0	Hep
GCH1	0	0.80794	0.211	0.013	0	Hep
RRAS2	0	0.80657	0.269	0.04	0	Hep
SC5D	0	0.806545	0.174	0.003	0	Hep
PCID2	0	0.80565	0.505	0.151	0	Hep
GAREM1	0	0.80527	0.294	0.069	0	Hep
IL1R2	0	0.802932	0.19	0.005	0	Hep
WDR27	0	0.802466	0.3	0.06	0	Hep
HERPUD1	0	0.802065	0.281	0.046	0	Hep
TCAIM	0	0.801005	0.417	0.109	0	Hep
ENSMFAG00000001098	0	0.800607	0.31	0.061	0	Hep
AK3	0	0.800429	0.172	0.005	0	Hep
SFXN2	0	0.79929	0.202	0.012	0	Hep
ARFGAP2	0	0.798027	0.498	0.168	0	Hep
UHRF1BP1L	0	0.797985	0.366	0.092	0	Hep
BTF3L4	0	0.797103	0.258	0.035	0	Hep
MTUS1	0	0.79632	0.489	0.18	0	Hep
SLCO1A2	0	0.7951	0.18	0.004	0	Hep
SLC25A51	0	0.793636	0.195	0.021	0	Hep
HMGCS1	0	0.793336	0.162	0.007	0	Hep
FBXL7	0	0.793327	0.612	0.334	0	Hep
CPPED1	0	0.793026	0.236	0.024	0	Hep
ENSMFAG00000036691	0	0.792971	0.162	0.002	0	Hep
KDM4C	0	0.792787	0.487	0.176	0	Hep
APOA5	0	0.790659	0.148	0.002	0	Hep
ECHS1	0	0.790495	0.148	0.004	0	Hep
WASHC1	0	0.789647	0.328	0.073	0	Hep
FBXO28	0	0.787631	0.32	0.073	0	Hep
ENSMFAG00000054040	0	0.785343	0.182	0.004	0	Hep
TXNDC5	0	0.78527	0.363	0.08	0	Hep
ATL2	0	0.7851	0.316	0.066	0	Hep
KDELR2	0	0.784632	0.272	0.043	0	Hep
CDH4	0	0.784296	0.106	0.011	0	Hep
SELENOK	0	0.78269	0.204	0.01	0	Hep
IDNK	0	0.778858	0.187	0.018	0	Hep
SCFD2	0	0.77871	0.475	0.151	0	Hep
ENSMFAG00000035657	0	0.776192	0.183	0.003	0	Hep
ST3GAL4	0	0.775749	0.591	0.238	0	Hep
SLC2A9	0	0.773942	0.181	0.014	0	Hep
KPNA1	0	0.773907	0.401	0.122	0	Hep
MCRIP2	0	0.773654	0.158	0.005	0	Hep
GPD1	0	0.773331	0.16	0.003	0	Hep
PPP1R10	0	0.767217	0.435	0.108	0	Hep
KYNU	0	0.766864	0.301	0.048	0	Hep
SLC23A1	0	0.765977	0.19	0.012	0	Hep
CYP7B1	0	0.765597	0.311	0.079	0	Hep
TMEM241	0	0.764541	0.375	0.102	0	Hep
SPATA16	0	0.76412	0.178	0.018	0	Hep
ENSMFAG00000042526	0	0.763186	0.161	0.004	0	Hep
ENSMFAG00000005812	0	0.762591	0.166	0.01	0	Hep
AP1AR	0	0.761315	0.196	0.01	0	Hep
ANKRD26	0	0.760681	0.503	0.162	0	Hep
ENSMFAG00000033880	0	0.760494	0.495	0.225	0	Hep
ENSMFAG00000043390	0	0.760025	0.131	0.003	0	Hep
SOCS6	0	0.759467	0.217	0.023	0	Hep
PTPN3	0	0.757128	0.2	0.014	0	Hep
TMEM45B	0	0.756741	0.129	0.005	0	Hep
NAPG	0	0.753594	0.41	0.125	0	Hep
CLHC1	0	0.753368	0.179	0.005	0	Hep
RNF217	0	0.752908	0.232	0.039	0	Hep
PNRC1	0	0.752402	0.271	0.049	0	Hep
THOP1	0	0.751461	0.182	0.019	0	Hep
CYP2A23	0	0.751099	0.101	0.001	0	Hep
GTPBP4	0	0.750022	0.299	0.05	0	Hep
GADD45A	0	0.747809	0.14	0.009	0	Hep
SLAIN1	0	0.747735	0.158	0.012	0	Hep
STAP2	0	0.744205	0.164	0.004	0	Hep
EVA1A	0	0.74234	0.164	0.003	0	Hep
SHFL	0	0.741795	0.426	0.133	0	Hep
F11R	0	0.741341	0.187	0.006	0	Hep
RBM33	0	0.740344	0.528	0.189	0	Hep
MVK	0	0.739762	0.201	0.025	0	Hep
FOXN3	0	0.73975	0.738	0.38	0	Hep
ROGDI	0	0.739575	0.201	0.022	0	Hep
RIOK3	0	0.739503	0.327	0.075	0	Hep
VPS37A	0	0.73946	0.242	0.033	0	Hep
PSMB7	0	0.738871	0.27	0.048	0	Hep
GCNT2	0	0.738306	0.194	0.019	0	Hep
EIF5	0	0.737283	0.341	0.07	0	Hep
CD1D	0	0.735967	0.175	0.014	0	Hep
KLF15	0	0.735806	0.234	0.034	0	Hep
RAB30	0	0.734867	0.215	0.032	0	Hep
NR6A1	0	0.729334	0.334	0.097	0	Hep
BNIP3	0	0.72915	0.24	0.039	0	Hep
ENSMFAG00000042179	0	0.72881	0.252	0.042	0	Hep
ATF4	0	0.728663	0.225	0.026	0	Hep
ENSMFAG00000057834	0	0.727771	0.31	0.084	0	Hep
CCDC18	0	0.727574	0.175	0.018	0	Hep
DEPP1	0	0.725104	0.131	0.012	0	Hep
SPDEF	0	0.724652	0.337	0.098	0	Hep
PPFIBP2	0	0.722701	0.607	0.249	0	Hep
ZBTB21	0	0.722426	0.178	0.003	0	Hep
CHD1L	0	0.72241	0.233	0.048	0	Hep
FUOM	0	0.72196	0.142	0.002	0	Hep
AZIN1	0	0.721248	0.205	0.019	0	Hep
PDHX	0	0.720748	0.205	0.026	0	Hep
MBTD1	0	0.720237	0.395	0.155	0	Hep
ABCA10	0	0.719027	0.154	0.014	0	Hep
C2orf16	0	0.718849	0.141	0.004	0	Hep
MAOA	0	0.718227	0.214	0.036	0	Hep
ENSMFAG00000052901	0	0.717001	0.161	0.019	0	Hep
SLC25A21	0	0.715205	0.185	0.025	0	Hep
OCIAD2	0	0.714949	0.137	0.003	0	Hep
SCML2	0	0.714652	0.163	0.006	0	Hep
ENSMFAG00000003044	0	0.714301	0.242	0.054	0	Hep
OXER1	0	0.711876	0.131	0.005	0	Hep
BTD	0	0.711846	0.184	0.01	0	Hep
GDA	0	0.710721	0.167	0.004	0	Hep
ENSMFAG00000047517	0	0.710527	0.196	0.022	0	Hep
MAST2	0	0.710383	0.411	0.14	0	Hep
CCDC141	0	0.709909	0.387	0.15	0	Hep
WBP1L	0	0.709904	0.384	0.137	0	Hep
MPST	0	0.709249	0.144	0.003	0	Hep
IGF2R	0	0.70795	0.455	0.119	0	Hep
SLC7A11	0	0.707801	0.149	0.004	0	Hep
PLCG2	0	0.706076	0.404	0.082	0	Hep
DPP6	0	0.705439	0.228	0.054	0	Hep
PTCH2	0	0.703733	0.495	0.185	0	Hep
AK2	0	0.702886	0.195	0.015	0	Hep
RAD23B	0	0.702839	0.27	0.054	0	Hep
MOCS2	0	0.702637	0.189	0.01	0	Hep
NME4	0	0.701519	0.186	0.016	0	Hep
SLC35D2	0	0.700849	0.285	0.059	0	Hep
SLC25A20	0	0.700489	0.17	0.014	0	Hep
APMAP	0	0.699586	0.198	0.016	0	Hep
ERC1	0	0.698754	0.462	0.176	0	Hep
SLC16A1	0	0.697619	0.14	0.003	0	Hep
AKAP6	0	0.697209	0.246	0.059	0	Hep
LPCAT3	0	0.696788	0.325	0.082	0	Hep
HSD17B13	0	0.696133	0.142	0.001	0	Hep
FAF1	0	0.693382	0.508	0.21	0	Hep
TMEM161A	0	0.69251	0.332	0.081	0	Hep
PPP2R5A	0	0.692451	0.249	0.047	0	Hep
TRAP1	0	0.691595	0.272	0.057	0	Hep
ENSMFAG00000045904	0	0.690653	0.174	0.01	0	Hep
PXMP2	0	0.689377	0.171	0.009	0	Hep
AGXT2	0	0.689334	0.156	0.003	0	Hep
CNTN5	0	0.689188	0.127	0.011	0	Hep
CAPRIN1	0	0.688875	0.256	0.055	0	Hep
DCAF11	0	0.688745	0.201	0.03	0	Hep
CCDC134	0	0.687678	0.184	0.024	0	Hep
GPR108	0	0.687128	0.203	0.022	0	Hep
ENSMFAG00000049661	0	0.687042	0.155	0.002	0	Hep
BCKDHB	0	0.686763	0.213	0.032	0	Hep
ENSMFAG00000059168	0	0.685215	0.271	0.053	0	Hep
DNMBP	0	0.684989	0.293	0.071	0	Hep
METTL14	0	0.684575	0.258	0.051	0	Hep
AKR1D1	0	0.684217	0.118	0.003	0	Hep
SEC24D	0	0.683528	0.391	0.134	0	Hep
LRIG3	0	0.683375	0.198	0.031	0	Hep
RBM4	0	0.683026	0.433	0.132	0	Hep
NSDHL	0	0.681613	0.157	0.006	0	Hep
TRIB1	0	0.681006	0.176	0.018	0	Hep
LUC7L2	0	0.680634	0.422	0.148	0	Hep
CRYL1	0	0.680628	0.551	0.234	0	Hep
CCNH	0	0.67924	0.276	0.068	0	Hep
ENSMFAG00000041281	0	0.679222	0.254	0.06	0	Hep
CTSH	0	0.679055	0.228	0.038	0	Hep
ASCC3	0	0.678769	0.476	0.182	0	Hep
PDIA6	0	0.676557	0.217	0.042	0	Hep
MOCOS	0	0.675892	0.267	0.053	0	Hep
RAB17	0	0.675668	0.141	0.004	0	Hep
TEAD1	0	0.674934	0.55	0.255	0	Hep
TMEM82	0	0.674863	0.151	0.01	0	Hep
DIPK2A	0	0.67348	0.165	0.024	0	Hep
ENSMFAG00000063217	0	0.673192	0.138	0.004	0	Hep
ENSMFAG00000003426	0	0.671547	0.166	0.009	0	Hep
STRC	0	0.670605	0.174	0.024	0	Hep
PIWIL2	0	0.66973	0.152	0.008	0	Hep
DRC1	0	0.669276	0.175	0.009	0	Hep
SH3D19	0	0.668424	0.424	0.151	0	Hep
LRBA	0	0.667278	0.481	0.173	0	Hep
CYP2U1	0	0.666123	0.159	0.005	0	Hep
SDHB	0	0.665875	0.23	0.037	0	Hep
WDR72	0	0.665823	0.191	0.018	0	Hep
TMEM205	0	0.665326	0.151	0.006	0	Hep
GIGYF2	0	0.663821	0.517	0.206	0	Hep
APRT	0	0.663775	0.151	0.008	0	Hep
DCPS	0	0.663641	0.186	0.021	0	Hep
CCDC149	0	0.662396	0.209	0.037	0	Hep
PRPSAP1	0	0.661981	0.268	0.064	0	Hep
DAG1	0	0.661759	0.27	0.066	0	Hep
APCS	0	0.661033	0.124	0.002	0	Hep
SLC30A10	0	0.660097	0.145	0.005	0	Hep
SRCIN1	0	0.659255	0.166	0.011	0	Hep
DUS1L	0	0.658703	0.2	0.031	0	Hep
PON2	0	0.657913	0.154	0.009	0	Hep
NET1	0	0.657698	0.173	0.016	0	Hep
CRLS1	0	0.657413	0.185	0.016	0	Hep
ASCC1	0	0.654932	0.319	0.092	0	Hep
GLCE	0	0.654885	0.173	0.013	0	Hep
PIK3R4	0	0.654882	0.363	0.115	0	Hep
ENSMFAG00000001847	0	0.654221	0.182	0.026	0	Hep
PLPPR1	0	0.653929	0.145	0.004	0	Hep
AP4E1	0	0.653346	0.345	0.104	0	Hep
ZBTB10	0	0.653322	0.18	0.02	0	Hep
TUBB2B	0	0.65332	0.192	0.025	0	Hep
XPA	0	0.652506	0.26	0.054	0	Hep
CHKA	0	0.652085	0.366	0.14	0	Hep
ZXDC	0	0.651758	0.334	0.09	0	Hep
AHI1	0	0.651572	0.321	0.093	0	Hep
NR1I2	0	0.650561	0.149	0.005	0	Hep
KLF3	0	0.649318	0.27	0.071	0	Hep
JMJD1C	0	0.648627	0.588	0.294	0	Hep
ENSMFAG00000038633	0	0.648209	0.178	0.02	0	Hep
PRKAB2	0	0.648187	0.164	0.011	0	Hep
ATP6V0E1	0	0.646926	0.202	0.025	0	Hep
TLE6	0	0.646803	0.122	0.01	0	Hep
ZFHX4	0	0.643315	0.192	0.025	0	Hep
URAD	0	0.642855	0.131	0.003	0	Hep
MDH1	0	0.642681	0.147	0.005	0	Hep
PAQR5	0	0.642661	0.105	0.009	0	Hep
CKAP2	0	0.642607	0.1	0.002	0	Hep
PKP2	0	0.642158	0.141	0.007	0	Hep
BSDC1	0	0.641531	0.39	0.123	0	Hep
NFIC	0	0.641391	0.744	0.37	0	Hep
NUCB1	0	0.638826	0.187	0.025	0	Hep
ENSMFAG00000041337	0	0.638824	0.144	0.004	0	Hep
ACAD10	0	0.637581	0.466	0.173	0	Hep
ATP13A4	0	0.637543	0.153	0.008	0	Hep
CUL4A	0	0.637407	0.493	0.178	0	Hep
ENSMFAG00000063214	0	0.636976	0.303	0.109	0	Hep
ETF1	0	0.636554	0.261	0.052	0	Hep
TPK1	0	0.636303	0.276	0.067	0	Hep
CTSF	0	0.635134	0.13	0.002	0	Hep
UBE2D3	0	0.63506	0.372	0.125	0	Hep
LRPPRC	0	0.634799	0.282	0.073	0	Hep
DNAJC25	0	0.634207	0.174	0.014	0	Hep
ENSMFAG00000035429	0	0.633838	0.155	0.003	0	Hep
SEC14L2	0	0.633639	0.159	0.023	0	Hep
MICU2	0	0.633025	0.35	0.136	0	Hep
HPS5	0	0.632657	0.27	0.053	0	Hep
PON1	0	0.63096	0.132	0.001	0	Hep
LVRN	0	0.630842	0.137	0.011	0	Hep
DBI	0	0.630647	0.159	0.018	0	Hep
ENSMFAG00000030905	0	0.62999	0.301	0.074	0	Hep
DNAH6	0	0.629278	0.142	0.021	0	Hep
ARG2	0	0.62875	0.106	0.007	0	Hep
ENSMFAG00000039926	0	0.628597	0.122	0.004	0	Hep
TRPM1	0	0.627371	0.145	0.007	0	Hep
TMPRSS6	0	0.626706	0.146	0.005	0	Hep
SPIDR	0	0.626518	0.578	0.301	0	Hep
ARF3	0	0.62611	0.302	0.082	0	Hep
ETFDH	0	0.626094	0.198	0.035	0	Hep
SPTBN2	0	0.625331	0.125	0.005	0	Hep
ADAMTS3	0	0.625158	0.27	0.058	0	Hep
LRRC28	0	0.625088	0.245	0.064	0	Hep
ENSMFAG00000042474	0	0.624994	0.162	0.019	0	Hep
INSIG2	0	0.624184	0.18	0.028	0	Hep
PREP	0	0.623748	0.316	0.08	0	Hep
YWHAH	0	0.623743	0.432	0.159	0	Hep
ENSMFAG00000001265	0	0.622966	0.124	0.002	0	Hep
CHAC1	0	0.622316	0.125	0.003	0	Hep
RASSF5	0	0.619752	0.225	0.045	0	Hep
PCGF5	0	0.619302	0.266	0.066	0	Hep
ADSS1	0	0.618438	0.126	0.006	0	Hep
ENSMFAG00000037811	0	0.618242	0.132	0.005	0	Hep
ENSMFAG00000049676	0	0.618192	0.391	0.149	0	Hep
PTPRU	0	0.617895	0.177	0.028	0	Hep
SOD1	0	0.617826	0.194	0.035	0	Hep
UGDH	0	0.617335	0.155	0.008	0	Hep
IL22RA1	0	0.615767	0.124	0.005	0	Hep
PUS1	0	0.615716	0.248	0.052	0	Hep
TBC1D15	0	0.614827	0.292	0.079	0	Hep
TMEM116	0	0.614351	0.147	0.006	0	Hep
IL7	0	0.614088	0.255	0.046	0	Hep
SEC23B	0	0.613125	0.192	0.026	0	Hep
EVI5	0	0.61146	0.409	0.17	0	Hep
ENSMFAG00000036907	0	0.61095	0.236	0.05	0	Hep
NAV2	0	0.610948	0.332	0.114	0	Hep
ENSMFAG00000056147	0	0.610799	0.247	0.08	0	Hep
SMURF1	0	0.610576	0.425	0.172	0	Hep
AAAS	0	0.610136	0.171	0.023	0	Hep
MGME1	0	0.608881	0.165	0.014	0	Hep
SLC46A1	0	0.608665	0.126	0.006	0	Hep
SLC25A27	0	0.608302	0.33	0.094	0	Hep
FOXRED1	0	0.607692	0.319	0.086	0	Hep
ARFGAP3	0	0.607686	0.445	0.158	0	Hep
MYC	0	0.605936	0.134	0.005	0	Hep
MDH2	0	0.605351	0.139	0.005	0	Hep
EBNA1BP2	0	0.60507	0.115	0.009	0	Hep
SLC33A1	0	0.604461	0.202	0.034	0	Hep
ECHDC2	0	0.604201	0.219	0.047	0	Hep
RBP5	0	0.60398	0.147	0.012	0	Hep
GCDH	0	0.602049	0.125	0.005	0	Hep
AVPR1A	0	0.602012	0.117	0.002	0	Hep
CDK3	0	0.601576	0.184	0.032	0	Hep
ABAT	0	0.601432	0.159	0.017	0	Hep
DNAJC12	0	0.600669	0.141	0.003	0	Hep
AMPD2	0	0.600042	0.268	0.066	0	Hep
ENSMFAG00000037643	0	0.599624	0.153	0.012	0	Hep
SLC39A8	0	0.598746	0.135	0.007	0	Hep
PEX5	0	0.59858	0.149	0.017	0	Hep
TMEM117	0	0.598019	0.425	0.178	0	Hep
AMD1	0	0.59756	0.184	0.023	0	Hep
ECE1	0	0.597115	0.648	0.313	0	Hep
TBX19	0	0.596853	0.228	0.053	0	Hep
AADAC	0	0.59533	0.115	0.004	0	Hep
C7orf50	0	0.59525	0.445	0.138	0	Hep
TRAF7	0	0.594692	0.293	0.077	0	Hep
ZNF326	0	0.592451	0.319	0.091	0	Hep
ABHD18	0	0.591354	0.292	0.082	0	Hep
DIP2B	0	0.591161	0.409	0.141	0	Hep
ENSMFAG00000049208	0	0.590526	0.136	0.007	0	Hep
HSF4	0	0.589395	0.126	0.006	0	Hep
BDH1	0	0.588389	0.128	0.004	0	Hep
MEMO1	0	0.588131	0.276	0.088	0	Hep
MCM7	0	0.586975	0.261	0.068	0	Hep
UPB1	0	0.586472	0.137	0.008	0	Hep
NPM1	0	0.586179	0.199	0.031	0	Hep
DGAT2	0	0.585001	0.111	0.002	0	Hep
STRADB	0	0.584779	0.148	0.01	0	Hep
CFAP299	0	0.58233	0.11	0.006	0	Hep
PCCB	0	0.582064	0.155	0.011	0	Hep
PEX6	0	0.581786	0.366	0.117	0	Hep
RRBP1	0	0.580806	0.693	0.338	0	Hep
HMGCL	0	0.580755	0.169	0.02	0	Hep
BACH2	0	0.580596	0.188	0.021	0	Hep
CREB3L2	0	0.580496	0.339	0.121	0	Hep
FDFT1	0	0.58017	0.146	0.015	0	Hep
DDX21	0	0.580118	0.265	0.058	0	Hep
VNN1	0	0.5798	0.141	0.023	0	Hep
ENSMFAG00000055118	0	0.579202	0.136	0.005	0	Hep
PAIP2	0	0.578555	0.254	0.06	0	Hep
ATP6V0D2	0	0.57821	0.11	0.004	0	Hep
ARSD	0	0.576809	0.152	0.017	0	Hep
ENSMFAG00000043957	0	0.574966	0.108	0.004	0	Hep
TMEM39A	0	0.57267	0.237	0.052	0	Hep
FAHD2A	0	0.572264	0.15	0.014	0	Hep
GANAB	0	0.571932	0.277	0.072	0	Hep
MEGF9	0	0.571035	0.137	0.016	0	Hep
SERBP1	0	0.570774	0.254	0.052	0	Hep
SPAG1	0	0.568401	0.144	0.016	0	Hep
ENSMFAG00000038490	0	0.567586	0.239	0.058	0	Hep
MAN1A2	0	0.567193	0.38	0.139	0	Hep
TSKU	0	0.567045	0.13	0.015	0	Hep
CYB561A3	0	0.566948	0.167	0.023	0	Hep
ENSMFAG00000062280	0	0.566862	0.223	0.062	0	Hep
PDZK1	0	0.566391	0.216	0.051	0	Hep
FAM210A	0	0.566374	0.184	0.03	0	Hep
SLC16A12	0	0.565744	0.111	0.004	0	Hep
ALS2	0	0.565634	0.263	0.075	0	Hep
HDHD5	0	0.565136	0.155	0.021	0	Hep
ADCY9	0	0.564537	0.571	0.266	0	Hep
RASD1	0	0.564322	0.111	0.006	0	Hep
ENSMFAG00000003279	0	0.563876	0.12	0.003	0	Hep
SLC6A12	0	0.563811	0.113	0.004	0	Hep
EDEM3	0	0.563067	0.224	0.043	0	Hep
MAPT	0	0.561713	0.15	0.015	0	Hep
SPTBN1	0	0.561345	0.544	0.274	0	Hep
NOLC1	0	0.561155	0.145	0.012	0	Hep
SEC23A	0	0.561029	0.304	0.093	0	Hep
ACBD5	0	0.560418	0.214	0.044	0	Hep
KLF9	0	0.560182	0.294	0.108	0	Hep
ATP5F1B	0	0.558814	0.157	0.024	0	Hep
BLNK	0	0.558325	0.234	0.042	0	Hep
LACTB2	0	0.557477	0.159	0.016	0	Hep
PNPLA4	0	0.5574	0.215	0.06	0	Hep
LIMD1	0	0.555935	0.182	0.026	0	Hep
TMEM259	0	0.55584	0.734	0.342	0	Hep
JOSD2	0	0.555719	0.109	0.003	0	Hep
TM6SF2	0	0.555645	0.117	0.004	0	Hep
TBX3	0	0.55551	0.123	0.006	0	Hep
ENSMFAG00000047226	0	0.553947	0.146	0.021	0	Hep
HADH	0	0.553795	0.129	0.007	0	Hep
ENSMFAG00000042061	0	0.553775	0.169	0.029	0	Hep
GRB7	0	0.553066	0.132	0.014	0	Hep
NIT1	0	0.552297	0.154	0.022	0	Hep
PIGL	0	0.551728	0.301	0.096	0	Hep
FRRS1	0	0.550719	0.126	0.013	0	Hep
ESPL1	0	0.550406	0.121	0.009	0	Hep
PPIF	0	0.549523	0.111	0.009	0	Hep
TBRG4	0	0.549043	0.215	0.04	0	Hep
ARL4D	0	0.548523	0.105	0.004	0	Hep
BRI3BP	0	0.546733	0.129	0.006	0	Hep
NINJ1	0	0.546	0.222	0.039	0	Hep
CDK5RAP1	0	0.545649	0.244	0.059	0	Hep
CMAS	0	0.544217	0.176	0.025	0	Hep
ASB3	0	0.543419	0.313	0.117	0	Hep
ENSMFAG00000003654	0	0.543123	0.129	0.013	0	Hep
TMEM143	0	0.543074	0.229	0.058	0	Hep
EIF4B	0	0.542569	0.276	0.073	0	Hep
LONRF3	0	0.542364	0.194	0.047	0	Hep
MGAT4A	0	0.542241	0.188	0.034	0	Hep
NUDT12	0	0.542107	0.136	0.007	0	Hep
GPAA1	0	0.542007	0.175	0.031	0	Hep
NPC1L1	0	0.541759	0.119	0.005	0	Hep
AFP	0	0.541063	0.115	0.001	0	Hep
ENSMFAG00000031958	0	0.540924	0.104	0.007	0	Hep
ENSMFAG00000040328	0	0.540908	0.1	0.002	0	Hep
ATG4C	0	0.540737	0.201	0.039	0	Hep
TIMM44	0	0.540642	0.243	0.051	0	Hep
INO80	0	0.540452	0.433	0.175	0	Hep
CADPS2	0	0.539797	0.486	0.189	0	Hep
NSUN4	0	0.539779	0.242	0.064	0	Hep
NOP58	0	0.539382	0.327	0.095	0	Hep
SEC61A1	0	0.538347	0.119	0.004	0	Hep
FUBP3	0	0.53747	0.288	0.083	0	Hep
PHF8	0	0.536969	0.293	0.086	0	Hep
STX1B	0	0.536592	0.176	0.033	0	Hep
ENSMFAG00000060377	0	0.53615	0.157	0.014	0	Hep
ENSMFAG00000058897	0	0.535552	0.136	0.01	0	Hep
ENSMFAG00000038402	0	0.535379	0.161	0.014	0	Hep
ENSMFAG00000002146	0	0.534815	0.146	0.017	0	Hep
DOCK5	0	0.534638	0.432	0.157	0	Hep
UNC13B	0	0.533935	0.32	0.092	0	Hep
GKAP1	0	0.533546	0.206	0.046	0	Hep
USP9X	0	0.533299	0.448	0.182	0	Hep
SEC22B	0	0.532979	0.145	0.005	0	Hep
ADCY10	0	0.532291	0.116	0.012	0	Hep
MACROD2	0	0.532238	0.41	0.161	0	Hep
NSMCE1	0	0.532126	0.264	0.07	0	Hep
WNK1	0	0.531699	0.392	0.142	0	Hep
TIAM2	0	0.529969	0.215	0.055	0	Hep
PSMD3	0	0.52964	0.181	0.035	0	Hep
ENSMFAG00000028633	0	0.529031	0.131	0.005	0	Hep
ALG12	0	0.529016	0.272	0.082	0	Hep
TUBD1	0	0.527765	0.298	0.103	0	Hep
ANPEP	0	0.526948	0.107	0.01	0	Hep
CFAP20	0	0.526584	0.129	0.013	0	Hep
NRDC	0	0.526305	0.412	0.147	0	Hep
SCAP	0	0.524292	0.386	0.123	0	Hep
PEX3	0	0.52294	0.208	0.044	0	Hep
RPL10A	0	0.5222	0.109	0.006	0	Hep
DHRS1	0	0.520047	0.138	0.017	0	Hep
SUCLG1	0	0.519027	0.203	0.048	0	Hep
ATP5F1A	0	0.517951	0.114	0.013	0	Hep
SYNE1	0	0.517339	0.728	0.372	0	Hep
ATG3	0	0.517147	0.179	0.03	0	Hep
GALK1	0	0.516988	0.1	0.005	0	Hep
STK19	0	0.516975	0.173	0.031	0	Hep
ENSMFAG00000060195	0	0.516859	0.126	0.002	0	Hep
PLIN1	0	0.516525	0.127	0.017	0	Hep
FAM162A	0	0.515737	0.154	0.026	0	Hep
ENSMFAG00000037865	0	0.515507	0.308	0.092	0	Hep
CDH11	0	0.513763	0.11	0.007	0	Hep
PARK7	0	0.51331	0.167	0.028	0	Hep
SSX2IP	0	0.511945	0.123	0.006	0	Hep
CRYBG2	0	0.511942	0.109	0.005	0	Hep
NAA25	0	0.511843	0.304	0.1	0	Hep
FAM3A	0	0.511057	0.22	0.056	0	Hep
EBAG9	0	0.510845	0.151	0.018	0	Hep
SAFB2	0	0.509448	0.657	0.292	0	Hep
ENSMFAG00000042258	0	0.509245	0.229	0.069	0	Hep
FOXN2	0	0.50921	0.242	0.071	0	Hep
TST	0	0.509035	0.107	0.002	0	Hep
THNSL2	0	0.506429	0.119	0.017	0	Hep
ELOA	0	0.506215	0.212	0.056	0	Hep
DIO1	0	0.505634	0.104	0.002	0	Hep
ARNTL	0	0.505594	0.263	0.058	0	Hep
RNLS	0	0.505456	0.191	0.047	0	Hep
COBL	0	0.505191	0.234	0.056	0	Hep
ANKRD24	0	0.505021	0.12	0.012	0	Hep
NQO2	0	0.50464	0.151	0.022	0	Hep
GOLGB1	0	0.503928	0.573	0.281	0	Hep
FBXO38	0	0.503774	0.255	0.073	0	Hep
ADH5	0	0.503637	0.192	0.049	0	Hep
FKBP2	0	0.503025	0.146	0.018	0	Hep
DIS3L2	0	0.502893	0.464	0.189	0	Hep
ENSMFAG00000043983	0	0.500999	0.62	0.339	0	Hep
UCK1	0	0.50043	0.128	0.015	0	Hep
ARMCX3	0	0.50021	0.17	0.03	0	Hep
SPATA6	4.11612e-147	0.576132	0.212	0.144	7.85191e-143	Hep
PKHD1	0	5.25453	0.957	0.106	0	Cho
BICC1	0	4.82999	0.934	0.092	0	Cho
CTNND2	0	4.77818	0.915	0.024	0	Cho
NLGN1	0	4.51542	0.779	0.018	0	Cho
ANXA4	0	4.49806	0.889	0.072	0	Cho
VEPH1	0	3.76555	0.783	0.007	0	Cho
UNC13C	0	3.64537	0.467	0.01	0	Cho
DSCAM	0	3.40002	0.521	0.009	0	Cho
PDGFD	0	3.19193	0.687	0.043	0	Cho
SCTR	0	3.03415	0.544	0.007	0	Cho
SLC13A1	0	3.00875	0.887	0.274	0	Cho
ENSMFAG00000030908	0	2.95871	0.862	0.29	0	Cho
COBL	0	2.92468	0.786	0.152	0	Cho
ENSMFAG00000052589	0	2.91768	0.55	0.012	0	Cho
DCDC2	0	2.89561	0.567	0.028	0	Cho
SLC4A4	0	2.8122	0.871	0.375	0	Cho
MALT1	0	2.66053	0.62	0.12	0	Cho
SPATA6	0	2.52358	0.756	0.178	0	Cho
WWTR1	0	2.50878	0.684	0.173	0	Cho
LAMC1	0	2.49441	0.642	0.13	0	Cho
FGFR3	0	2.45947	0.535	0.042	0	Cho
SYNE2	0	2.43327	0.902	0.35	0	Cho
NEBL	0	2.38927	0.463	0.007	0	Cho
EPB41L1	0	2.32141	0.521	0.022	0	Cho
ABCC3	0	2.30376	0.752	0.19	0	Cho
SLC35F3	0	2.30343	0.273	0.005	0	Cho
SEMA3B	0	2.292	0.438	0.016	0	Cho
BICD1	0	2.25127	0.617	0.127	0	Cho
PROM1	0	2.24682	0.449	0.002	0	Cho
MAP3K21	0	2.21797	0.51	0.063	0	Cho
ENSMFAG00000063246	0	2.21651	0.383	0.015	0	Cho
ANK2	0	2.20961	0.418	0.015	0	Cho
FGF13	0	2.20586	0.278	0.026	0	Cho
CDH6	0	2.19384	0.351	0.013	0	Cho
ENSMFAG00000033458	0	2.17295	0.55	0.047	0	Cho
CCDC198	0	2.15034	0.41	0.002	0	Cho
GRHL2	0	2.14123	0.445	0.002	0	Cho
THSD4	0	2.13536	0.497	0.101	0	Cho
ANXA3	0	2.10421	0.381	0.018	0	Cho
EPB41L4A	0	2.09899	0.647	0.121	0	Cho
PDGFC	0	2.0905	0.569	0.119	0	Cho
NEDD4L	0	2.08538	0.682	0.167	0	Cho
CTTNBP2	0	2.08485	0.498	0.035	0	Cho
MAP3K1	0	2.06163	0.608	0.112	0	Cho
ELF3	0	2.06124	0.318	0.005	0	Cho
CFTR	0	2.05452	0.25	0.004	0	Cho
CCSER1	0	2.00787	0.502	0.075	0	Cho
SLC28A3	0	1.99248	0.372	0.002	0	Cho
FLRT2	0	1.98501	0.385	0.047	0	Cho
NTN4	0	1.96211	0.446	0.041	0	Cho
EHF	0	1.94432	0.368	0.001	0	Cho
PLPP2	0	1.91004	0.388	0.008	0	Cho
TOX3	0	1.90167	0.379	0.01	0	Cho
PHYHIPL	0	1.89005	0.32	0.006	0	Cho
FRY	0	1.88944	0.612	0.143	0	Cho
NDRG1	0	1.88775	0.391	0.029	0	Cho
STK32B	0	1.87696	0.374	0.042	0	Cho
KCNK5	0	1.86934	0.354	0.015	0	Cho
LAMA1	0	1.78714	0.316	0.015	0	Cho
DNAH11	0	1.78417	0.292	0.007	0	Cho
LAMA3	0	1.76817	0.35	0.012	0	Cho
C12orf75	0	1.76505	0.349	0.013	0	Cho
ALPK2	0	1.75989	0.185	0.002	0	Cho
SPTLC3	0	1.74311	0.323	0.018	0	Cho
TMC4	0	1.7114	0.285	0.003	0	Cho
USH1C	0	1.69433	0.293	0.001	0	Cho
PPP1R9A	0	1.68968	0.459	0.056	0	Cho
MYO3A	0	1.68527	0.24	0.005	0	Cho
KCNH8	0	1.68014	0.27	0.014	0	Cho
MLLT3	0	1.67425	0.455	0.063	0	Cho
ENSMFAG00000008314	0	1.67417	0.252	0.002	0	Cho
ENSMFAG00000058779	0	1.66877	0.342	0.008	0	Cho
FAM171A1	0	1.64451	0.387	0.042	0	Cho
ENSMFAG00000004966	0	1.62535	0.346	0.015	0	Cho
IQCK	0	1.58236	0.366	0.04	0	Cho
NPNT	0	1.5788	0.303	0.011	0	Cho
NEK11	0	1.57666	0.33	0.036	0	Cho
ARHGEF38	0	1.54743	0.269	0.002	0	Cho
ARRDC2	0	1.5358	0.224	0.009	0	Cho
BICDL2	0	1.53343	0.323	0.006	0	Cho
CELSR1	0	1.51204	0.269	0.01	0	Cho
FRMD3	0	1.50798	0.334	0.037	0	Cho
TLL1	0	1.49794	0.183	0.013	0	Cho
TRABD2B	0	1.48566	0.301	0.032	0	Cho
ADAM11	0	1.46357	0.229	0.004	0	Cho
MPP7	0	1.46078	0.354	0.041	0	Cho
TESC	0	1.4353	0.292	0.021	0	Cho
TNFRSF19	0	1.42108	0.221	0.009	0	Cho
WEE1	0	1.41672	0.237	0.021	0	Cho
CALB1	0	1.41169	0.17	0.003	0	Cho
PRDM16	0	1.3983	0.229	0.006	0	Cho
SV2B	0	1.3982	0.21	0.002	0	Cho
JAG1	0	1.39652	0.235	0.019	0	Cho
FAM189A1	0	1.36727	0.198	0.01	0	Cho
HYDIN	0	1.36024	0.252	0.025	0	Cho
TMEM163	0	1.34746	0.218	0.018	0	Cho
LAMC2	0	1.34179	0.212	0.002	0	Cho
TRIM9	0	1.32969	0.239	0.012	0	Cho
AFF3	0	1.31561	0.338	0.037	0	Cho
DNAAF4	0	1.29427	0.251	0.013	0	Cho
CRACD	0	1.29408	0.179	0.005	0	Cho
TGFB2	0	1.29315	0.231	0.019	0	Cho
KRT7	0	1.28403	0.18	0.001	0	Cho
NEGR1	0	1.27031	0.179	0.012	0	Cho
MTCL1	0	1.26785	0.25	0.022	0	Cho
ENSMFAG00000047239	0	1.2488	0.285	0.021	0	Cho
DTNA	0	1.2368	0.218	0.011	0	Cho
SLC15A2	0	1.23229	0.208	0.013	0	Cho
BCAM	0	1.21684	0.318	0.033	0	Cho
SLC44A3	0	1.2085	0.206	0.008	0	Cho
ADAMTS16	0	1.20496	0.137	0.005	0	Cho
CLDN10	0	1.18347	0.224	0.003	0	Cho
ST6GALNAC2	0	1.16759	0.22	0.015	0	Cho
MOK	0	1.15646	0.282	0.03	0	Cho
SLC5A1	0	1.12895	0.174	0.001	0	Cho
SEMA3E	0	1.1287	0.164	0.009	0	Cho
DCDC1	0	1.11326	0.182	0.005	0	Cho
TTC26	0	1.10165	0.198	0.015	0	Cho
IL20RA	0	1.10001	0.174	0.001	0	Cho
RASAL1	0	1.07521	0.153	0.001	0	Cho
DDR1	0	1.06692	0.202	0.015	0	Cho
SGPP2	0	1.06149	0.18	0.002	0	Cho
KCNJ15	0	1.04989	0.153	0	0	Cho
CCDC148	0	1.02544	0.157	0.005	0	Cho
ENSMFAG00000034604	0	1.01551	0.161	0.004	0	Cho
ENSMFAG00000044686	0	1.0154	0.195	0.007	0	Cho
ST14	0	1.01173	0.161	0.003	0	Cho
SRPK3	0	0.999456	0.159	0.002	0	Cho
ENSMFAG00000044940	0	0.981704	0.183	0.007	0	Cho
RAVER2	0	0.968255	0.227	0.02	0	Cho
LMCD1	0	0.966905	0.148	0.006	0	Cho
LONRF2	0	0.965991	0.182	0.002	0	Cho
ENSMFAG00000032670	0	0.939451	0.167	0	0	Cho
PCNX2	0	0.919838	0.163	0.006	0	Cho
ESRP1	0	0.912313	0.171	0.001	0	Cho
NME5	0	0.911823	0.151	0.004	0	Cho
CAV1	0	0.911194	0.137	0.007	0	Cho
GRAMD1B	0	0.893124	0.199	0.013	0	Cho
PBX4	0	0.882343	0.145	0.004	0	Cho
TEX9	0	0.851982	0.155	0.003	0	Cho
CHST4	0	0.848983	0.149	0.002	0	Cho
ENSMFAG00000064541	0	0.843598	0.144	0.006	0	Cho
AGR3	0	0.826136	0.141	0	0	Cho
LNX1	0	0.812505	0.164	0.011	0	Cho
PDZRN4	0	0.791671	0.13	0.001	0	Cho
TCTN2	0	0.786724	0.148	0.008	0	Cho
RHPN1	0	0.777023	0.111	0.002	0	Cho
CDCP1	0	0.776673	0.132	0.002	0	Cho
ITGB4	0	0.773841	0.104	0.001	0	Cho
TSPAN8	0	0.766782	0.129	0	0	Cho
GOLGA7B	0	0.752146	0.121	0	0	Cho
ERICH5	0	0.730761	0.138	0.006	0	Cho
ENSMFAG00000000473	0	0.730646	0.1	0.001	0	Cho
SPHK1	0	0.727314	0.103	0.002	0	Cho
ARMH4	0	0.722728	0.119	0.003	0	Cho
SOX9	0	0.722178	0.106	0.003	0	Cho
ITGB8	0	0.719624	0.115	0.001	0	Cho
ENSMFAG00000060464	0	0.708268	0.104	0	0	Cho
ITGB6	0	0.689364	0.102	0.001	0	Cho
C21orf62	0	0.619492	0.102	0.002	0	Cho
CAPS2	0	0.60057	0.11	0.002	0	Cho
LRRC6	0	0.575796	0.11	0.005	0	Cho
FGD3	8.74169e-307	1.17126	0.383	0.054	1.66756e-302	Cho
SEMA3C	2.57586e-306	0.882801	0.136	0.007	4.91372e-302	Cho
ENSMFAG00000002191	6.73343e-306	0.661333	0.107	0.005	1.28447e-301	Cho
GPRC5B	1.79839e-305	0.798065	0.163	0.011	3.43061e-301	Cho
FA2H	1.23547e-302	1.11201	0.168	0.012	2.35678e-298	Cho
MYRF	4.88113e-302	1.96031	0.556	0.123	9.31125e-298	Cho
NPHP1	7.27264e-302	1.2611	0.277	0.031	1.38733e-297	Cho
RCAN2	1.31752e-301	1.92601	0.528	0.114	2.5133e-297	Cho
CDC42EP1	2.6676e-299	1.59291	0.343	0.048	5.08872e-295	Cho
ZNF608	6.17617e-299	1.59124	0.45	0.078	1.17817e-294	Cho
STXBP6	3.7675e-289	1.8008	0.389	0.065	7.18688e-285	Cho
MMD	6.2126e-289	0.633026	0.138	0.008	1.18512e-284	Cho
DEPDC1B	1.65841e-281	0.836725	0.13	0.008	3.16359e-277	Cho
SIGIRR	1.96023e-278	0.93071	0.243	0.025	3.73933e-274	Cho
SPEF2	6.01545e-275	1.23255	0.224	0.023	1.14751e-270	Cho
CLINT1	1.16708e-268	2.1973	0.695	0.243	2.22632e-264	Cho
ABCC4	2.23726e-268	1.95308	0.478	0.101	4.2678e-264	Cho
NUDT4	1.02189e-267	1.76469	0.339	0.053	1.94935e-263	Cho
MACC1	5.28104e-265	0.920693	0.164	0.013	1.00741e-260	Cho
SCNN1A	5.67356e-265	1.71132	0.383	0.066	1.08229e-260	Cho
WDR35	6.29682e-264	0.960502	0.191	0.017	1.20118e-259	Cho
SVIL	8.62053e-264	1.97617	0.707	0.235	1.64445e-259	Cho
TTC39A	3.01685e-260	0.591796	0.103	0.005	5.75495e-256	Cho
GPR157	1.76944e-257	1.19366	0.239	0.027	3.37537e-253	Cho
ENSMFAG00000000668	8.23884e-254	0.872538	0.11	0.006	1.57164e-249	Cho
FGFR2	4.51661e-251	1.96459	0.839	0.358	8.61589e-247	Cho
ANXA2	2.35833e-249	1.53142	0.316	0.048	4.49875e-245	Cho
FRK	2.5429e-247	1.45975	0.353	0.06	4.85084e-243	Cho
SH3YL1	2.12306e-246	1.30333	0.281	0.039	4.04995e-242	Cho
ADGRL3	1.06386e-242	2.27488	0.583	0.167	2.02942e-238	Cho
ATP1A1	4.41224e-241	1.35329	0.35	0.058	8.41679e-237	Cho
CERKL	1.00732e-238	1.22727	0.281	0.04	1.92156e-234	Cho
PDE1C	2.73928e-238	1.06717	0.204	0.021	5.22544e-234	Cho
ADD3	9.3404e-238	1.38327	0.431	0.084	1.78178e-233	Cho
MAML2	1.55525e-235	1.84096	0.665	0.203	2.96679e-231	Cho
CD2AP	6.7175e-233	1.67538	0.567	0.15	1.28143e-228	Cho
MAGI1	3.35282e-227	1.94818	0.845	0.455	6.39584e-223	Cho
TSHZ2	5.0807e-226	1.44313	0.668	0.19	9.69195e-222	Cho
SEL1L3	6.75006e-223	0.956835	0.286	0.041	1.28764e-218	Cho
CA2	1.96772e-222	1.04568	0.171	0.016	3.75363e-218	Cho
CCDC30	6.46276e-222	1.33277	0.288	0.043	1.23284e-217	Cho
SGSM1	2.72157e-220	0.986092	0.206	0.023	5.19166e-216	Cho
MBOAT1	6.83396e-220	1.21358	0.274	0.039	1.30365e-215	Cho
ACADL	7.83546e-216	2.03955	0.73	0.321	1.49469e-211	Cho
CHST9	1.1737e-214	0.842532	0.103	0.006	2.23895e-210	Cho
CFAP94	3.98071e-211	0.984603	0.179	0.019	7.59361e-207	Cho
PLEKHS1	9.02277e-209	0.987972	0.168	0.017	1.72118e-204	Cho
ENSMFAG00000031490	2.95186e-208	1.95985	0.296	0.049	5.63096e-204	Cho
MPZL3	3.26077e-207	0.663437	0.148	0.013	6.22024e-203	Cho
CEMIP	3.8659e-205	0.880986	0.121	0.009	7.37459e-201	Cho
NR2F2	1.03005e-202	1.29699	0.482	0.114	1.96493e-198	Cho
RBBP8	7.43581e-198	1.23908	0.304	0.053	1.41845e-193	Cho
LIMA1	5.51138e-196	1.4364	0.377	0.078	1.05135e-191	Cho
SLC25A31	1.46282e-194	0.944883	0.201	0.025	2.79048e-190	Cho
DOCK5	1.86983e-193	1.85101	0.706	0.31	3.56689e-189	Cho
TNFAIP8	3.73701e-193	0.917653	0.258	0.038	7.12871e-189	Cho
CPD	3.42142e-191	1.3462	0.389	0.086	6.5267e-187	Cho
GMCL1	3.95037e-190	1.49865	0.366	0.078	7.53573e-186	Cho
PPP2R3A	4.47459e-190	1.72345	0.566	0.18	8.53573e-186	Cho
SORBS2	1.90145e-188	1.95244	0.795	0.423	3.62721e-184	Cho
VNN1	4.17754e-187	1.75214	0.383	0.088	7.96908e-183	Cho
ENSMFAG00000032652	7.63057e-186	0.723241	0.212	0.028	1.45561e-181	Cho
DYNC2H1	2.88537e-184	1.57962	0.716	0.293	5.50412e-180	Cho
HOGA1	2.5613e-182	1.36702	0.353	0.077	4.88595e-178	Cho
AKAP7	8.21168e-181	1.6017	0.499	0.148	1.56646e-176	Cho
FNBP1L	2.73085e-178	1.63209	0.479	0.138	5.20937e-174	Cho
MOB3B	3.94442e-178	1.77092	0.517	0.167	7.52438e-174	Cho
PTPN13	1.64922e-177	0.934467	0.199	0.026	3.14606e-173	Cho
TSPAN5	4.33939e-177	1.06942	0.263	0.043	8.27783e-173	Cho
MMP15	6.50742e-177	1.0923	0.176	0.021	1.24135e-172	Cho
HID1	1.56622e-176	0.884355	0.187	0.023	2.98773e-172	Cho
WDR72	4.13002e-176	1.78471	0.423	0.114	7.87842e-172	Cho
CRYBG3	1.77133e-172	1.29151	0.361	0.078	3.37898e-168	Cho
TMEM67	6.26594e-172	1.06946	0.248	0.041	1.19529e-167	Cho
NFIB	9.72601e-171	1.76755	0.617	0.241	1.85533e-166	Cho
KIAA1522	5.43709e-170	1.0221	0.214	0.032	1.03718e-165	Cho
NCEH1	1.42685e-169	0.911728	0.161	0.019	2.72185e-165	Cho
GALNT18	9.30575e-169	1.19216	0.275	0.049	1.77516e-164	Cho
SLC25A36	4.09161e-167	1.01757	0.273	0.048	7.80515e-163	Cho
UNC13D	2.18832e-166	1.08468	0.24	0.039	4.17445e-162	Cho
AKAP1	9.86145e-166	1.44388	0.868	0.604	1.88117e-161	Cho
NXN	1.96039e-164	1.29116	0.554	0.168	3.73964e-160	Cho
PDE7A	1.3009e-162	0.909684	0.301	0.058	2.4816e-158	Cho
FMN1	2.13729e-160	0.844702	0.252	0.042	4.07709e-156	Cho
CCDC191	3.76728e-160	0.715494	0.144	0.016	7.18646e-156	Cho
SSBP2	1.47506e-159	1.22304	0.467	0.126	2.81382e-155	Cho
ATP9A	1.11589e-158	1.17388	0.353	0.081	2.12866e-154	Cho
IFT74	8.64999e-157	1.29161	0.384	0.097	1.65007e-152	Cho
OCLN	1.06336e-155	1.55099	0.442	0.134	2.02846e-151	Cho
CRIM1	1.04004e-152	1.06018	0.555	0.168	1.98399e-148	Cho
ANKRD6	1.11949e-152	0.806152	0.199	0.029	2.13555e-148	Cho
SHANK2	4.97813e-152	1.64272	0.776	0.396	9.49628e-148	Cho
PPM1L	4.53194e-150	1.58116	0.415	0.119	8.64512e-146	Cho
RERG	8.66257e-150	1.00233	0.223	0.036	1.65247e-145	Cho
GDPD5	3.01805e-149	0.765156	0.128	0.013	5.75722e-145	Cho
SYNDIG1	2.94283e-148	1.15153	0.335	0.076	5.61373e-144	Cho
ENSMFAG00000042474	4.18443e-148	1.31325	0.376	0.098	7.98223e-144	Cho
ENSMFAG00000054847	6.11496e-145	1.41551	0.509	0.17	1.16649e-140	Cho
EFNA5	7.13716e-145	1.65271	0.419	0.124	1.36149e-140	Cho
ONECUT2	5.23012e-143	1.29765	0.27	0.057	9.97697e-139	Cho
DRC3	1.28597e-141	0.721049	0.128	0.014	2.45311e-137	Cho
MSH2	7.21671e-141	0.637566	0.136	0.016	1.37666e-136	Cho
RASGEF1B	3.21176e-140	1.43327	0.438	0.132	6.12675e-136	Cho
PLXNB1	5.18744e-140	1.62461	0.512	0.179	9.89557e-136	Cho
WWC1	1.03689e-139	1.60517	0.59	0.243	1.97798e-135	Cho
PAQR5	9.80879e-137	1.17478	0.285	0.062	1.87113e-132	Cho
MTHFD1L	6.3685e-136	1.00554	0.288	0.062	1.21485e-131	Cho
CDK14	6.75243e-136	0.937403	0.578	0.188	1.28809e-131	Cho
CYFIP2	7.70846e-136	0.522706	0.186	0.028	1.47047e-131	Cho
PTPN14	4.6365e-135	1.03676	0.308	0.07	8.84459e-131	Cho
KIF13B	1.00472e-134	1.44727	0.628	0.284	1.9166e-130	Cho
RCAN3	1.95149e-134	0.681928	0.156	0.021	3.72266e-130	Cho
EXOC6	7.38315e-134	1.08034	0.419	0.123	1.40841e-129	Cho
BBS9	1.98791e-133	1.23734	0.487	0.164	3.79213e-129	Cho
CBR1	3.9201e-133	0.857637	0.142	0.018	7.47798e-129	Cho
NAALADL2	8.39537e-133	1.62605	0.689	0.347	1.6015e-128	Cho
NECTIN2	2.11291e-132	1.22835	0.532	0.192	4.03059e-128	Cho
CTNND1	2.91971e-132	1.37262	0.662	0.317	5.56965e-128	Cho
IFT80	1.77784e-130	0.923808	0.277	0.06	3.39141e-126	Cho
NPDC1	3.60461e-130	0.959332	0.288	0.062	6.87616e-126	Cho
BTBD3	1.04522e-129	0.66179	0.14	0.018	1.99386e-125	Cho
LTBP3	1.24429e-128	0.874892	0.216	0.039	2.37362e-124	Cho
FAAH2	2.01884e-128	1.46505	0.335	0.087	3.85113e-124	Cho
TET1	2.08303e-128	1.00496	0.247	0.049	3.97359e-124	Cho
ENSMFAG00000035568	2.82075e-128	0.894185	0.213	0.039	5.38087e-124	Cho
CAMKMT	4.36414e-128	1.47233	0.563	0.229	8.32503e-124	Cho
EEPD1	8.64103e-128	1.50409	0.522	0.201	1.64836e-123	Cho
AK8	1.64179e-127	0.721793	0.14	0.018	3.13188e-123	Cho
CEP72	3.20808e-127	0.603297	0.119	0.014	6.11974e-123	Cho
TPM1	4.41764e-126	1.66319	0.494	0.182	8.4271e-122	Cho
ARHGAP21	2.79357e-124	1.26272	0.535	0.204	5.32901e-120	Cho
SCRN1	1.99391e-123	0.639923	0.13	0.016	3.80357e-119	Cho
ACTG1	2.24475e-123	1.25195	0.307	0.075	4.28209e-119	Cho
FRMD4B	7.86836e-121	0.757375	0.464	0.145	1.50097e-116	Cho
FGF14	1.01084e-120	1.00122	0.138	0.019	1.92828e-116	Cho
CLDN1	1.36316e-120	0.743053	0.133	0.017	2.60037e-116	Cho
CARMIL1	1.88517e-120	1.35952	0.431	0.146	3.59615e-116	Cho
KCTD9	9.52546e-120	0.84837	0.208	0.039	1.81708e-115	Cho
PLCXD3	3.42825e-119	0.665742	0.157	0.023	6.53973e-115	Cho
MTMR12	1.81057e-118	1.09896	0.398	0.124	3.45384e-114	Cho
AFDN	1.83444e-118	1.36688	0.727	0.428	3.49937e-114	Cho
ANGPT1	2.45142e-118	1.01282	0.307	0.075	4.67633e-114	Cho
TBC1D19	6.39285e-118	0.915635	0.299	0.074	1.2195e-113	Cho
DAPK1	4.67257e-117	1.00691	0.597	0.239	8.91339e-113	Cho
C3orf52	1.49459e-116	0.603665	0.103	0.011	2.85109e-112	Cho
ABCC1	3.77515e-116	0.924356	0.349	0.092	7.20147e-112	Cho
TMTC2	2.64286e-115	0.702617	0.3	0.072	5.04153e-111	Cho
SPIN1	3.91432e-115	1.14169	0.364	0.108	7.46696e-111	Cho
GMDS	5.17963e-115	1.38595	0.643	0.318	9.88066e-111	Cho
MGLL	1.42175e-114	1.22324	0.564	0.241	2.71213e-110	Cho
ENSMFAG00000042629	1.12641e-112	0.954901	0.252	0.058	2.14874e-108	Cho
RPGRIP1L	5.1435e-112	0.703502	0.134	0.019	9.81173e-108	Cho
IFT81	2.16557e-111	0.955922	0.25	0.057	4.13104e-107	Cho
LLGL2	1.0815e-110	1.35194	0.442	0.159	2.06307e-106	Cho
RAB11FIP1	7.18538e-110	0.958195	0.217	0.045	1.37068e-105	Cho
ENSMFAG00000036987	4.19851e-109	0.590624	0.132	0.018	8.00908e-105	Cho
BCL2L1	6.88745e-109	1.25917	0.426	0.148	1.31385e-104	Cho
SIPA1L2	1.01203e-108	0.81611	0.461	0.157	1.93054e-104	Cho
RALGAPA2	4.4371e-108	1.13753	0.596	0.271	8.46422e-104	Cho
SERINC2	3.46376e-107	0.979669	0.232	0.052	6.60747e-103	Cho
TMEM232	6.42761e-107	0.887209	0.193	0.037	1.22613e-102	Cho
FBXL2	1.78101e-106	1.2557	0.32	0.092	3.39746e-102	Cho
ENSMFAG00000040094	3.95743e-106	0.916411	0.231	0.051	7.5492e-102	Cho
SAMD12	1.02327e-105	0.874358	0.417	0.132	1.95198e-101	Cho
ENSMFAG00000003431	1.68247e-105	0.864749	0.186	0.036	3.20948e-101	Cho
SLC6A6	2.42982e-105	0.647047	0.16	0.026	4.63512e-101	Cho
FARP1	2.4552e-104	1.28106	0.738	0.463	4.68355e-100	Cho
FSD1L	3.14471e-104	0.665382	0.151	0.024	5.99886e-100	Cho
EML5	1.23922e-103	0.72983	0.123	0.017	2.36395e-99	Cho
ZBTB20	2.0651e-103	1.54592	0.712	0.461	3.93939e-99	Cho
TBC1D4	8.87105e-102	0.910815	0.476	0.164	1.69224e-97	Cho
AHCYL2	7.29828e-100	1.33894	0.456	0.183	1.39222e-95	Cho
TUFT1	3.16845e-99	0.776923	0.163	0.029	6.04413e-95	Cho
MST1R	5.08596e-99	0.776059	0.155	0.027	9.70199e-95	Cho
C14H11orf49	6.94918e-99	1.07404	0.349	0.11	1.32563e-94	Cho
TTC21B	7.55103e-99	0.675677	0.178	0.033	1.44043e-94	Cho
TBC1D32	1.13611e-98	1.05261	0.3	0.085	2.16725e-94	Cho
ZFP90	3.11908e-98	0.774466	0.233	0.054	5.94996e-94	Cho
PTPRK	7.08155e-98	1.57252	0.567	0.292	1.35088e-93	Cho
RPGR	1.09657e-97	0.693075	0.176	0.034	2.09182e-93	Cho
STX18	2.49917e-97	1.29386	0.445	0.177	4.76742e-93	Cho
ZNF462	3.80627e-97	0.796463	0.328	0.093	7.26084e-93	Cho
ENSMFAG00000063343	9.20543e-96	0.701199	0.125	0.019	1.75603e-91	Cho
PARD3B	5.05803e-95	1.22928	0.571	0.273	9.64869e-91	Cho
DNAI4	2.67773e-94	0.965135	0.224	0.053	5.10804e-90	Cho
PAWR	3.39763e-94	1.45738	0.403	0.152	6.48132e-90	Cho
LRRK1	4.41475e-94	0.724672	0.256	0.063	8.42158e-90	Cho
SESTD1	5.59363e-94	0.993633	0.285	0.08	1.06704e-89	Cho
RIOX2	6.92529e-94	1.20414	0.322	0.103	1.32107e-89	Cho
ADGRA3	4.82219e-93	1.1153	0.343	0.115	9.19881e-89	Cho
ENSMFAG00000035354	7.43008e-92	0.753592	0.18	0.037	1.41736e-87	Cho
MAST4	2.686e-91	1.27838	0.48	0.207	5.12382e-87	Cho
HPSE2	4.28304e-91	1.43156	0.189	0.041	8.17032e-87	Cho
RORA	1.27892e-90	1.03754	0.726	0.417	2.43967e-86	Cho
LRCH1	1.73478e-90	1.22606	0.525	0.237	3.30927e-86	Cho
TULP3	2.03912e-90	1.15242	0.417	0.157	3.88983e-86	Cho
C11orf80	2.28365e-90	1.08668	0.296	0.089	4.3563e-86	Cho
SLC17A4	3.04487e-90	0.884941	0.205	0.048	5.80839e-86	Cho
TTC21A	3.93507e-90	0.891394	0.218	0.052	7.50653e-86	Cho
ENSMFAG00000052410	3.18205e-89	1.18981	0.332	0.112	6.07008e-85	Cho
CLASP1	1.35105e-88	1.14693	0.588	0.297	2.57726e-84	Cho
ANKRD10	2.67403e-88	0.901802	0.315	0.097	5.10099e-84	Cho
simVEGF165	4.02376e-88	1.36284	0.562	0.291	7.67572e-84	Cho
RIC8B	8.75846e-88	1.1963	0.33	0.111	1.67076e-83	Cho
PHACTR1	6.69047e-87	0.70872	0.22	0.052	1.27627e-82	Cho
FBLIM1	7.44642e-87	0.773532	0.19	0.042	1.42048e-82	Cho
XPO1	1.80425e-86	1.14193	0.51	0.231	3.44179e-82	Cho
EFCAB6	1.90901e-86	0.744136	0.176	0.037	3.64163e-82	Cho
WSB1	3.46147e-86	0.888174	0.638	0.323	6.6031e-82	Cho
SLC35D2	5.46207e-86	1.18467	0.441	0.186	1.04194e-81	Cho
CFAP70	9.67169e-86	0.949112	0.236	0.062	1.84497e-81	Cho
TXNIP	4.81017e-85	1.11678	0.449	0.177	9.17588e-81	Cho
ANKRD46	3.0899e-84	1.19833	0.304	0.099	5.8943e-80	Cho
PKP4	8.20814e-84	1.19467	0.49	0.226	1.56578e-79	Cho
ADAP1	9.14243e-83	0.548189	0.136	0.024	1.74401e-78	Cho
ENSMFAG00000001832	4.10095e-82	0.898243	0.355	0.12	7.82298e-78	Cho
ENSMFAG00000065551	9.87284e-82	0.578072	0.132	0.023	1.88334e-77	Cho
ARHGEF3	1.41906e-81	0.670332	0.22	0.054	2.70699e-77	Cho
CFAP43	4.08391e-81	0.938861	0.233	0.064	7.79047e-77	Cho
RFX2	5.65691e-81	0.740487	0.129	0.022	1.07911e-76	Cho
RAD9A	6.69958e-81	1.01648	0.429	0.176	1.27801e-76	Cho
EFCAB11	1.33016e-80	0.656731	0.167	0.035	2.53742e-76	Cho
EVC	2.95187e-80	1.02289	0.322	0.109	5.63098e-76	Cho
CMTM7	9.33272e-80	0.504465	0.132	0.023	1.78031e-75	Cho
ALPK3.1	1.10337e-79	0.849696	0.16	0.034	2.10478e-75	Cho
UNC13B	1.43338e-79	1.16242	0.472	0.22	2.73432e-75	Cho
ARFGEF3	2.85626e-79	0.890046	0.216	0.057	5.4486e-75	Cho
CTBP2	6.50962e-79	0.723251	0.573	0.251	1.24178e-74	Cho
DZIP1	2.54315e-78	0.687408	0.153	0.031	4.85132e-74	Cho
RASEF	3.04059e-78	0.640911	0.151	0.03	5.80023e-74	Cho
CD47	4.10718e-78	0.555429	0.24	0.064	7.83485e-74	Cho
USP3	5.31211e-78	1.10928	0.423	0.179	1.01334e-73	Cho
AP1S3	6.68927e-78	0.566183	0.106	0.016	1.27604e-73	Cho
EML4	1.19796e-77	0.919623	0.503	0.229	2.28523e-73	Cho
OLFM2	1.52116e-77	0.546272	0.121	0.021	2.90176e-73	Cho
TCN2	1.81201e-77	0.628086	0.183	0.042	3.4566e-73	Cho
ACVR2A	3.40802e-77	1.13592	0.309	0.106	6.50114e-73	Cho
CNGA3	6.59136e-77	1.08916	0.237	0.066	1.25737e-72	Cho
CPEB4	4.28575e-76	1.12572	0.346	0.128	8.17551e-72	Cho
ENSMFAG00000058208	1.52695e-74	0.838857	0.229	0.064	2.9128e-70	Cho
RAP1GAP2	4.60175e-74	0.562399	0.174	0.039	8.7783e-70	Cho
NCK2	5.02535e-74	0.820686	0.423	0.168	9.58635e-70	Cho
ENSMFAG00000026367	8.51501e-74	0.761999	0.284	0.088	1.62432e-69	Cho
MEIS2	5.62632e-73	1.05249	0.518	0.255	1.07328e-68	Cho
PRSS41	6.15548e-73	0.658864	0.182	0.043	1.17422e-68	Cho
DEPTOR	8.58544e-73	1.01116	0.285	0.095	1.63776e-68	Cho
ELAPOR2	1.44171e-72	0.699604	0.129	0.024	2.75021e-68	Cho
AK9	2.02913e-72	0.912589	0.164	0.038	3.87076e-68	Cho
GAS8	2.09094e-72	0.87108	0.247	0.074	3.98868e-68	Cho
H2BC5	3.65837e-72	0.628568	0.109	0.018	6.9787e-68	Cho
ZDHHC13	3.96708e-72	0.533894	0.111	0.019	7.5676e-68	Cho
SPATS2L	5.01176e-72	1.14979	0.567	0.315	9.56043e-68	Cho
IGF2BP2	5.5379e-72	0.617417	0.163	0.036	1.05641e-67	Cho
DPYSL2	7.91356e-72	0.718065	0.247	0.071	1.50959e-67	Cho
FLNB	1.83615e-71	1.08019	0.582	0.316	3.50263e-67	Cho
DYNC2I2	3.26213e-71	0.905509	0.308	0.108	6.22284e-67	Cho
NME7	6.86372e-71	0.809955	0.247	0.074	1.30932e-66	Cho
RASSF6	8.22489e-71	0.643098	0.145	0.031	1.56898e-66	Cho
C20orf194	9.56078e-71	0.837662	0.343	0.124	1.82382e-66	Cho
ZNF618	1.47121e-70	0.97884	0.324	0.118	2.80648e-66	Cho
ENSMFAG00000036911	1.70407e-70	0.615731	0.611	0.293	3.25069e-66	Cho
ROR1	1.79499e-70	1.16528	0.326	0.12	3.42412e-66	Cho
PAN3	2.23302e-70	0.977105	0.487	0.23	4.25971e-66	Cho
GOLM1	2.4897e-70	0.75767	0.148	0.032	4.74934e-66	Cho
PHIP	2.87837e-70	0.884859	0.681	0.396	5.49078e-66	Cho
PLD1	1.05524e-69	1.1662	0.646	0.391	2.01298e-65	Cho
SH3PXD2A	1.34265e-69	0.994894	0.601	0.333	2.56124e-65	Cho
KIF27	5.36377e-69	0.574805	0.122	0.023	1.02319e-64	Cho
ARMC9	5.90526e-69	0.880472	0.266	0.086	1.12649e-64	Cho
ZDHHC1	6.05332e-69	0.557249	0.11	0.019	1.15473e-64	Cho
ENSMFAG00000051384	4.01318e-68	0.502256	0.113	0.02	7.65553e-64	Cho
FAM3C	7.91922e-68	0.579024	0.145	0.031	1.51067e-63	Cho
SCMH1	8.20902e-68	1.07118	0.594	0.34	1.56595e-63	Cho
ENSMFAG00000043652	1.54801e-67	0.695933	0.336	0.116	2.95299e-63	Cho
MYLK	2.18369e-67	1.07989	0.668	0.442	4.16561e-63	Cho
NIBAN2	4.01415e-67	0.669859	0.166	0.039	7.6574e-63	Cho
PDIA5	6.16932e-67	1.0446	0.494	0.246	1.17686e-62	Cho
VPS41	7.10384e-67	0.87706	0.327	0.122	1.35513e-62	Cho
CSNK1G1	3.37169e-66	0.975052	0.475	0.231	6.43183e-62	Cho
DNAH6	5.89395e-66	1.18013	0.262	0.089	1.12433e-61	Cho
CCDC180	1.39239e-65	0.815247	0.21	0.06	2.65613e-61	Cho
SHTN1	2.34576e-65	0.877491	0.27	0.092	4.47477e-61	Cho
TTLL5	3.21818e-65	0.836407	0.323	0.121	6.139e-61	Cho
STK38L	9.18357e-65	0.684088	0.233	0.07	1.75186e-60	Cho
PLEKHA6	3.05495e-64	1.04868	0.388	0.169	5.82762e-60	Cho
ENSMFAG00000062361	3.36694e-64	1.09296	0.303	0.113	6.42278e-60	Cho
RPS6KA1	3.85599e-64	0.530862	0.164	0.039	7.35568e-60	Cho
PTAR1	4.5134e-64	0.955008	0.258	0.088	8.60977e-60	Cho
UTRN	5.38832e-64	0.825252	0.727	0.482	1.02788e-59	Cho
FLVCR2	7.96759e-64	0.81318	0.198	0.055	1.5199e-59	Cho
MCU	1.20802e-63	0.86864	0.374	0.152	2.30442e-59	Cho
FAM149A	1.21925e-63	0.744415	0.242	0.077	2.32585e-59	Cho
ENSMFAG00000003779	6.14245e-63	0.779935	0.46	0.212	1.17173e-58	Cho
SLC18B1	4.2443e-62	0.671568	0.167	0.042	8.09643e-58	Cho
STARD13	4.75502e-62	1.11305	0.509	0.274	9.07068e-58	Cho
RAB3IP	5.51173e-62	0.69915	0.155	0.038	1.05142e-57	Cho
CCDC50	6.02297e-62	0.91937	0.384	0.164	1.14894e-57	Cho
SPOPL	9.10795e-62	0.597068	0.182	0.049	1.73743e-57	Cho
SH3RF1	2.09865e-61	0.747647	0.389	0.161	4.00339e-57	Cho
ENSMFAG00000002672	4.70069e-61	0.582532	0.174	0.045	8.96704e-57	Cho
GRB7	9.48557e-61	0.888521	0.242	0.08	1.80947e-56	Cho
CCDC57	1.19874e-60	0.871899	0.381	0.163	2.28671e-56	Cho
CCDC34	1.53071e-60	0.672729	0.121	0.025	2.91999e-56	Cho
PTPRD	5.77911e-60	1.30792	0.479	0.261	1.10242e-55	Cho
ARNTL2	3.57842e-59	0.706221	0.155	0.039	6.82619e-55	Cho
MLPH	4.93022e-59	0.884712	0.577	0.317	9.40489e-55	Cho
PPP1R13B	5.99056e-59	0.98785	0.44	0.217	1.14276e-54	Cho
ZSWIM6	9.17286e-59	1.21496	0.559	0.341	1.74981e-54	Cho
GULP1	1.10819e-58	0.587622	0.159	0.04	2.11398e-54	Cho
NR6A1	2.73403e-58	1.0813	0.452	0.231	5.21544e-54	Cho
NEO1	3.61535e-58	0.797463	0.368	0.157	6.89664e-54	Cho
RAPGEF2	6.97833e-58	1.02795	0.537	0.312	1.33119e-53	Cho
TM4SF4	1.31372e-57	1.17954	0.512	0.283	2.50605e-53	Cho
ATP1B1	3.50928e-57	1.00866	0.263	0.097	6.69431e-53	Cho
STXBP4	3.89931e-57	0.932828	0.304	0.12	7.43832e-53	Cho
TSGA10	1.57633e-56	0.900886	0.297	0.116	3.00701e-52	Cho
CEP162	2.09873e-56	0.835839	0.531	0.284	4.00354e-52	Cho
ZNF561	5.99357e-56	0.843447	0.336	0.142	1.14333e-51	Cho
P4HTM	6.14394e-56	0.690709	0.197	0.059	1.17202e-51	Cho
APPL2	2.38406e-55	1.03342	0.513	0.28	4.54783e-51	Cho
WASHC4	2.77703e-55	0.886659	0.472	0.24	5.29746e-51	Cho
ZC2HC1A	3.5049e-55	0.595359	0.147	0.037	6.68595e-51	Cho
KIAA0825	4.54243e-55	0.707731	0.358	0.148	8.66514e-51	Cho
DENND6B	4.59546e-55	0.780575	0.284	0.106	8.7663e-51	Cho
MAML3	2.90251e-54	0.971107	0.393	0.183	5.53682e-50	Cho
VSIG10	9.10658e-54	0.639754	0.137	0.033	1.73717e-49	Cho
PRKAR2B	1.00056e-53	0.654479	0.159	0.042	1.90867e-49	Cho
POC1B	1.45333e-53	0.605958	0.202	0.062	2.77237e-49	Cho
ENSMFAG00000042470	2.87969e-53	0.645426	0.364	0.155	5.49331e-49	Cho
NIPAL2	3.27371e-53	0.824331	0.195	0.061	6.24492e-49	Cho
PRAG1	5.5012e-53	0.621766	0.155	0.041	1.04941e-48	Cho
CLCN2	7.38785e-53	0.725472	0.151	0.04	1.40931e-48	Cho
CLUAP1	9.16629e-53	0.540658	0.133	0.032	1.74856e-48	Cho
PDZK1	1.30618e-52	0.927702	0.328	0.144	2.49167e-48	Cho
SLC44A2	1.69e-52	0.507068	0.267	0.093	3.22385e-48	Cho
RAD51B	3.70437e-52	0.982404	0.429	0.216	7.06646e-48	Cho
DDX17	4.26108e-52	0.861366	0.651	0.448	8.12843e-48	Cho
ENSMFAG00000035592	4.59515e-52	0.763875	0.441	0.221	8.76571e-48	Cho
CEP112	7.4511e-52	0.830596	0.49	0.256	1.42137e-47	Cho
AGBL2	7.89416e-52	0.608374	0.119	0.027	1.50589e-47	Cho
CASD1	4.15499e-51	0.719091	0.233	0.081	7.92605e-47	Cho
TSC22D1	8.83825e-51	0.608441	0.221	0.074	1.68598e-46	Cho
LPCAT2	1.81073e-50	0.702224	0.137	0.034	3.45415e-46	Cho
ERBB2	1.93314e-50	0.902219	0.311	0.131	3.68766e-46	Cho
SGCE	5.36627e-50	0.539761	0.167	0.047	1.02367e-45	Cho
ODF2L	5.80437e-50	0.544033	0.24	0.085	1.10724e-45	Cho
ZNF197	7.43607e-50	0.558016	0.152	0.041	1.4185e-45	Cho
ADAM10	1.31669e-49	0.741782	0.431	0.21	2.51172e-45	Cho
NOXA1	1.87603e-49	0.791169	0.236	0.086	3.57871e-45	Cho
SLC45A4	3.89558e-49	0.542823	0.104	0.023	7.43121e-45	Cho
ACTN4	4.87347e-49	0.807937	0.541	0.318	9.29663e-45	Cho
GAS6	1.60991e-48	0.607011	0.18	0.055	3.07107e-44	Cho
LYST	1.83957e-48	0.70579	0.547	0.315	3.50916e-44	Cho
PRKACB	2.07467e-48	0.570923	0.239	0.085	3.95763e-44	Cho
KCTD3	2.32129e-48	0.777706	0.236	0.088	4.42809e-44	Cho
ODAD4	2.86711e-48	0.524525	0.104	0.023	5.4693e-44	Cho
HMGN3	5.46528e-48	0.758411	0.243	0.091	1.04256e-43	Cho
NECTIN3	9.22301e-48	1.06044	0.336	0.159	1.75938e-43	Cho
ENSMFAG00000035574	1.19747e-47	0.717016	0.338	0.149	2.28429e-43	Cho
KDM5B	1.31802e-47	0.596783	0.176	0.054	2.51426e-43	Cho
GNAQ	1.96352e-47	0.767755	0.444	0.23	3.74561e-43	Cho
WDFY1	6.00923e-47	0.760335	0.296	0.128	1.14632e-42	Cho
CEP128	1.8825e-46	0.630049	0.171	0.052	3.59106e-42	Cho
TGIF1	3.73972e-46	0.575678	0.134	0.036	7.13388e-42	Cho
SYNJ2	3.92239e-46	0.69949	0.221	0.08	7.48234e-42	Cho
MAP3K13	3.93983e-46	1.08641	0.411	0.221	7.51562e-42	Cho
ATP11A	4.56492e-46	0.75186	0.509	0.283	8.70804e-42	Cho
ZFP30	1.10222e-45	0.508201	0.213	0.072	2.1026e-41	Cho
ZNF224	1.12732e-45	0.642512	0.243	0.09	2.15047e-41	Cho
RABGAP1	1.50644e-45	0.921492	0.524	0.323	2.87368e-41	Cho
EML2	1.9434e-45	0.612751	0.19	0.063	3.70722e-41	Cho
PTPN3	4.48917e-45	0.900227	0.277	0.119	8.56353e-41	Cho
TBC1D8	4.59324e-45	0.61272	0.402	0.201	8.76207e-41	Cho
TIMP2	6.53993e-45	0.597771	0.186	0.059	1.24756e-40	Cho
GLS	6.81357e-45	0.516364	0.278	0.108	1.29976e-40	Cho
KATNAL1	8.07698e-45	0.580221	0.227	0.082	1.54076e-40	Cho
VRK2	1.08977e-44	0.589307	0.285	0.115	2.07884e-40	Cho
SIPA1L3	1.84147e-44	0.829926	0.36	0.175	3.51279e-40	Cho
TRIM44	3.71257e-44	0.883229	0.472	0.278	7.08209e-40	Cho
PLA2R1	5.30172e-44	0.540787	0.243	0.09	1.01136e-39	Cho
SLC7A7	1.06752e-43	0.625462	0.183	0.06	2.03639e-39	Cho
SPAG1	2.29515e-43	0.818996	0.228	0.088	4.37822e-39	Cho
ENSMFAG00000039909	4.08181e-43	0.65388	0.193	0.066	7.78647e-39	Cho
PLXNB2	7.8665e-43	0.88707	0.338	0.16	1.50061e-38	Cho
PDE5A	1.08426e-42	0.619383	0.103	0.024	2.06833e-38	Cho
PHLDB2	1.20595e-42	1.05069	0.506	0.316	2.30047e-38	Cho
TASP1	1.52622e-42	0.85857	0.456	0.258	2.91142e-38	Cho
ARID2	1.59714e-42	0.742129	0.417	0.217	3.0467e-38	Cho
CAPN2	1.61444e-42	0.629702	0.235	0.089	3.0797e-38	Cho
LRRK2	1.69664e-42	0.622732	0.263	0.106	3.23651e-38	Cho
POLI	1.9718e-42	0.702383	0.206	0.075	3.7614e-38	Cho
HSPA12A	2.97928e-42	0.630453	0.248	0.098	5.68327e-38	Cho
ANPEP	6.14368e-42	0.856175	0.185	0.064	1.17197e-37	Cho
DUSP18	6.80141e-42	0.549335	0.155	0.048	1.29744e-37	Cho
NIPAL3	1.61223e-41	0.599099	0.187	0.065	3.07548e-37	Cho
EPS8L2	1.65455e-41	0.934656	0.36	0.18	3.15623e-37	Cho
TBPL1	2.12882e-41	0.750179	0.176	0.06	4.06093e-37	Cho
C2CD5	2.27939e-41	0.678543	0.305	0.135	4.34817e-37	Cho
AFF1	2.30999e-41	0.847305	0.507	0.31	4.40653e-37	Cho
YAP1	2.41604e-41	0.837134	0.346	0.171	4.60884e-37	Cho
CAMK2D	2.67227e-41	0.978745	0.433	0.248	5.09762e-37	Cho
TANC2	4.41139e-41	0.660278	0.267	0.111	8.41516e-37	Cho
NOSTRIN	5.29089e-41	0.55756	0.319	0.144	1.00929e-36	Cho
LGR4	1.45613e-40	0.988318	0.335	0.168	2.77772e-36	Cho
ARHGAP29	2.07913e-40	0.64282	0.399	0.2	3.96615e-36	Cho
HOMER2	2.66022e-40	0.950063	0.365	0.195	5.07463e-36	Cho
BBX	3.46193e-40	0.557978	0.35	0.165	6.60397e-36	Cho
RUFY2	4.56283e-40	0.615951	0.218	0.083	8.70405e-36	Cho
PIAS1	5.99717e-40	0.650225	0.349	0.169	1.14402e-35	Cho
CC2D2A	8.65493e-40	0.713134	0.208	0.078	1.65101e-35	Cho
TFDP2	9.65875e-40	0.770374	0.387	0.204	1.8425e-35	Cho
TOM1L1	1.21824e-39	0.817088	0.258	0.113	2.32392e-35	Cho
ELP4	1.52031e-39	0.826577	0.436	0.249	2.90014e-35	Cho
PBX1	3.80347e-39	0.819425	0.596	0.411	7.2555e-35	Cho
LYPLAL1	3.38733e-38	0.702494	0.209	0.082	6.46166e-34	Cho
PIK3CB	3.51392e-38	0.691118	0.3	0.14	6.70316e-34	Cho
RNF19A	7.40668e-38	0.773319	0.456	0.267	1.4129e-33	Cho
PRKD1	1.10854e-37	0.58953	0.286	0.123	2.11466e-33	Cho
CFAP44	1.20947e-37	0.606561	0.153	0.05	2.30719e-33	Cho
NCKAP1	1.41005e-37	0.527476	0.334	0.156	2.68982e-33	Cho
KIAA0753	1.46025e-37	0.601069	0.254	0.108	2.78557e-33	Cho
NF1	1.89347e-37	0.774873	0.548	0.372	3.61198e-33	Cho
C4orf19	2.31599e-37	0.997251	0.507	0.326	4.41798e-33	Cho
ARHGEF40	3.60771e-37	0.6407	0.175	0.062	6.88207e-33	Cho
ENSMFAG00000035543	4.75928e-37	0.612034	0.312	0.147	9.07881e-33	Cho
ZMYM2	7.4531e-37	0.631949	0.49	0.294	1.42175e-32	Cho
EZR	9.27309e-37	0.905955	0.476	0.295	1.76893e-32	Cho
PRRT1B	1.13975e-36	0.591401	0.121	0.035	2.17419e-32	Cho
TPD52L1	1.23785e-36	0.640371	0.16	0.055	2.36132e-32	Cho
MCCC1	1.27314e-36	0.789643	0.399	0.227	2.42864e-32	Cho
CCDC171	1.52251e-36	0.630462	0.144	0.046	2.90435e-32	Cho
ATRNL1	1.70959e-36	0.627831	0.262	0.113	3.26121e-32	Cho
TPD52	1.93116e-36	0.564669	0.212	0.083	3.68388e-32	Cho
ETV6	1.1271e-35	0.524354	0.525	0.314	2.15006e-31	Cho
PTPRU	1.24367e-35	0.796739	0.251	0.112	2.37243e-31	Cho
PTK2	1.25863e-35	0.713157	0.57	0.394	2.40097e-31	Cho
TMEM135	1.45192e-35	0.66449	0.384	0.207	2.76968e-31	Cho
PLEKHA1	1.56754e-35	0.679207	0.273	0.126	2.99024e-31	Cho
RTN4	2.01286e-35	0.590303	0.228	0.093	3.83973e-31	Cho
ACTB	2.02553e-35	0.568857	0.239	0.098	3.8639e-31	Cho
MBD5	2.2039e-35	0.67658	0.437	0.248	4.20416e-31	Cho
RNF144B	2.6676e-35	0.580876	0.204	0.08	5.08872e-31	Cho
ENSA	2.77767e-35	0.720264	0.362	0.19	5.29868e-31	Cho
ARHGAP44	3.75243e-35	0.748214	0.19	0.073	7.15814e-31	Cho
ZNF600	4.3117e-35	0.666891	0.328	0.164	8.225e-31	Cho
CCDC14	7.63052e-35	0.651049	0.189	0.073	1.4556e-30	Cho
RALGAPA1	1.32565e-34	0.647488	0.417	0.234	2.52881e-30	Cho
PXK	1.3922e-34	0.574095	0.243	0.104	2.65576e-30	Cho
BAZ2B	1.40154e-34	0.779903	0.532	0.358	2.67357e-30	Cho
FBXW8	1.44721e-34	0.738271	0.324	0.167	2.7607e-30	Cho
RAB11FIP2	1.49645e-34	0.567708	0.175	0.064	2.85464e-30	Cho
PPP3CC	1.52294e-34	0.500418	0.282	0.129	2.90516e-30	Cho
SLC2A13	1.69962e-34	0.730038	0.48	0.294	3.24219e-30	Cho
ZFR	2.42893e-34	0.676915	0.379	0.209	4.63342e-30	Cho
ENAH	4.62235e-34	0.70318	0.227	0.097	8.81759e-30	Cho
TAFA1	5.53932e-34	0.709809	0.117	0.035	1.05668e-29	Cho
SNAP25	6.27977e-34	0.583047	0.144	0.049	1.19793e-29	Cho
USP24	9.59973e-34	0.663653	0.449	0.269	1.83124e-29	Cho
KANSL1	1.0463e-33	0.711023	0.474	0.299	1.99592e-29	Cho
PPP1CB	1.35594e-33	0.648341	0.286	0.139	2.58659e-29	Cho
ANKRD42	2.10779e-33	0.772845	0.267	0.126	4.02083e-29	Cho
DMTF1	2.43118e-33	0.647228	0.387	0.214	4.63771e-29	Cho
IFT122	2.82925e-33	0.619789	0.183	0.07	5.39708e-29	Cho
[truncated: 6,920 more rows]

## Sheet: Table S3
Table S3. DEGs of each cell type between aged and young livers.
Column name annotations: P_val (P value); Avg_Log2FC (average log2 fold change); Pct.1 (ratio of cells in this cell type that expressed); Pct.2 (ratio of cells in the rest of cell types that expressed the gene); P_val_adj (Bonferroni corrected P value).
Gene	P_val	Avg_Log2FC	Pct.1	Pct.2	P_val_adj	Cell type	Group
ENSMFAG00000025977	0	4.92037	0.347	0.02	0	Hep	Upregulated
SAA2	0	4.50117	0.425	0.047	0	Hep	Upregulated
ENSMFAG00000043777	0	2.0095	0.403	0.103	0	Hep	Upregulated
TMTC2	0	1.90855	0.162	0.009	0	Hep	Upregulated
EXT1	0	1.7841	0.683	0.426	0	Hep	Upregulated
DNHD1	0	1.77196	0.517	0.193	0	Hep	Upregulated
ERBB4	0	1.76065	0.26	0.005	0	Hep	Upregulated
ENSMFAG00000038844	0	1.70967	0.207	0.037	0	Hep	Upregulated
ENSMFAG00000061203	0	1.48892	0.505	0.163	0	Hep	Upregulated
LBP	0	1.41634	0.668	0.329	0	Hep	Upregulated
TENM2	0	1.31972	0.26	0.081	0	Hep	Upregulated
RBMS3	0	1.16234	0.203	0.017	0	Hep	Upregulated
FGL1	0	1.0818	0.702	0.497	0	Hep	Upregulated
MYO5A	2.07158e-256	1.07071	0.235	0.118	3.95174e-252	Hep	Upregulated
ALPL	0	1.05484	0.437	0.232	0	Hep	Upregulated
SLC1A1	0	1.03093	0.64	0.424	0	Hep	Upregulated
AKNA	0	1.02885	0.405	0.154	0	Hep	Upregulated
SAA4	0	1.0277	0.444	0.202	0	Hep	Upregulated
SLC13A5	3.51306e-200	1.0131	0.629	0.601	6.70151e-196	Hep	Upregulated
CFHR5	0	0.990849	0.479	0.235	0	Hep	Upregulated
ETV6	0	0.975465	0.391	0.169	0	Hep	Upregulated
RND3	0	0.970507	0.272	0.093	0	Hep	Upregulated
PLA2G2A	0	0.963503	0.182	0.016	0	Hep	Upregulated
MAGI2	0	0.939617	0.158	0.009	0	Hep	Upregulated
ENSMFAG00000043957	0	0.938863	0.205	0.012	0	Hep	Upregulated
KCNT2	0	0.936979	0.477	0.211	0	Hep	Upregulated
ASTN2	0	0.931198	0.29	0.056	0	Hep	Upregulated
ABI2	0	0.925555	0.392	0.158	0	Hep	Upregulated
TMEFF2	0	0.921703	0.272	0.09	0	Hep	Upregulated
ESR1	0	0.915316	0.797	0.599	0	Hep	Upregulated
LMBRD1	0	0.911291	0.342	0.11	0	Hep	Upregulated
ALDH1A2	0	0.89958	0.518	0.289	0	Hep	Upregulated
NFIA	0	0.893937	0.815	0.603	0	Hep	Upregulated
EFNA5	0	0.893652	0.243	0.051	0	Hep	Upregulated
ENSMFAG00000048527	0	0.888244	0.295	0.133	0	Hep	Upregulated
ENSMFAG00000040145	0	0.885553	0.678	0.512	0	Hep	Upregulated
ELOVL6	0	0.875031	0.21	0.061	0	Hep	Upregulated
ENSMFAG00000039896	0	0.860821	0.835	0.679	0	Hep	Upregulated
MTHFD2L	0	0.854822	0.66	0.446	0	Hep	Upregulated
PID1	0	0.852725	0.697	0.479	0	Hep	Upregulated
ATP2B4	0	0.851397	0.339	0.127	0	Hep	Upregulated
MYO1B	0	0.848603	0.688	0.48	0	Hep	Upregulated
HMGCS1	0	0.841602	0.252	0.073	0	Hep	Upregulated
ENSMFAG00000036911	0	0.840801	0.267	0.077	0	Hep	Upregulated
ENSMFAG00000053747	0	0.814546	0.131	0.024	0	Hep	Upregulated
MAN1A1	0	0.808618	0.587	0.349	0	Hep	Upregulated
ENSMFAG00000035708	0	0.801965	0.617	0.373	0	Hep	Upregulated
ABCA1	0	0.799364	0.591	0.313	0	Hep	Upregulated
ENSMFAG00000044905	0	0.780234	0.565	0.316	0	Hep	Upregulated
MBNL2	0	0.760556	0.537	0.311	0	Hep	Upregulated
ENSMFAG00000042773	0	0.757211	0.613	0.443	0	Hep	Upregulated
PALLD	0	0.754551	0.208	0.023	0	Hep	Upregulated
AR	0	0.754133	0.534	0.304	0	Hep	Upregulated
ASB3	0	0.751754	0.425	0.202	0	Hep	Upregulated
ENSMFAG00000054197	0	0.743307	0.126	0.006	0	Hep	Upregulated
NPAS2	0	0.734747	0.226	0.053	0	Hep	Upregulated
CTDP1	0	0.733345	0.457	0.242	0	Hep	Upregulated
LRIG1	0	0.729952	0.476	0.265	0	Hep	Upregulated
HPS5	0	0.728096	0.368	0.172	0	Hep	Upregulated
PIWIL2	0	0.72588	0.237	0.066	0	Hep	Upregulated
AFAP1L1	0	0.72504	0.48	0.237	0	Hep	Upregulated
MCC	0	0.724347	0.414	0.174	0	Hep	Upregulated
CHI3L1	0	0.721089	0.158	0.03	0	Hep	Upregulated
ABCC9	0	0.718495	0.591	0.353	0	Hep	Upregulated
ENSMFAG00000003238	0	0.718182	0.314	0.119	0	Hep	Upregulated
SERPINA3	2.26696e-254	0.710877	0.433	0.282	4.32446e-250	Hep	Upregulated
STXBP5	0	0.70952	0.333	0.109	0	Hep	Upregulated
ACSL4	0	0.709104	0.225	0.063	0	Hep	Upregulated
PRG4	0	0.706428	0.277	0.082	0	Hep	Upregulated
ARHGAP24	0	0.697267	0.357	0.151	0	Hep	Upregulated
NRG3	7.84791e-139	0.697244	0.169	0.094	1.49707e-134	Hep	Upregulated
ADK	0	0.687461	0.702	0.52	0	Hep	Upregulated
CCDC69	0	0.685479	0.245	0.059	0	Hep	Upregulated
CEMIP2	0	0.682998	0.267	0.086	0	Hep	Upregulated
NFKBIZ	0	0.681199	0.502	0.288	0	Hep	Upregulated
ENSMFAG00000003044	0	0.675751	0.341	0.142	0	Hep	Upregulated
ENSMFAG00000004655	0	0.675257	0.451	0.245	0	Hep	Upregulated
PCCA	0	0.674015	0.8	0.656	0	Hep	Upregulated
DMGDH	0	0.673326	0.505	0.297	0	Hep	Upregulated
OSBPL1A	0	0.671331	0.482	0.265	0	Hep	Upregulated
LIMK2	0	0.669584	0.474	0.275	0	Hep	Upregulated
MTDH	0	0.667662	0.378	0.156	0	Hep	Upregulated
SLC41A2	0	0.66129	0.601	0.407	0	Hep	Upregulated
NFIB	0	0.659952	0.306	0.115	0	Hep	Upregulated
SP140L	0	0.659578	0.236	0.038	0	Hep	Upregulated
NRG1	0	0.656276	0.299	0.142	0	Hep	Upregulated
MTARC2	0	0.648861	0.663	0.445	0	Hep	Upregulated
ARL4D	0	0.647052	0.176	0.034	0	Hep	Upregulated
ADGRL3	0	0.646884	0.205	0.041	0	Hep	Upregulated
PRKCE	0	0.646877	0.468	0.23	0	Hep	Upregulated
CYP3A7	1.38737e-165	0.645237	0.379	0.265	2.64655e-161	Hep	Upregulated
FGB	0	0.640944	0.757	0.618	0	Hep	Upregulated
HSP90AA1	4.19507e-292	0.632399	0.186	0.074	8.00251e-288	Hep	Upregulated
CYP51A1	0	0.628854	0.284	0.116	0	Hep	Upregulated
SVIL	0	0.628411	0.325	0.141	0	Hep	Upregulated
STS	4.55382e-230	0.621868	0.457	0.308	8.68687e-226	Hep	Upregulated
ENSMFAG00000041337	0	0.621652	0.227	0.061	0	Hep	Upregulated
NRG4	2.88992e-253	0.619869	0.539	0.394	5.51282e-249	Hep	Upregulated
ENSMFAG00000062280	0	0.619487	0.3	0.145	0	Hep	Upregulated
MYO1E	0	0.617997	0.456	0.291	0	Hep	Upregulated
PCMTD1	0	0.617341	0.405	0.202	0	Hep	Upregulated
KIF13A	0	0.617035	0.439	0.213	0	Hep	Upregulated
ENSMFAG00000043897	0	0.615181	0.469	0.272	0	Hep	Upregulated
C5	0	0.602907	0.829	0.72	0	Hep	Upregulated
ENSMFAG00000035592	0	0.591705	0.335	0.159	0	Hep	Upregulated
INSL6	0	0.588216	0.116	0.006	0	Hep	Upregulated
PNRC1	0	0.588139	0.354	0.187	0	Hep	Upregulated
ENSMFAG00000052456	0	0.586353	0.333	0.163	0	Hep	Upregulated
ARHGAP26	0	0.58356	0.22	0.073	0	Hep	Upregulated
RASD1	0	0.579142	0.178	0.045	0	Hep	Upregulated
PDZD2	0	0.578157	0.204	0.056	0	Hep	Upregulated
ZFP36	0	0.573916	0.284	0.118	0	Hep	Upregulated
SLC40A1	0	0.571766	0.101	0.004	0	Hep	Upregulated
ENSMFAG00000053792	0	0.5701	0.293	0.126	0	Hep	Upregulated
ENSMFAG00000051812	0	0.569286	0.308	0.133	0	Hep	Upregulated
GBE1	0	0.568373	0.672	0.515	0	Hep	Upregulated
TGM2	0	0.568017	0.252	0.093	0	Hep	Upregulated
ATP2B2	0	0.562128	0.611	0.386	0	Hep	Upregulated
PIK3R1	0	0.559898	0.538	0.349	0	Hep	Upregulated
GPC5	9.92649e-167	0.557904	0.383	0.254	1.89358e-162	Hep	Upregulated
SLC39A14	4.89912e-280	0.557431	0.699	0.566	9.34557e-276	Hep	Upregulated
ENSMFAG00000048080	0	0.554668	0.267	0.124	0	Hep	Upregulated
PTER	0	0.553938	0.335	0.158	0	Hep	Upregulated
TTC28	0	0.55271	0.257	0.087	0	Hep	Upregulated
GAREM1	0	0.552039	0.39	0.199	0	Hep	Upregulated
NR1H4	0	0.549174	0.439	0.247	0	Hep	Upregulated
TF	7.8851e-206	0.54746	0.194	0.092	1.50416e-201	Hep	Upregulated
B4GALT1	0	0.546668	0.235	0.103	0	Hep	Upregulated
PTS	0	0.546468	0.516	0.352	0	Hep	Upregulated
DPYD	0	0.545563	0.722	0.578	0	Hep	Upregulated
DOCK4	0	0.54325	0.442	0.24	0	Hep	Upregulated
FNDC3B	0	0.54311	0.745	0.571	0	Hep	Upregulated
CSRNP3	0	0.542874	0.375	0.187	0	Hep	Upregulated
KALRN	0	0.540066	0.345	0.167	0	Hep	Upregulated
ENSMFAG00000030439	0	0.539014	0.285	0.122	0	Hep	Upregulated
DCAF5	0	0.536772	0.705	0.545	0	Hep	Upregulated
ROBO2	1.31038e-251	0.52849	0.339	0.196	2.49969e-247	Hep	Upregulated
GATA4	0	0.52759	0.157	0.025	0	Hep	Upregulated
AQP9	0	0.527402	0.344	0.183	0	Hep	Upregulated
LARP1B	0	0.52714	0.637	0.434	0	Hep	Upregulated
DZANK1	4.83751e-198	0.525459	0.15	0.064	9.22803e-194	Hep	Upregulated
STARD13	0	0.524052	0.384	0.185	0	Hep	Upregulated
ACSM1	0	0.523459	0.54	0.353	0	Hep	Upregulated
STK3	0	0.523086	0.326	0.154	0	Hep	Upregulated
MAST4	0	0.521053	0.26	0.105	0	Hep	Upregulated
DDX5	3.37043e-301	0.518928	0.55	0.394	6.42943e-297	Hep	Upregulated
AOX1	0	0.518538	0.813	0.678	0	Hep	Upregulated
CADPS2	0	0.518402	0.576	0.397	0	Hep	Upregulated
PTPRG	0	0.517488	0.594	0.405	0	Hep	Upregulated
TUBD1	3.78652e-293	0.516332	0.375	0.222	7.22316e-289	Hep	Upregulated
ENSMFAG00000064690	0	0.515368	0.414	0.232	0	Hep	Upregulated
ENSMFAG00000035169	0	0.514874	0.302	0.149	0	Hep	Upregulated
A1BG	0	0.513822	0.301	0.142	0	Hep	Upregulated
DNAJC3	0	0.513494	0.416	0.247	0	Hep	Upregulated
ENSMFAG00000033964	0	0.513147	0.628	0.454	0	Hep	Upregulated
KIAA0040	0	0.511536	0.331	0.174	0	Hep	Upregulated
PRSS55	5.61195e-305	0.511117	0.705	0.555	1.07054e-300	Hep	Upregulated
SPATA6	3.53215e-45	0.511092	0.234	0.19	6.73792e-41	Hep	Upregulated
FGG	0	0.510322	0.803	0.662	0	Hep	Upregulated
ENSMFAG00000033880	9.62813e-201	0.509877	0.57	0.421	1.83666e-196	Hep	Upregulated
SEC23B	0	0.509416	0.272	0.112	0	Hep	Upregulated
ARHGEF12	0	0.508801	0.5	0.328	0	Hep	Upregulated
ZBTB7C	4.55355e-269	0.507961	0.26	0.13	8.68636e-265	Hep	Upregulated
ENSMFAG00000056753	0	0.507628	0.501	0.307	0	Hep	Upregulated
TGFBR2	0	0.505626	0.204	0.078	0	Hep	Upregulated
ENSMFAG00000059754	0	0.503583	0.196	0.065	0	Hep	Upregulated
ELF1	0	0.502072	0.388	0.211	0	Hep	Upregulated
SH3RF2	8.15557e-299	0.501259	0.183	0.069	1.55576e-294	Hep	Upregulated
LDHA	0	0.500357	0.267	0.126	0	Hep	Upregulated
SLC22A23	2.0563e-259	0.499881	0.482	0.325	3.92261e-255	Hep	Upregulated
PDZRN3	2.43902e-241	0.498398	0.569	0.401	4.65268e-237	Hep	Upregulated
PRSS53	0	0.496998	0.46	0.288	0	Hep	Upregulated
ABCA13	1.2337e-264	0.496872	0.116	0.032	2.3534e-260	Hep	Upregulated
KIAA1217	0	0.495819	0.392	0.222	0	Hep	Upregulated
SLC45A3	5.43394e-272	0.495652	0.496	0.322	1.03658e-267	Hep	Upregulated
TSC22D2	0	0.491836	0.337	0.168	0	Hep	Upregulated
GOLT1B	1.46321e-288	0.491682	0.449	0.285	2.79122e-284	Hep	Upregulated
BCO2	0	0.488272	0.314	0.159	0	Hep	Upregulated
THSD4	4.53814e-270	0.488088	0.219	0.1	8.65695e-266	Hep	Upregulated
FTO	0	0.486331	0.453	0.28	0	Hep	Upregulated
ITPR1	0	0.482898	0.267	0.129	0	Hep	Upregulated
PTPRK	0	0.482288	0.552	0.355	0	Hep	Upregulated
NUCB2	0	0.476967	0.204	0.053	0	Hep	Upregulated
GFPT1	0	0.473822	0.32	0.168	0	Hep	Upregulated
ENSMFAG00000027932	0	0.473563	0.17	0.036	0	Hep	Upregulated
CPQ	0	0.47277	0.227	0.093	0	Hep	Upregulated
PTP4A1	2.67492e-307	0.472591	0.527	0.338	5.10267e-303	Hep	Upregulated
HIPK2	0	0.471718	0.533	0.345	0	Hep	Upregulated
SLAIN1	2.55298e-220	0.469413	0.212	0.104	4.87006e-216	Hep	Upregulated
SLC23A2	2.43386e-184	0.467344	0.76	0.663	4.64283e-180	Hep	Upregulated
SEC24D	0	0.466853	0.489	0.292	0	Hep	Upregulated
SLC16A10	1.7611e-178	0.46555	0.622	0.502	3.35947e-174	Hep	Upregulated
RASA1	0	0.464658	0.258	0.114	0	Hep	Upregulated
MAP3K20	0	0.462639	0.362	0.188	0	Hep	Upregulated
HSPA12A	1.82375e-174	0.461007	0.164	0.079	3.47899e-170	Hep	Upregulated
ST20-MTHFS	1.38939e-243	0.460736	0.424	0.279	2.6504e-239	Hep	Upregulated
MTUS2	1.47427e-288	0.460203	0.186	0.072	2.81232e-284	Hep	Upregulated
RCAN2	0	0.459962	0.206	0.072	0	Hep	Upregulated
SERINC5	5.69394e-306	0.459891	0.64	0.454	1.08618e-301	Hep	Upregulated
PLCB1	0	0.459145	0.452	0.265	0	Hep	Upregulated
ALPK1	0	0.458491	0.128	0.016	0	Hep	Upregulated
SLC10A7	0	0.456559	0.277	0.131	0	Hep	Upregulated
FBXL7	6.56215e-128	0.455277	0.663	0.562	1.2518e-123	Hep	Upregulated
SUCLG2	2.09676e-266	0.453314	0.48	0.321	3.99978e-262	Hep	Upregulated
TM9SF3	0	0.452993	0.339	0.172	0	Hep	Upregulated
ENSMFAG00000058743	0	0.452671	0.191	0.074	0	Hep	Upregulated
PPP3CA	5.955e-228	0.451903	0.458	0.308	1.13598e-223	Hep	Upregulated
FNDC3A	1.38732e-211	0.449854	0.7	0.57	2.64645e-207	Hep	Upregulated
NRP1	5.77103e-221	0.44901	0.311	0.181	1.10088e-216	Hep	Upregulated
C9	1.41681e-244	0.448052	0.74	0.623	2.70271e-240	Hep	Upregulated
MCF2	0	0.44658	0.238	0.094	0	Hep	Upregulated
PDIA5	9.95228e-271	0.446344	0.424	0.267	1.8985e-266	Hep	Upregulated
TEKT1	1.50786e-233	0.44609	0.489	0.339	2.8764e-229	Hep	Upregulated
ATP6V1C2	0	0.445587	0.142	0.022	0	Hep	Upregulated
ENSMFAG00000058897	6.64976e-277	0.445016	0.192	0.08	1.26851e-272	Hep	Upregulated
ENSMFAG00000052912	0	0.444576	0.337	0.181	0	Hep	Upregulated
CAMK2D	2.20604e-257	0.443731	0.347	0.201	4.20824e-253	Hep	Upregulated
ENSMFAG00000050008	0	0.442851	0.172	0.041	0	Hep	Upregulated
SQLE	0	0.442611	0.135	0.024	0	Hep	Upregulated
WDR72	5.62241e-297	0.439916	0.259	0.123	1.07253e-292	Hep	Upregulated
MATN2	0	0.439463	0.137	0.025	0	Hep	Upregulated
ENSMFAG00000001435	1.87756e-258	0.438837	0.648	0.48	3.58164e-254	Hep	Upregulated
SREBF2	5.08739e-262	0.438649	0.511	0.35	9.70471e-258	Hep	Upregulated
F13B	8.29566e-234	0.436553	0.537	0.383	1.58248e-229	Hep	Upregulated
ENSMFAG00000056936	0	0.434184	0.275	0.131	0	Hep	Upregulated
HIPK3	7.12285e-307	0.433803	0.289	0.144	1.35876e-302	Hep	Upregulated
ENSMFAG00000051661	0	0.433639	0.164	0.052	0	Hep	Upregulated
PHLDB2	1.27168e-243	0.433026	0.593	0.431	2.42585e-239	Hep	Upregulated
ALOX12	1.33168e-307	0.432184	0.271	0.131	2.54031e-303	Hep	Upregulated
PIH1D2	0	0.431873	0.149	0.045	0	Hep	Upregulated
CSTF3	0	0.431702	0.229	0.096	0	Hep	Upregulated
SLC13A1	1.30826e-272	0.430125	0.545	0.365	2.49564e-268	Hep	Upregulated
PARD3	6.24093e-282	0.429387	0.635	0.468	1.19052e-277	Hep	Upregulated
FOCAD	0	0.425261	0.378	0.213	0	Hep	Upregulated
DOCK7	0	0.424675	0.456	0.258	0	Hep	Upregulated
WDR27	6.30169e-303	0.424223	0.383	0.217	1.20211e-298	Hep	Upregulated
CP	0	0.423997	0.844	0.738	0	Hep	Upregulated
ATP13A4	0	0.423902	0.219	0.087	0	Hep	Upregulated
HM13	3.90046e-261	0.422413	0.508	0.343	7.44052e-257	Hep	Upregulated
UBR1	0	0.420252	0.374	0.184	0	Hep	Upregulated
LRRC74A	0	0.419097	0.105	0.011	0	Hep	Upregulated
SMAD1	0	0.418186	0.229	0.095	0	Hep	Upregulated
STON2	6.20447e-261	0.417605	0.285	0.152	1.18357e-256	Hep	Upregulated
EPAS1	0	0.417591	0.604	0.4	0	Hep	Upregulated
ZBTB20	3.25187e-254	0.417161	0.69	0.541	6.20327e-250	Hep	Upregulated
SPTBN1	1.74733e-137	0.416417	0.595	0.493	3.3332e-133	Hep	Upregulated
ETS2	3.83099e-267	0.416309	0.654	0.464	7.308e-263	Hep	Upregulated
ANTXR2	0	0.416194	0.172	0.05	0	Hep	Upregulated
ANXA6	0	0.415519	0.249	0.104	0	Hep	Upregulated
PPFIBP1	0	0.415337	0.325	0.152	0	Hep	Upregulated
ENSMFAG00000056147	5.33738e-145	0.414841	0.298	0.196	1.01816e-140	Hep	Upregulated
IL7	1.05952e-190	0.414745	0.316	0.195	2.02113e-186	Hep	Upregulated
CGGBP1	8.31736e-303	0.413935	0.23	0.102	1.58662e-298	Hep	Upregulated
CBX1	3.81211e-127	0.413763	0.293	0.195	7.27197e-123	Hep	Upregulated
MRPS31	6.29633e-165	0.413752	0.529	0.393	1.20109e-160	Hep	Upregulated
IL1RAP	2.48878e-271	0.41361	0.533	0.358	4.7476e-267	Hep	Upregulated
ETNK1	4.23689e-242	0.413337	0.267	0.139	8.08229e-238	Hep	Upregulated
PPP1R12B	0	0.411641	0.331	0.173	0	Hep	Upregulated
TANK	0	0.410973	0.195	0.067	0	Hep	Upregulated
EIF3E	3.29219e-280	0.410908	0.287	0.146	6.28018e-276	Hep	Upregulated
PDE4B	8.79213e-265	0.410814	0.262	0.131	1.67719e-260	Hep	Upregulated
ENSMFAG00000052438	0	0.409553	0.162	0.042	0	Hep	Upregulated
ENSMFAG00000033189	2.609e-233	0.408832	0.559	0.399	4.97692e-229	Hep	Upregulated
PZP	7.1262e-279	0.408626	0.83	0.709	1.35939e-274	Hep	Upregulated
ZNF385B	2.22634e-228	0.408367	0.546	0.391	4.24696e-224	Hep	Upregulated
ARF3	1.17841e-223	0.407982	0.371	0.233	2.24794e-219	Hep	Upregulated
EGR1	4.84728e-277	0.407939	0.147	0.048	9.24668e-273	Hep	Upregulated
FLNB	3.39385e-218	0.407626	0.427	0.277	6.4741e-214	Hep	Upregulated
PDSS2	1.38084e-287	0.404737	0.333	0.182	2.63408e-283	Hep	Upregulated
PJA2	0	0.404607	0.205	0.08	0	Hep	Upregulated
PDZD8	0	0.404492	0.27	0.122	0	Hep	Upregulated
TRPM6	1.42373e-269	0.403112	0.576	0.398	2.71591e-265	Hep	Upregulated
CYP7B1	1.73447e-253	0.40284	0.388	0.234	3.30868e-249	Hep	Upregulated
GOLPH3L	0	0.402753	0.188	0.069	0	Hep	Upregulated
ENSMFAG00000044794	1.02837e-232	0.402293	0.561	0.401	1.96172e-228	Hep	Upregulated
SLC7A5	1.23259e-171	0.400494	0.179	0.09	2.35128e-167	Hep	Upregulated
ENPP2	6.13164e-134	0.400418	0.133	0.065	1.16967e-129	Hep	Upregulated
DENND4A	8.22342e-290	0.399076	0.634	0.451	1.5687e-285	Hep	Upregulated
ZDHHC14	5.60227e-249	0.398018	0.428	0.267	1.06869e-244	Hep	Upregulated
CYP2C8	3.95097e-91	0.39686	0.736	0.653	7.53686e-87	Hep	Upregulated
PALM2AKAP2	2.35103e-247	0.396747	0.62	0.455	4.48482e-243	Hep	Upregulated
CSDE1	0	0.39668	0.288	0.119	0	Hep	Upregulated
ARID1B	1.81567e-206	0.395298	0.523	0.378	3.46358e-202	Hep	Upregulated
SERPINA1	1.6947e-78	0.393765	0.433	0.347	3.23281e-74	Hep	Upregulated
STAT6	2.69487e-280	0.392799	0.329	0.178	5.14074e-276	Hep	Upregulated
REEP5	5.70845e-303	0.392759	0.283	0.14	1.08894e-298	Hep	Upregulated
AZIN1	4.45128e-239	0.392096	0.267	0.142	8.49127e-235	Hep	Upregulated
PDLIM5	8.18133e-250	0.391882	0.379	0.227	1.56067e-245	Hep	Upregulated
MSMO1	5.87237e-162	0.390415	0.266	0.162	1.12021e-157	Hep	Upregulated
ENSMFAG00000049676	1.98373e-181	0.390177	0.457	0.325	3.78416e-177	Hep	Upregulated
ALCAM	8.42858e-253	0.388533	0.61	0.442	1.60784e-248	Hep	Upregulated
SNX9	0	0.388146	0.411	0.222	0	Hep	Upregulated
ENSMFAG00000000709	1.24735e-265	0.388098	0.296	0.156	2.37944e-261	Hep	Upregulated
ENSMFAG00000065530	9.75618e-294	0.387759	0.13	0.037	1.86109e-289	Hep	Upregulated
SLCO1A2	9.01917e-192	0.387583	0.232	0.128	1.7205e-187	Hep	Upregulated
ENSMFAG00000037811	0	0.385728	0.195	0.07	0	Hep	Upregulated
QSOX1	1.67714e-174	0.385313	0.155	0.072	3.19931e-170	Hep	Upregulated
ENSMFAG00000003345	1.17686e-200	0.38445	0.87	0.745	2.24498e-196	Hep	Upregulated
GBA3	1.30666e-207	0.383666	0.294	0.171	2.49258e-203	Hep	Upregulated
EXT2	7.83268e-237	0.382131	0.335	0.194	1.49416e-232	Hep	Upregulated
PPP2R5A	1.81096e-280	0.381632	0.323	0.174	3.45458e-276	Hep	Upregulated
COL4A2	2.40062e-75	0.381601	0.136	0.083	4.57941e-71	Hep	Upregulated
ARID5B	7.83822e-199	0.380671	0.611	0.469	1.49522e-194	Hep	Upregulated
LRP1	3.63936e-276	0.380559	0.712	0.539	6.94245e-272	Hep	Upregulated
ATP6V0D2	1.50517e-85	0.380375	0.138	0.083	2.87125e-81	Hep	Upregulated
PLPP5	1.99564e-299	0.380054	0.217	0.091	3.80689e-295	Hep	Upregulated
TFG	3.38579e-276	0.378719	0.407	0.241	6.45874e-272	Hep	Upregulated
STRAP	0	0.378483	0.181	0.064	0	Hep	Upregulated
CD36	1.30051e-139	0.378415	0.221	0.13	2.48086e-135	Hep	Upregulated
HYOU1	4.16761e-288	0.378124	0.336	0.18	7.95013e-284	Hep	Upregulated
ADRA1A	2.01942e-189	0.378073	0.556	0.405	3.85225e-185	Hep	Upregulated
ST7	1.67303e-296	0.377426	0.335	0.178	3.19147e-292	Hep	Upregulated
FBXL5	0	0.3766	0.261	0.108	0	Hep	Upregulated
GPR137B	6.57634e-259	0.375635	0.229	0.107	1.2545e-254	Hep	Upregulated
CRY1	4.212e-282	0.374544	0.215	0.094	8.03481e-278	Hep	Upregulated
RAPGEF2	6.66057e-181	0.373735	0.428	0.297	1.27057e-176	Hep	Upregulated
SBF2	1.55585e-292	0.373115	0.287	0.142	2.96794e-288	Hep	Upregulated
ENSMFAG00000035326	9.00127e-221	0.372666	0.475	0.324	1.71708e-216	Hep	Upregulated
ENSMFAG00000046246	0	0.370725	0.431	0.251	0	Hep	Upregulated
R3HDM1	0	0.370331	0.357	0.187	0	Hep	Upregulated
HMBOX1	4.51845e-287	0.370205	0.293	0.149	8.6194e-283	Hep	Upregulated
WDR7	0	0.369144	0.303	0.151	0	Hep	Upregulated
ARHGAP10	0	0.369086	0.254	0.11	0	Hep	Upregulated
FRRS1	2.20926e-137	0.368737	0.164	0.088	4.21439e-133	Hep	Upregulated
GHR	4.77373e-171	0.36821	0.749	0.63	9.10636e-167	Hep	Upregulated
TUBB2B	2.73656e-250	0.367938	0.255	0.129	5.22027e-246	Hep	Upregulated
UGDH	5.83206e-272	0.367249	0.215	0.095	1.11252e-267	Hep	Upregulated
F9	9.94918e-226	0.366596	0.398	0.255	1.89791e-221	Hep	Upregulated
ENSMFAG00000044725	1.0378e-232	0.365877	0.209	0.101	1.97972e-228	Hep	Upregulated
ENSMFAG00000038633	1.28976e-220	0.365043	0.236	0.12	2.46035e-216	Hep	Upregulated
ABHD17B	0	0.364798	0.169	0.054	0	Hep	Upregulated
KLF12	5.53941e-170	0.36445	0.412	0.285	1.0567e-165	Hep	Upregulated
VMP1	1.72477e-212	0.364171	0.492	0.345	3.29018e-208	Hep	Upregulated
CNTN5	5.77501e-95	0.36403	0.158	0.095	1.10164e-90	Hep	Upregulated
USP43	4.84211e-135	0.363815	0.357	0.25	9.2368e-131	Hep	Upregulated
CCDC18	2.24514e-297	0.362843	0.242	0.108	4.28282e-293	Hep	Upregulated
MAP2K5	4.42638e-254	0.36255	0.377	0.223	8.44376e-250	Hep	Upregulated
SDCCAG8	1.53905e-286	0.362537	0.486	0.296	2.93589e-282	Hep	Upregulated
EIF2AK3	4.10872e-222	0.36221	0.271	0.149	7.83779e-218	Hep	Upregulated
ENSMFAG00000004060	8.67467e-207	0.361671	0.296	0.173	1.65478e-202	Hep	Upregulated
DDIT3	1.39956e-280	0.361007	0.2	0.082	2.6698e-276	Hep	Upregulated
KANK1	1.66089e-233	0.360484	0.485	0.319	3.16831e-229	Hep	Upregulated
ZFP36L1	4.22786e-239	0.360113	0.451	0.288	8.06506e-235	Hep	Upregulated
GPR108	6.0675e-281	0.359844	0.272	0.133	1.15744e-276	Hep	Upregulated
HSD17B3	0	0.358751	0.133	0.034	0	Hep	Upregulated
NID1	6.35271e-185	0.358725	0.514	0.371	1.21184e-180	Hep	Upregulated
MAP4K4	2.67271e-283	0.358369	0.331	0.176	5.09847e-279	Hep	Upregulated
PLEKHA5	6.78363e-232	0.357839	0.501	0.344	1.29404e-227	Hep	Upregulated
ADCY9	2.39806e-151	0.357677	0.628	0.514	4.57455e-147	Hep	Upregulated
RRBP1	7.86379e-229	0.35729	0.777	0.609	1.5001e-224	Hep	Upregulated
AACS	5.13487e-299	0.356747	0.171	0.06	9.79528e-295	Hep	Upregulated
ENSMFAG00000000958	1.30159e-226	0.355904	0.615	0.447	2.48291e-222	Hep	Upregulated
ARHGEF28	2.36475e-219	0.355307	0.387	0.242	4.511e-215	Hep	Upregulated
AGMO	3.25662e-163	0.355046	0.574	0.443	6.21233e-159	Hep	Upregulated
SGK1	9.37857e-229	0.354755	0.194	0.088	1.78906e-224	Hep	Upregulated
KCNJ3	2.40435e-256	0.354676	0.2	0.086	4.58654e-252	Hep	Upregulated
ONECUT1	8.89605e-241	0.354423	0.706	0.532	1.69701e-236	Hep	Upregulated
ISM1	1.42419e-35	0.354354	0.139	0.103	2.71679e-31	Hep	Upregulated
CCDC134	1.01114e-240	0.353944	0.246	0.122	1.92885e-236	Hep	Upregulated
KLHL28	1.82045e-245	0.352901	0.181	0.078	3.47269e-241	Hep	Upregulated
PPP3R1	4.6394e-203	0.352668	0.404	0.262	8.85011e-199	Hep	Upregulated
GLDC	1.97608e-181	0.352656	0.33	0.205	3.76958e-177	Hep	Upregulated
TMEM39A	2.09819e-238	0.351983	0.305	0.17	4.0025e-234	Hep	Upregulated
UBL3	3.20952e-267	0.350824	0.226	0.103	6.12248e-263	Hep	Upregulated
PCOLCE2	4.7256e-155	0.350775	0.248	0.148	9.01456e-151	Hep	Upregulated
ATIC	1.69382e-164	0.3487	0.379	0.254	3.23113e-160	Hep	Upregulated
ENSMFAG00000022956	2.54318e-300	0.348191	0.129	0.034	4.85137e-296	Hep	Upregulated
HSD17B12	0	0.348059	0.144	0.039	0	Hep	Upregulated
BHLHE40	2.52531e-177	0.347936	0.204	0.105	4.81729e-173	Hep	Upregulated
C8A	4.78637e-245	0.347665	0.728	0.572	9.13048e-241	Hep	Upregulated
AVL9	1.01668e-286	0.347593	0.269	0.13	1.93943e-282	Hep	Upregulated
TM9SF2	0	0.345597	0.184	0.063	0	Hep	Upregulated
LSS	7.09996e-202	0.345555	0.188	0.089	1.35439e-197	Hep	Upregulated
ENSMFAG00000052656	3.96549e-265	0.345364	0.172	0.067	7.56456e-261	Hep	Upregulated
ERLEC1	3.51193e-237	0.344195	0.277	0.147	6.69936e-233	Hep	Upregulated
FDX1	1.45095e-244	0.343787	0.3	0.162	2.76783e-240	Hep	Upregulated
POU2F1	0	0.343442	0.184	0.064	0	Hep	Upregulated
ATF2	0	0.34181	0.186	0.063	0	Hep	Upregulated
PIM1	0	0.341705	0.11	0.019	0	Hep	Upregulated
MARCHF7	2.46581e-248	0.341447	0.309	0.169	4.70377e-244	Hep	Upregulated
ADH4	1.19358e-137	0.341397	0.499	0.365	2.27688e-133	Hep	Upregulated
RAB3GAP2	0	0.341218	0.38	0.204	0	Hep	Upregulated
CRELD2	1.92488e-235	0.340084	0.322	0.181	3.67189e-231	Hep	Upregulated
STAT3	1.26175e-209	0.339129	0.827	0.724	2.40692e-205	Hep	Upregulated
FAM172A	8.22672e-202	0.338373	0.424	0.28	1.56933e-197	Hep	Upregulated
WARS1	5.4163e-194	0.33821	0.34	0.213	1.03321e-189	Hep	Upregulated
SHROOM3	1.94261e-189	0.337758	0.454	0.311	3.70573e-185	Hep	Upregulated
TCF12	9.85763e-187	0.337451	0.476	0.335	1.88044e-182	Hep	Upregulated
MAGT1	3.74917e-208	0.335708	0.317	0.189	7.15192e-204	Hep	Upregulated
LPGAT1	2.55546e-257	0.335596	0.28	0.143	4.87479e-253	Hep	Upregulated
LCORL	9.27591e-256	0.335478	0.275	0.141	1.76947e-251	Hep	Upregulated
NR6A1	1.43238e-212	0.335461	0.409	0.259	2.73241e-208	Hep	Upregulated
SOX5	5.26942e-256	0.334481	0.722	0.561	1.00519e-251	Hep	Upregulated
APPBP2	1.09072e-272	0.33432	0.419	0.248	2.08065e-268	Hep	Upregulated
MCM7	1.22554e-220	0.333989	0.328	0.194	2.33785e-216	Hep	Upregulated
ATP2A2	1.70002e-279	0.33384	0.349	0.191	3.24295e-275	Hep	Upregulated
FBXO11	1.1392e-213	0.333142	0.388	0.241	2.17315e-209	Hep	Upregulated
NLK	5.07455e-217	0.332601	0.243	0.127	9.68021e-213	Hep	Upregulated
RNF144B	1.13175e-125	0.331349	0.147	0.078	2.15893e-121	Hep	Upregulated
IL1R2	6.64772e-219	0.33129	0.25	0.13	1.26812e-214	Hep	Upregulated
JMJD1C	7.01325e-182	0.331229	0.657	0.519	1.33785e-177	Hep	Upregulated
CLYBL	3.76443e-149	0.331196	0.444	0.317	7.18103e-145	Hep	Upregulated
RELCH	1.28456e-304	0.330982	0.243	0.106	2.45043e-300	Hep	Upregulated
ZSCAN25	3.18363e-45	0.330754	0.446	0.38	6.07309e-41	Hep	Upregulated
GBF1	4.90947e-251	0.330668	0.49	0.315	9.36531e-247	Hep	Upregulated
TTPA	8.76388e-194	0.330547	0.231	0.123	1.6718e-189	Hep	Upregulated
NAA50	1.29897e-270	0.330233	0.182	0.073	2.47791e-266	Hep	Upregulated
ENSMFAG00000026668	8.09775e-68	0.328268	0.322	0.249	1.54473e-63	Hep	Upregulated
NDUFS4	3.66235e-191	0.326968	0.256	0.144	6.9863e-187	Hep	Upregulated
DHODH	3.31402e-205	0.326949	0.501	0.346	6.32182e-201	Hep	Upregulated
ABCC3	4.67776e-155	0.326835	0.307	0.195	8.92329e-151	Hep	Upregulated
CALU	4.19711e-266	0.326612	0.194	0.081	8.00641e-262	Hep	Upregulated
SND1	3.66301e-269	0.32549	0.828	0.668	6.98756e-265	Hep	Upregulated
OCIAD2	3.1419e-86	0.325281	0.168	0.105	5.9935e-82	Hep	Upregulated
PARD3B	1.20257e-261	0.324775	0.365	0.205	2.29402e-257	Hep	Upregulated
TLK1	5.02497e-240	0.324527	0.39	0.235	9.58563e-236	Hep	Upregulated
PRKCA	1.84701e-155	0.324236	0.633	0.506	3.52336e-151	Hep	Upregulated
HRG	2.63523e-138	0.323651	0.196	0.109	5.02696e-134	Hep	Upregulated
ENSMFAG00000043869	7.69888e-20	0.323261	0.154	0.128	1.46864e-15	Hep	Upregulated
ENSMFAG00000056286	6.17107e-197	0.323208	0.157	0.069	1.17719e-192	Hep	Upregulated
ENPEP	1.2658e-180	0.322976	0.292	0.174	2.41464e-176	Hep	Upregulated
ENSMFAG00000003873	1.39155e-221	0.322362	0.138	0.051	2.65452e-217	Hep	Upregulated
ANO6	2.07105e-273	0.321514	0.4	0.229	3.95074e-269	Hep	Upregulated
ARFGEF3	0	0.321292	0.132	0.035	0	Hep	Upregulated
SEC24B	2.61903e-237	0.32074	0.465	0.296	4.99606e-233	Hep	Upregulated
ZZZ3	1.73093e-230	0.320419	0.307	0.172	3.30191e-226	Hep	Upregulated
BICD1	2.88372e-253	0.320208	0.208	0.091	5.50099e-249	Hep	Upregulated
ALG5	6.00787e-237	0.320195	0.223	0.108	1.14606e-232	Hep	Upregulated
SIPA1L1	2.74461e-207	0.3199	0.464	0.308	5.23562e-203	Hep	Upregulated
SUGCT	1.60138e-193	0.319393	0.426	0.282	3.05479e-189	Hep	Upregulated
EIF3H	2.99718e-261	0.319274	0.213	0.095	5.71741e-257	Hep	Upregulated
PGM3	4.85184e-193	0.318877	0.361	0.23	9.25536e-189	Hep	Upregulated
ZCCHC24	3.13643e-189	0.318802	0.149	0.064	5.98305e-185	Hep	Upregulated
SLC9A8	9.85114e-209	0.318692	0.491	0.336	1.8792e-204	Hep	Upregulated
MGLL	2.59543e-140	0.318402	0.4	0.277	4.95104e-136	Hep	Upregulated
SOBP	5.75408e-193	0.318274	0.139	0.057	1.09765e-188	Hep	Upregulated
C15orf41	9.96026e-164	0.317867	0.239	0.138	1.90002e-159	Hep	Upregulated
FTCD	1.23918e-141	0.317623	0.518	0.385	2.36385e-137	Hep	Upregulated
SNTB1	6.06228e-185	0.317561	0.596	0.444	1.15644e-180	Hep	Upregulated
ENSMFAG00000002146	3.89503e-193	0.317203	0.196	0.097	7.43017e-189	Hep	Upregulated
SLC9A2	1.21398e-154	0.317064	0.165	0.084	2.31578e-150	Hep	Upregulated
ACACA	3.28277e-153	0.316645	0.33	0.218	6.26221e-149	Hep	Upregulated
COMMD1	4.28716e-233	0.316485	0.268	0.14	8.17819e-229	Hep	Upregulated
ENSMFAG00000051361	2.38492e-227	0.316099	0.847	0.68	4.54947e-223	Hep	Upregulated
WWOX	3.65888e-169	0.31585	0.768	0.643	6.97967e-165	Hep	Upregulated
UBE2D3	1.55932e-220	0.315161	0.451	0.293	2.97457e-216	Hep	Upregulated
MGAT5	2.20358e-65	0.314131	0.224	0.159	4.20355e-61	Hep	Upregulated
SCN7A	6.03032e-144	0.313903	0.121	0.054	1.15034e-139	Hep	Upregulated
DLG1	7.31244e-238	0.313862	0.422	0.262	1.39492e-233	Hep	Upregulated
HMGCR	1.16357e-258	0.313167	0.114	0.031	2.21962e-254	Hep	Upregulated
PPP2R2A	2.48452e-216	0.312591	0.316	0.183	4.73946e-212	Hep	Upregulated
TRIB1	6.07183e-134	0.312305	0.22	0.131	1.15826e-129	Hep	Upregulated
PNKD	1.49473e-141	0.312222	0.345	0.234	2.85135e-137	Hep	Upregulated
TXNDC5	6.10685e-177	0.312151	0.431	0.295	1.16494e-172	Hep	Upregulated
COQ10B	7.94008e-238	0.31198	0.231	0.113	1.51465e-233	Hep	Upregulated
NT5C2	2.17212e-217	0.311953	0.425	0.27	4.14354e-213	Hep	Upregulated
ABHD3	5.32083e-230	0.311949	0.229	0.113	1.015e-225	Hep	Upregulated
FBXL17	7.61069e-162	0.311321	0.477	0.343	1.45182e-157	Hep	Upregulated
RBFOX1	5.20532e-210	0.311258	0.208	0.102	9.92968e-206	Hep	Upregulated
PLS3	3.79443e-173	0.311077	0.191	0.098	7.23826e-169	Hep	Upregulated
SOX6	1.94911e-188	0.310813	0.257	0.145	3.71813e-184	Hep	Upregulated
MAP3K13	5.14211e-238	0.310431	0.411	0.252	9.80909e-234	Hep	Upregulated
OSBPL6	7.06943e-164	0.310275	0.4	0.27	1.34857e-159	Hep	Upregulated
THRB	1.60921e-189	0.310193	0.638	0.483	3.06973e-185	Hep	Upregulated
CLIC4	2.99833e-269	0.310083	0.292	0.148	5.71961e-265	Hep	Upregulated
HELB	3.44596e-218	0.309993	0.154	0.062	6.5735e-214	Hep	Upregulated
TANC2	1.31593e-199	0.309654	0.136	0.054	2.51028e-195	Hep	Upregulated
ACLY	1.98297e-71	0.309321	0.149	0.094	3.78272e-67	Hep	Upregulated
CD46	3.80164e-199	0.308846	0.294	0.168	7.25201e-195	Hep	Upregulated
CCDC149	3.54861e-205	0.308688	0.27	0.149	6.76933e-201	Hep	Upregulated
SSR1	6.98063e-247	0.30819	0.218	0.101	1.33163e-242	Hep	Upregulated
CPN1	9.39256e-211	0.308147	0.561	0.397	1.79172e-206	Hep	Upregulated
TANGO6	3.65698e-260	0.307161	0.405	0.237	6.97605e-256	Hep	Upregulated
CYP2C9	3.92947e-40	0.306783	0.729	0.657	7.49585e-36	Hep	Upregulated
ENSMFAG00000000685	3.41212e-176	0.30648	0.337	0.214	6.50895e-172	Hep	Upregulated
SP3	1.89791e-235	0.30608	0.204	0.094	3.62045e-231	Hep	Upregulated
OSTC	8.36373e-281	0.305742	0.179	0.068	1.59547e-276	Hep	Upregulated
MARK3	5.23721e-225	0.305498	0.352	0.208	9.9905e-221	Hep	Upregulated
MEIS2	3.01623e-173	0.305109	0.344	0.217	5.75375e-169	Hep	Upregulated
CAST	7.38591e-192	0.305102	0.368	0.228	1.40894e-187	Hep	Upregulated
STRN3	3.33669e-218	0.304716	0.397	0.246	6.36508e-214	Hep	Upregulated
PTPRM	5.25989e-153	0.304613	0.59	0.461	1.00338e-148	Hep	Upregulated
ST3GAL5	1.23878e-184	0.304236	0.428	0.285	2.3631e-180	Hep	Upregulated
C21orf91	6.35767e-189	0.304127	0.272	0.157	1.21279e-184	Hep	Upregulated
PLET1	1.11003e-246	0.304037	0.103	0.027	2.11749e-242	Hep	Upregulated
HERC4	5.69737e-145	0.302771	0.624	0.508	1.08683e-140	Hep	Upregulated
ENSMFAG00000057631	8.96835e-216	0.302536	0.148	0.06	1.7108e-211	Hep	Upregulated
DNAH14	9.02457e-191	0.30218	0.161	0.072	1.72153e-186	Hep	Upregulated
CERS6	2.79733e-213	0.30195	0.21	0.102	5.33618e-209	Hep	Upregulated
TSPAN15	1.50778e-246	0.301757	0.12	0.036	2.87624e-242	Hep	Upregulated
BCL2L1	7.73532e-155	0.301754	0.162	0.081	1.47559e-150	Hep	Upregulated
ERO1B	1.09276e-218	0.301487	0.299	0.168	2.08455e-214	Hep	Upregulated
YWHAG	4.65268e-306	0.301486	0.123	0.031	8.87545e-302	Hep	Upregulated
AHCYL2	2.95754e-230	0.301438	0.303	0.167	5.64181e-226	Hep	Upregulated
SLC25A21	8.86469e-162	0.300714	0.235	0.134	1.69103e-157	Hep	Upregulated
SLC30A10	1.34187e-147	0.299859	0.188	0.102	2.55975e-143	Hep	Upregulated
EFCAB7	2.6078e-187	0.299544	0.466	0.319	4.97464e-183	Hep	Upregulated
CANX	5.4579e-234	0.299294	0.283	0.152	1.04115e-229	Hep	Upregulated
FNDC4	4.79421e-265	0.298931	0.124	0.036	9.14544e-261	Hep	Upregulated
IFNGR1	4.03531e-274	0.298473	0.142	0.046	7.69776e-270	Hep	Upregulated
NABP1	4.44883e-265	0.298317	0.127	0.038	8.48659e-261	Hep	Upregulated
LPIN3	9.10673e-280	0.297523	0.113	0.028	1.7372e-275	Hep	Upregulated
NR5A2	1.51015e-149	0.297002	0.548	0.41	2.88076e-145	Hep	Upregulated
C2CD5	3.29418e-186	0.296567	0.138	0.058	6.28399e-182	Hep	Upregulated
RNF121	2.54336e-178	0.295862	0.22	0.12	4.85172e-174	Hep	Upregulated
SPATA5	7.51882e-202	0.295679	0.307	0.178	1.43429e-197	Hep	Upregulated
DPH5	9.03599e-192	0.295656	0.218	0.114	1.72371e-187	Hep	Upregulated
SSR2	1.90596e-201	0.295362	0.21	0.105	3.6358e-197	Hep	Upregulated
CORIN	5.65724e-178	0.295318	0.567	0.412	1.07917e-173	Hep	Upregulated
PPARGC1A	1.61099e-138	0.29527	0.696	0.569	3.07313e-134	Hep	Upregulated
NCOA1	6.15766e-195	0.295227	0.321	0.192	1.17464e-190	Hep	Upregulated
SMAD4	4.44846e-277	0.295221	0.267	0.129	8.48587e-273	Hep	Upregulated
NFIL3	7.71531e-160	0.294993	0.491	0.347	1.47177e-155	Hep	Upregulated
DSTN	3.86416e-192	0.294043	0.441	0.288	7.37127e-188	Hep	Upregulated
NCOA2	1.67508e-179	0.293786	0.488	0.343	3.19539e-175	Hep	Upregulated
OSMR	6.09871e-247	0.293521	0.322	0.179	1.16339e-242	Hep	Upregulated
DAPK1	2.88999e-259	0.292846	0.267	0.13	5.51294e-255	Hep	Upregulated
MSH3	5.56321e-221	0.292575	0.444	0.283	1.06124e-216	Hep	Upregulated
KHDRBS1	5.29125e-263	0.292552	0.202	0.087	1.00936e-258	Hep	Upregulated
ATAD1	1.16627e-218	0.292155	0.16	0.067	2.22477e-214	Hep	Upregulated
ENSMFAG00000039233	7.46366e-244	0.291909	0.23	0.11	1.42377e-239	Hep	Upregulated
RBM26	2.09771e-220	0.290775	0.339	0.196	4.0016e-216	Hep	Upregulated
RAPGEF4	2.26913e-213	0.290374	0.222	0.111	4.32858e-209	Hep	Upregulated
RPS6KA3	1.53488e-223	0.290229	0.214	0.103	2.92794e-219	Hep	Upregulated
IL1RN	2.04374e-106	0.289924	0.127	0.066	3.89863e-102	Hep	Upregulated
CPEB3	2.16058e-224	0.289603	0.327	0.188	4.12153e-220	Hep	Upregulated
PEX3	1.85119e-188	0.288964	0.265	0.151	3.53134e-184	Hep	Upregulated
DDX6	3.03327e-218	0.287843	0.195	0.092	5.78626e-214	Hep	Upregulated
SNX3	1.04411e-268	0.286898	0.132	0.04	1.99174e-264	Hep	Upregulated
PYROXD2	1.1853e-107	0.286784	0.104	0.05	2.26107e-103	Hep	Upregulated
RBFOX2	2.83978e-186	0.286633	0.459	0.309	5.41716e-182	Hep	Upregulated
RALY	5.82052e-266	0.286554	0.312	0.164	1.11032e-261	Hep	Upregulated
LDLRAD3	7.86849e-163	0.286457	0.187	0.097	1.50099e-158	Hep	Upregulated
MAN1C1	5.41155e-36	0.286343	0.428	0.371	1.03231e-31	Hep	Upregulated
RBMS1	1.05226e-89	0.286311	0.39	0.292	2.00729e-85	Hep	Upregulated
SPPL2A	1.07142e-193	0.286293	0.357	0.22	2.04383e-189	Hep	Upregulated
INSYN2A	8.56252e-212	0.286246	0.115	0.039	1.63339e-207	Hep	Upregulated
ENSMFAG00000049222	4.31631e-214	0.286059	0.165	0.072	8.23379e-210	Hep	Upregulated
SIK2	2.57657e-158	0.28593	0.719	0.575	4.91506e-154	Hep	Upregulated
TBC1D5	3.13898e-150	0.285639	0.469	0.339	5.98793e-146	Hep	Upregulated
SORL1	2.03037e-146	0.285278	0.492	0.355	3.87314e-142	Hep	Upregulated
ADRA1B	2.45706e-118	0.284972	0.209	0.128	4.68708e-114	Hep	Upregulated
ANKS3	9.31179e-168	0.28465	0.278	0.166	1.77632e-163	Hep	Upregulated
NEK6	1.8311e-165	0.284386	0.371	0.246	3.493e-161	Hep	Upregulated
PANK3	3.32875e-199	0.283991	0.329	0.198	6.34993e-195	Hep	Upregulated
DDAH1	7.66046e-187	0.283877	0.212	0.111	1.46131e-182	Hep	Upregulated
PTPRA	1.25249e-282	0.283684	0.262	0.123	2.38925e-278	Hep	Upregulated
FSCN1	6.04637e-166	0.283512	0.218	0.121	1.15341e-161	Hep	Upregulated
IRAK2	1.12738e-183	0.283421	0.23	0.123	2.15059e-179	Hep	Upregulated
RASGEF1B	5.70657e-278	0.282513	0.143	0.045	1.08859e-273	Hep	Upregulated
WWTR1	4.15402e-244	0.282266	0.258	0.128	7.92421e-240	Hep	Upregulated
ENSMFAG00000059641	9.07765e-184	0.281671	0.258	0.146	1.73165e-179	Hep	Upregulated
APCS	3.78806e-107	0.281473	0.158	0.09	7.22611e-103	Hep	Upregulated
IBTK	1.67082e-172	0.279843	0.529	0.381	3.18725e-168	Hep	Upregulated
SFRP1	9.7104e-137	0.279661	0.352	0.238	1.85236e-132	Hep	Upregulated
AP3S1	5.62197e-170	0.279229	0.195	0.102	1.07245e-165	Hep	Upregulated
SRP54	1.51139e-205	0.278897	0.283	0.159	2.88313e-201	Hep	Upregulated
AFF1	1.41497e-139	0.278522	0.391	0.271	2.6992e-135	Hep	Upregulated
PLPP1	2.42306e-109	0.278509	0.588	0.471	4.62223e-105	Hep	Upregulated
NPC1L1	7.09552e-137	0.278411	0.158	0.081	1.35354e-132	Hep	Upregulated
CREB3L2	7.2062e-188	0.278179	0.411	0.268	1.37465e-183	Hep	Upregulated
MTA3	3.18535e-174	0.278029	0.162	0.077	6.07638e-170	Hep	Upregulated
ETNK2	1.29736e-96	0.277967	0.292	0.203	2.47484e-92	Hep	Upregulated
KDM4B	3.70326e-86	0.277523	0.571	0.482	7.06433e-82	Hep	Upregulated
MTUS1	3.28962e-167	0.277439	0.565	0.414	6.27528e-163	Hep	Upregulated
PRDM5	7.76664e-206	0.2773	0.138	0.054	1.48156e-201	Hep	Upregulated
KDELR2	2.14403e-159	0.277068	0.331	0.213	4.08996e-155	Hep	Upregulated
NBAS	7.26137e-187	0.276977	0.371	0.238	1.38518e-182	Hep	Upregulated
EXOC2	1.59714e-212	0.276775	0.283	0.156	3.04671e-208	Hep	Upregulated
HMGCL	2.45305e-181	0.276724	0.22	0.117	4.67944e-177	Hep	Upregulated
CCDC7	6.60888e-133	0.276341	0.254	0.158	1.26071e-128	Hep	Upregulated
ENSMFAG00000061826	2.49513e-155	0.276331	0.154	0.076	4.75971e-151	Hep	Upregulated
ARNTL	1.45141e-196	0.275466	0.329	0.197	2.76871e-192	Hep	Upregulated
ACSS2	8.89292e-82	0.274747	0.231	0.158	1.69641e-77	Hep	Upregulated
IDI1	2.53302e-163	0.274708	0.147	0.068	4.83198e-159	Hep	Upregulated
RUFY3	2.53465e-205	0.274321	0.347	0.209	4.83509e-201	Hep	Upregulated
FAM214A	2.40361e-141	0.274087	0.442	0.314	4.58513e-137	Hep	Upregulated
SLC31A1	3.33187e-257	0.274028	0.119	0.034	6.35587e-253	Hep	Upregulated
CRP	4.55381e-184	0.273954	0.144	0.062	8.68684e-180	Hep	Upregulated
FHIT	8.65826e-117	0.273516	0.571	0.444	1.65165e-112	Hep	Upregulated
DAAM1	5.96371e-243	0.2733	0.264	0.132	1.13764e-238	Hep	Upregulated
CHD9	1.10731e-191	0.273148	0.491	0.339	2.11231e-187	Hep	Upregulated
CARS1	1.04963e-104	0.272107	0.229	0.147	2.00228e-100	Hep	Upregulated
DCP1A	8.60457e-235	0.271917	0.243	0.121	1.64141e-230	Hep	Upregulated
ENSMFAG00000002833	4.28044e-173	0.271896	0.248	0.142	8.16537e-169	Hep	Upregulated
ENSA	3.20038e-201	0.271455	0.223	0.114	6.10505e-197	Hep	Upregulated
ARRDC3	1.34952e-62	0.271361	0.158	0.105	2.57435e-58	Hep	Upregulated
APP	2.80917e-204	0.27121	0.259	0.139	5.35878e-200	Hep	Upregulated
STRC	1.10267e-138	0.270875	0.221	0.128	2.10345e-134	Hep	Upregulated
TMED5	6.7409e-262	0.270631	0.122	0.035	1.28589e-257	Hep	Upregulated
LRRC28	4.44456e-185	0.270525	0.307	0.183	8.47845e-181	Hep	Upregulated
DYM	1.65039e-219	0.270512	0.315	0.178	3.14828e-215	Hep	Upregulated
ATF5	2.33665e-118	0.269473	0.667	0.555	4.45738e-114	Hep	Upregulated
CDKAL1	1.07284e-147	0.269457	0.364	0.245	2.04656e-143	Hep	Upregulated
SLCO1B1	3.83669e-63	0.269218	0.843	0.785	7.31888e-59	Hep	Upregulated
SC5D	7.6365e-110	0.268799	0.214	0.134	1.45674e-105	Hep	Upregulated
MAOB	1.30065e-141	0.268755	0.601	0.458	2.48111e-137	Hep	Upregulated
CYP2U1	6.79709e-115	0.268503	0.199	0.12	1.29661e-110	Hep	Upregulated
HERPUD2	1.44208e-180	0.268276	0.209	0.11	2.75091e-176	Hep	Upregulated
EPC1	1.19166e-163	0.268246	0.373	0.245	2.27321e-159	Hep	Upregulated
SPATS2L	5.39114e-115	0.268008	0.382	0.276	1.02841e-110	Hep	Upregulated
SLC44A1	1.03781e-166	0.267853	0.136	0.06	1.97974e-162	Hep	Upregulated
TNFRSF10A	1.64844e-176	0.267748	0.178	0.087	3.14456e-172	Hep	Upregulated
XRCC4	7.01206e-212	0.267633	0.156	0.065	1.33762e-207	Hep	Upregulated
ENSMFAG00000052137	3.33634e-182	0.267438	0.51	0.352	6.3644e-178	Hep	Upregulated
ENSMFAG00000052881	1.2002e-87	0.267004	0.322	0.235	2.2895e-83	Hep	Upregulated
UGT2B23	7.20988e-167	0.266894	0.132	0.056	1.37536e-162	Hep	Upregulated
GLYAT	4.72159e-111	0.266879	0.533	0.415	9.00691e-107	Hep	Upregulated
RAB24	6.0526e-181	0.266732	0.266	0.15	1.15459e-176	Hep	Upregulated
MARCHF6	1.54492e-212	0.266503	0.274	0.149	2.94709e-208	Hep	Upregulated
RARB	4.405e-220	0.266465	0.101	0.029	8.40298e-216	Hep	Upregulated
RNF111	2.06427e-198	0.266451	0.256	0.14	3.93779e-194	Hep	Upregulated
CUL5	3.43138e-236	0.266184	0.296	0.158	6.54571e-232	Hep	Upregulated
TRAF7	1.60569e-147	0.265679	0.353	0.233	3.06302e-143	Hep	Upregulated
MAP7	1.31353e-148	0.265029	0.451	0.318	2.50569e-144	Hep	Upregulated
CLEC16A	2.7061e-141	0.26468	0.397	0.276	5.16215e-137	Hep	Upregulated
FN1	2.46787e-65	0.264594	0.621	0.529	4.7077e-61	Hep	Upregulated
OXR1	1.59289e-111	0.264096	0.417	0.307	3.0386e-107	Hep	Upregulated
EHBP1	4.04366e-130	0.264086	0.63	0.494	7.71368e-126	Hep	Upregulated
MON2	4.08782e-215	0.263469	0.453	0.29	7.79792e-211	Hep	Upregulated
MFSD14A	5.825e-163	0.262833	0.201	0.108	1.11118e-158	Hep	Upregulated
ATE1	2.7299e-203	0.262775	0.281	0.157	5.20756e-199	Hep	Upregulated
CNN3	3.86276e-153	0.26212	0.286	0.177	7.3686e-149	Hep	Upregulated
FOXN2	2.17751e-153	0.262101	0.298	0.186	4.15383e-149	Hep	Upregulated
EIF4A1.1	1.4858e-167	0.26197	0.321	0.2	2.83431e-163	Hep	Upregulated
RGCC	4.90723e-113	0.261447	0.412	0.298	9.36103e-109	Hep	Upregulated
DUSP10	2.88378e-141	0.261359	0.464	0.332	5.5011e-137	Hep	Upregulated
SURF4	1.1696e-162	0.261254	0.46	0.322	2.23112e-158	Hep	Upregulated
ADGRV1	1.69377e-149	0.261099	0.354	0.233	3.23104e-145	Hep	Upregulated
C6	2.10211e-159	0.260942	0.704	0.554	4.00999e-155	Hep	Upregulated
STT3A	5.15984e-222	0.260776	0.167	0.07	9.84291e-218	Hep	Upregulated
ENSMFAG00000033868	1.06663e-213	0.259516	0.11	0.035	2.0347e-209	Hep	Upregulated
CNOT2	1.77147e-183	0.2593	0.237	0.129	3.37926e-179	Hep	Upregulated
EDEM3	4.0301e-168	0.259111	0.28	0.168	7.68782e-164	Hep	Upregulated
SLC35D1	7.96914e-183	0.259027	0.291	0.171	1.52019e-178	Hep	Upregulated
DLD	1.78719e-241	0.258871	0.165	0.066	3.40925e-237	Hep	Upregulated
TRIM44	1.29791e-205	0.258748	0.412	0.26	2.4759e-201	Hep	Upregulated
REEP3	1.29746e-161	0.258659	0.298	0.184	2.47503e-157	Hep	Upregulated
RAB7A	4.05935e-183	0.25865	0.353	0.22	7.74361e-179	Hep	Upregulated
PDIA6	4.44611e-174	0.258517	0.274	0.16	8.4814e-170	Hep	Upregulated
ENSMFAG00000039526	6.4418e-246	0.258202	0.177	0.072	1.22884e-241	Hep	Upregulated
PBLD	3.51548e-222	0.257619	0.345	0.2	6.70614e-218	Hep	Upregulated
TNIK	2.57457e-115	0.257545	0.235	0.148	4.91124e-111	Hep	Upregulated
CCNH	1.123e-140	0.257413	0.332	0.22	2.14224e-136	Hep	Upregulated
ENSMFAG00000044589	8.98419e-215	0.257072	0.224	0.111	1.71382e-210	Hep	Upregulated
MVD	2.88333e-177	0.257016	0.135	0.056	5.50025e-173	Hep	Upregulated
NRF1	1.5375e-227	0.256918	0.204	0.094	2.93294e-223	Hep	Upregulated
ENSMFAG00000040177	8.66825e-97	0.25658	0.28	0.192	1.65355e-92	Hep	Upregulated
DNAH9	9.73034e-143	0.255768	0.149	0.073	1.85616e-138	Hep	Upregulated
ABL2	1.12273e-202	0.255635	0.311	0.181	2.14172e-198	Hep	Upregulated
DYNC1I1	3.01022e-178	0.255524	0.125	0.05	5.7423e-174	Hep	Upregulated
LIN52	3.81559e-177	0.254665	0.211	0.111	7.27861e-173	Hep	Upregulated
RBPJ	2.92855e-168	0.254321	0.29	0.176	5.5865e-164	Hep	Upregulated
IMMP2L	4.94786e-147	0.254246	0.639	0.503	9.43853e-143	Hep	Upregulated
PPHLN1	2.36137e-187	0.253733	0.234	0.126	4.50455e-183	Hep	Upregulated
ENSMFAG00000065701	1.34952e-167	0.253708	0.149	0.069	2.57434e-163	Hep	Upregulated
BMPR2	2.04304e-147	0.253605	0.517	0.373	3.8973e-143	Hep	Upregulated
TOX	5.42676e-113	0.252798	0.638	0.514	1.03521e-108	Hep	Upregulated
ENSMFAG00000040641	7.61747e-96	0.252796	0.285	0.194	1.45311e-91	Hep	Upregulated
ENSMFAG00000054847	2.74876e-219	0.252335	0.16	0.066	5.24354e-215	Hep	Upregulated
ENSMFAG00000000645	1.85934e-168	0.252223	0.335	0.21	3.54687e-164	Hep	Upregulated
PGGT1B	5.9814e-185	0.252126	0.194	0.098	1.14101e-180	Hep	Upregulated
DIS3L2	4.71643e-199	0.252034	0.55	0.378	8.99706e-195	Hep	Upregulated
MIB1	6.97243e-191	0.2518	0.2	0.099	1.33006e-186	Hep	Upregulated
SIL1	5.67299e-169	0.251266	0.415	0.278	1.08218e-164	Hep	Upregulated
DMAC2	1.33809e-155	0.251159	0.17	0.086	2.55254e-151	Hep	Upregulated
ATL3	9.53948e-193	0.250763	0.208	0.105	1.81975e-188	Hep	Upregulated
NDFIP1	3.25016e-158	0.250498	0.178	0.092	6.2e-154	Hep	Upregulated
MRTFB	1.06296e-200	0.250427	0.394	0.247	2.02771e-196	Hep	Upregulated
ENSMFAG00000001265	9.35362e-147	0.25019	0.165	0.084	1.7843e-142	Hep	Upregulated
PHLPP1	1.36295e-27	-0.250203	0.568	0.563	2.59997e-23	Hep	Downregulated
ENSMFAG00000003315	2.39759e-134	-0.250252	0.896	0.903	4.57364e-130	Hep	Downregulated
HECTD2	1.61042e-24	-0.250261	0.083	0.108	3.07203e-20	Hep	Downregulated
JARID2	3.0857e-27	-0.250472	0.166	0.198	5.88627e-23	Hep	Downregulated
ELOVL2	2.51475e-19	-0.250575	0.208	0.235	4.79714e-15	Hep	Downregulated
KIFC3	9.13073e-36	-0.250737	0.332	0.371	1.74178e-31	Hep	Downregulated
ABHD6	6.42641e-21	-0.250795	0.08	0.102	1.2259e-16	Hep	Downregulated
COBL	1.24288e-44	-0.251032	0.209	0.26	2.37092e-40	Hep	Downregulated
SLC9B2	9.56701e-56	-0.25145	0.068	0.108	1.825e-51	Hep	Downregulated
ZC3H12C	4.72814e-25	-0.251473	0.102	0.13	9.0194e-21	Hep	Downregulated
MRPL39	3.94895e-09	-0.251484	0.128	0.142	7.53301e-05	Hep	Downregulated
UROC1	1.74572e-33	-0.251622	0.261	0.301	3.33014e-29	Hep	Downregulated
NAT10	4.08847e-19	-0.251694	0.106	0.129	7.79916e-15	Hep	Downregulated
PROSER2	2.50032e-31	-0.251783	0.438	0.451	4.76962e-27	Hep	Downregulated
ENSMFAG00000039473	2.57477e-35	-0.252017	0.242	0.283	4.91163e-31	Hep	Downregulated
TRAP1	1.2797e-12	-0.253292	0.266	0.279	2.44116e-08	Hep	Downregulated
ABCF1	7.03691e-14	-0.25503	0.339	0.346	1.34236e-09	Hep	Downregulated
FST	4.53388e-89	-0.255302	0.702	0.723	8.64883e-85	Hep	Downregulated
ENSMFAG00000038081	7.33919e-42	-0.256073	0.072	0.106	1.40002e-37	Hep	Downregulated
LRCH1	4.69002e-11	-0.256167	0.225	0.238	8.94668e-07	Hep	Downregulated
DIPK2A	9.72393e-33	-0.256494	0.147	0.184	1.85494e-28	Hep	Downregulated
TMEM259	1.28404e-50	-0.256543	0.749	0.72	2.44944e-46	Hep	Downregulated
ERCC8	6.95773e-07	-0.258102	0.134	0.145	0.0132726	Hep	Downregulated
LGI4	6.86746e-74	-0.258185	0.076	0.126	1.31004e-69	Hep	Downregulated
COPS7B	1.76719e-21	-0.258478	0.177	0.203	3.3711e-17	Hep	Downregulated
TLE1	1.67016e-21	-0.259082	0.594	0.573	3.18599e-17	Hep	Downregulated
BCR	4.39612e-12	-0.259201	0.258	0.272	8.38604e-08	Hep	Downregulated
ENSMFAG00000035543	5.7389e-20	-0.259704	0.101	0.124	1.09475e-15	Hep	Downregulated
SLC16A1	2.03105e-12	-0.259874	0.131	0.149	3.87443e-08	Hep	Downregulated
NTN1	6.02689e-34	-0.259889	0.744	0.709	1.14969e-29	Hep	Downregulated
ENSMFAG00000036691	5.34123e-34	-0.261816	0.143	0.18	1.01889e-29	Hep	Downregulated
RETREG1	9.04887e-09	-0.262239	0.452	0.431	0.000172616	Hep	Downregulated
MAGI1	2.51546e-47	-0.262298	0.743	0.698	4.79849e-43	Hep	Downregulated
PPP1R13B	1.64607e-20	-0.262963	0.271	0.293	3.14005e-16	Hep	Downregulated
ABCC6	1.59735e-49	-0.262981	0.657	0.643	3.04711e-45	Hep	Downregulated
AKAP9	2.8425e-44	-0.26476	0.661	0.647	5.42235e-40	Hep	Downregulated
ENSMFAG00000036748	3.33664e-09	-0.265092	0.195	0.207	6.36498e-05	Hep	Downregulated
TYK2	6.36837e-17	-0.265208	0.289	0.305	1.21483e-12	Hep	Downregulated
ENSMFAG00000062600	1.85305e-28	-0.265249	0.098	0.127	3.53488e-24	Hep	Downregulated
DNAJC5	3.04056e-16	-0.265503	0.355	0.363	5.80017e-12	Hep	Downregulated
TFDP1	8.52272e-32	-0.265829	0.176	0.212	1.62579e-27	Hep	Downregulated
RANGAP1	2.06651e-32	-0.265832	0.169	0.205	3.94207e-28	Hep	Downregulated
RBM41	6.67074e-07	-0.265878	0.337	0.334	0.0127251	Hep	Downregulated
REV1	2.78922e-34	-0.265987	0.458	0.469	5.32072e-30	Hep	Downregulated
ESRRA	8.50477e-16	-0.266313	0.212	0.232	1.62237e-11	Hep	Downregulated
ABCA6	2.51459e-57	-0.266521	0.711	0.68	4.79684e-53	Hep	Downregulated
HADH	3.73627e-29	-0.266712	0.114	0.145	7.12731e-25	Hep	Downregulated
BAIAP2L1	4.29165e-19	-0.266929	0.481	0.474	8.18675e-15	Hep	Downregulated
CCAR1	4.91737e-27	-0.267114	0.353	0.374	9.38037e-23	Hep	Downregulated
PDXDC1	6.05339e-17	-0.268909	0.392	0.394	1.15474e-12	Hep	Downregulated
BLMH	9.44323e-36	-0.269306	0.125	0.161	1.80139e-31	Hep	Downregulated
KNG1	1.52955e-16	-0.269899	0.371	0.38	2.91777e-12	Hep	Downregulated
PAXBP1	2.12219e-16	-0.270227	0.376	0.381	4.04829e-12	Hep	Downregulated
URB1	2.27398e-19	-0.270618	0.156	0.181	4.33784e-15	Hep	Downregulated
PLA2G15	2.43321e-102	-0.270683	0.505	0.574	4.64158e-98	Hep	Downregulated
ITPK1	1.80919e-47	-0.27229	0.289	0.337	3.45122e-43	Hep	Downregulated
ECI1	2.54881e-13	-0.272532	0.255	0.268	4.86212e-09	Hep	Downregulated
FARP2	1.50016e-23	-0.272724	0.461	0.463	2.86171e-19	Hep	Downregulated
RPL10A	1.69807e-33	-0.27278	0.094	0.125	3.23923e-29	Hep	Downregulated
UBE2QL1	4.61514e-26	-0.274695	0.304	0.329	8.80384e-22	Hep	Downregulated
ENSMFAG00000038161	7.73737e-12	-0.2747	0.205	0.22	1.47598e-07	Hep	Downregulated
SAT2	3.33759e-36	-0.275202	0.501	0.513	6.36678e-32	Hep	Downregulated
ENSMFAG00000042526	4.12773e-59	-0.276052	0.135	0.187	7.87406e-55	Hep	Downregulated
ENSMFAG00000049208	4.87577e-54	-0.276418	0.113	0.159	9.30102e-50	Hep	Downregulated
PLXNB1	5.99028e-33	-0.27666	0.265	0.302	1.14271e-28	Hep	Downregulated
SMG1	2.41971e-21	-0.277235	0.393	0.395	4.61584e-17	Hep	Downregulated
HDLBP	8.44458e-80	-0.27747	0.768	0.756	1.61089e-75	Hep	Downregulated
VGLL4	2.70769e-21	-0.277522	0.32	0.338	5.1652e-17	Hep	Downregulated
DGKH	6.92048e-29	-0.277596	0.211	0.247	1.32015e-24	Hep	Downregulated
FAM120B	5.29418e-08	-0.277987	0.342	0.338	0.00100992	Hep	Downregulated
BDP1	9.00311e-13	-0.278879	0.419	0.407	1.71743e-08	Hep	Downregulated
POLR1B	2.39889e-23	-0.279165	0.304	0.325	4.57611e-19	Hep	Downregulated
ZDBF2	2.40783e-31	-0.280189	0.106	0.138	4.59317e-27	Hep	Downregulated
SLC38A3	8.04658e-50	-0.280951	0.14	0.187	1.53497e-45	Hep	Downregulated
RMC1	2.57329e-46	-0.280995	0.144	0.188	4.90881e-42	Hep	Downregulated
DHTKD1	5.3804e-31	-0.281088	0.506	0.504	1.02636e-26	Hep	Downregulated
SCARF1	3.88511e-33	-0.281297	0.226	0.262	7.41124e-29	Hep	Downregulated
PNN	8.4385e-56	-0.281555	0.583	0.588	1.60973e-51	Hep	Downregulated
PC	1.50904e-57	-0.282305	0.72	0.711	2.87864e-53	Hep	Downregulated
BRD4	8.47929e-34	-0.283492	0.172	0.209	1.61751e-29	Hep	Downregulated
CLASRP	2.44554e-20	-0.283722	0.269	0.289	4.66512e-16	Hep	Downregulated
ZC3H7B	3.01238e-54	-0.285371	0.455	0.486	5.74642e-50	Hep	Downregulated
NAA16	2.87301e-22	-0.286724	0.452	0.454	5.48055e-18	Hep	Downregulated
DGAT1	1.73819e-52	-0.286995	0.124	0.171	3.31577e-48	Hep	Downregulated
ENSMFAG00000040453	7.00651e-72	-0.287303	0.057	0.1	1.33656e-67	Hep	Downregulated
ROR1	3.53247e-47	-0.287633	0.095	0.135	6.73854e-43	Hep	Downregulated
NRG2	1.38677e-49	-0.287967	0.079	0.119	2.6454e-45	Hep	Downregulated
F12	1.74666e-140	-0.288009	0.843	0.83	3.33192e-136	Hep	Downregulated
NKTR	1.8357e-14	-0.289178	0.333	0.343	3.50178e-10	Hep	Downregulated
SRSF6	1.77654e-19	-0.292107	0.222	0.242	3.38894e-15	Hep	Downregulated
ALAD	3.75176e-33	-0.292437	0.22	0.257	7.15685e-29	Hep	Downregulated
TNFSF10	4.57371e-112	-0.294755	0.092	0.161	8.72481e-108	Hep	Downregulated
ST3GAL4	1.75975e-79	-0.294817	0.578	0.603	3.35691e-75	Hep	Downregulated
NDUFA13	2.15627e-77	-0.295277	0.06	0.106	4.11331e-73	Hep	Downregulated
RMND5B	2.15456e-29	-0.295679	0.133	0.165	4.11004e-25	Hep	Downregulated
ENSMFAG00000040171	5.78886e-35	-0.295779	0.433	0.451	1.10428e-30	Hep	Downregulated
ENSMFAG00000047444	2.76192e-95	-0.295923	0.053	0.104	5.26863e-91	Hep	Downregulated
TECTA	2.47133e-75	-0.296441	0.093	0.146	4.7143e-71	Hep	Downregulated
NUCKS1	2.28187e-24	-0.296837	0.139	0.167	4.3529e-20	Hep	Downregulated
RNF144A	7.0704e-18	-0.297833	0.168	0.19	1.34875e-13	Hep	Downregulated
SEC31B	7.40346e-29	-0.29788	0.362	0.385	1.41228e-24	Hep	Downregulated
OCLN	4.0969e-07	-0.297962	0.225	0.23	0.00781524	Hep	Downregulated
PPARGC1B	1.82316e-43	-0.29817	0.152	0.195	3.47786e-39	Hep	Downregulated
SPAG1	3.30493e-35	-0.29821	0.127	0.162	6.30448e-31	Hep	Downregulated
FBH1	2.49514e-28	-0.299643	0.215	0.244	4.75972e-24	Hep	Downregulated
ENSMFAG00000003188	4.3896e-31	-0.299652	0.29	0.322	8.37361e-27	Hep	Downregulated
ENSMFAG00000030905	3.4473e-20	-0.299686	0.292	0.311	6.57606e-16	Hep	Downregulated
ENSMFAG00000031015	3.79637e-33	-0.30118	0.255	0.289	7.24195e-29	Hep	Downregulated
PIK3R4	2.6843e-30	-0.301749	0.353	0.374	5.12056e-26	Hep	Downregulated
DAG1	1.71163e-10	-0.301927	0.267	0.274	3.26511e-06	Hep	Downregulated
ALDH4A1	1.00074e-25	-0.302269	0.247	0.274	1.90901e-21	Hep	Downregulated
ENSMFAG00000038622	3.63543e-33	-0.302717	0.149	0.184	6.93495e-29	Hep	Downregulated
ENSMFAG00000031138	6.37746e-69	-0.303031	0.493	0.526	1.21656e-64	Hep	Downregulated
NRBP2	3.57389e-38	-0.303994	0.412	0.435	6.81756e-34	Hep	Downregulated
ENSMFAG00000002691	3.16523e-106	-0.304067	0.125	0.198	6.03799e-102	Hep	Downregulated
ALDOB	2.28645e-84	-0.304662	0.537	0.586	4.36163e-80	Hep	Downregulated
CAMSAP1	1.55454e-30	-0.304982	0.195	0.228	2.96543e-26	Hep	Downregulated
PWWP3A	2.26835e-36	-0.305466	0.367	0.393	4.32711e-32	Hep	Downregulated
WDR44	4.06184e-14	-0.306111	0.166	0.184	7.74837e-10	Hep	Downregulated
SLTM	1.12706e-34	-0.306189	0.385	0.404	2.14997e-30	Hep	Downregulated
AK4	2.1585e-18	-0.306523	0.276	0.294	4.11756e-14	Hep	Downregulated
DNAH6	3.63035e-63	-0.306978	0.116	0.169	6.92525e-59	Hep	Downregulated
AS3MT	6.92292e-45	-0.308136	0.35	0.39	1.32062e-40	Hep	Downregulated
ACAT1	1.63748e-21	-0.308502	0.356	0.365	3.12366e-17	Hep	Downregulated
ARL14EP	1.29597e-35	-0.309441	0.21	0.246	2.4722e-31	Hep	Downregulated
SCAMP1	2.4945e-30	-0.309574	0.24	0.271	4.7585e-26	Hep	Downregulated
ACTN4	1.12029e-31	-0.309935	0.307	0.335	2.13706e-27	Hep	Downregulated
ENSMFAG00000003117	1.30295e-67	-0.310124	0.106	0.158	2.48551e-63	Hep	Downregulated
FAM227B	1.48474e-27	-0.310238	0.249	0.282	2.83229e-23	Hep	Downregulated
RANBP10	2.16225e-62	-0.310689	0.367	0.414	4.12471e-58	Hep	Downregulated
ENSMFAG00000065281	1.97195e-44	-0.310799	0.127	0.169	3.7617e-40	Hep	Downregulated
MYO19	1.13007e-32	-0.312073	0.146	0.18	2.15571e-28	Hep	Downregulated
AGXT	4.19444e-249	-0.31366	0.938	0.91	8.00131e-245	Hep	Downregulated
LUC7L3	1.61087e-29	-0.313864	0.527	0.514	3.07289e-25	Hep	Downregulated
CEP68	4.60093e-55	-0.314353	0.111	0.155	8.77673e-51	Hep	Downregulated
HLA-B	9.22984e-35	-0.314738	0.214	0.251	1.76068e-30	Hep	Downregulated
CLUH	4.40617e-62	-0.315931	0.463	0.5	8.40521e-58	Hep	Downregulated
RPL13	1.76925e-54	-0.316521	0.065	0.103	3.37503e-50	Hep	Downregulated
HDAC5	4.05509e-48	-0.317624	0.16	0.205	7.7355e-44	Hep	Downregulated
SENP5	2.81094e-16	-0.317921	0.375	0.373	5.36214e-12	Hep	Downregulated
KLF15	3.84926e-34	-0.317983	0.217	0.251	7.34285e-30	Hep	Downregulated
ASPA	2.02186e-51	-0.317995	0.138	0.185	3.85689e-47	Hep	Downregulated
PDCD11	5.17897e-16	-0.320494	0.257	0.271	9.87941e-12	Hep	Downregulated
NAPG	2.64709e-30	-0.320703	0.404	0.415	5.04959e-26	Hep	Downregulated
LDLRAD4	3.00852e-158	-0.320796	0.613	0.685	5.73905e-154	Hep	Downregulated
IKBKG	1.09967e-38	-0.321945	0.486	0.498	2.09772e-34	Hep	Downregulated
AGO2	1.86204e-37	-0.321994	0.338	0.366	3.55202e-33	Hep	Downregulated
ENSMFAG00000063334	4.97291e-209	-0.322044	0.14	0.262	9.48633e-205	Hep	Downregulated
IGF2R	1.5404e-78	-0.322526	0.43	0.481	2.93847e-74	Hep	Downregulated
ACADSB	4.16696e-38	-0.322793	0.431	0.449	7.9489e-34	Hep	Downregulated
ATP5PO	1.40074e-147	-0.322985	0.044	0.106	2.67205e-143	Hep	Downregulated
ALDH1L1	2.36601e-137	-0.323303	0.844	0.83	4.5134e-133	Hep	Downregulated
IDO2	1.50074e-153	-0.324136	0.795	0.78	2.86281e-149	Hep	Downregulated
SGIP1	2.05283e-51	-0.324622	0.104	0.149	3.91599e-47	Hep	Downregulated
ABCD3	5.75897e-33	-0.325384	0.415	0.431	1.09858e-28	Hep	Downregulated
MISP	3.22213e-141	-0.327112	0.055	0.122	6.14653e-137	Hep	Downregulated
ENSMFAG00000036080	1.67865e-38	-0.327394	0.172	0.21	3.2022e-34	Hep	Downregulated
FGFR2	9.14972e-25	-0.329875	0.347	0.367	1.7454e-20	Hep	Downregulated
EBNA1BP2	3.42379e-16	-0.33094	0.105	0.125	6.53121e-12	Hep	Downregulated
DICER1	1.06093e-47	-0.331482	0.388	0.417	2.02382e-43	Hep	Downregulated
THSD7A	7.35153e-27	-0.333323	0.138	0.169	1.40238e-22	Hep	Downregulated
PIPOX	1.50064e-72	-0.334182	0.35	0.406	2.86263e-68	Hep	Downregulated
WASF3	9.15165e-38	-0.337161	0.328	0.355	1.74577e-33	Hep	Downregulated
DPH2	2.94567e-76	-0.33801	0.06	0.105	5.61917e-72	Hep	Downregulated
ARFGAP2	1.44754e-66	-0.33806	0.481	0.515	2.76133e-62	Hep	Downregulated
MLXIPL	0	-0.338366	0.942	0.927	0	Hep	Downregulated
PER3	1.18992e-24	-0.338875	0.547	0.52	2.26988e-20	Hep	Downregulated
RACK1	5.36952e-51	-0.339197	0.096	0.136	1.02429e-46	Hep	Downregulated
ARGLU1	3.01751e-31	-0.339302	0.233	0.265	5.75619e-27	Hep	Downregulated
ENSMFAG00000003654	6.50313e-61	-0.339522	0.105	0.152	1.24054e-56	Hep	Downregulated
ENSMFAG00000043124	4.77658e-87	-0.340333	0.615	0.634	9.1118e-83	Hep	Downregulated
ENSMFAG00000043551	1.229e-52	-0.341506	0.161	0.207	2.34444e-48	Hep	Downregulated
ATP11A	4.07092e-43	-0.34151	0.276	0.318	7.7657e-39	Hep	Downregulated
MTSS1	9.33839e-174	-0.343116	0.877	0.874	1.78139e-169	Hep	Downregulated
HSD11B1	1.86434e-44	-0.344111	0.358	0.393	3.55642e-40	Hep	Downregulated
MGRN1	9.06174e-36	-0.344436	0.318	0.347	1.72862e-31	Hep	Downregulated
CASP4	2.10861e-41	-0.34525	0.359	0.386	4.02239e-37	Hep	Downregulated
TDRP	1.48028e-28	-0.34627	0.409	0.418	2.82378e-24	Hep	Downregulated
CTSF	3.10683e-29	-0.346317	0.115	0.144	5.92659e-25	Hep	Downregulated
NAXD	2.23223e-109	-0.346668	0.582	0.611	4.2582e-105	Hep	Downregulated
PUS1	3.78364e-36	-0.347445	0.23	0.266	7.21766e-32	Hep	Downregulated
SPEN	3.71699e-32	-0.348067	0.431	0.436	7.09053e-28	Hep	Downregulated
NLRX1	3.89782e-32	-0.348675	0.156	0.19	7.43549e-28	Hep	Downregulated
PACSIN2	5.2449e-09	-0.348732	0.221	0.227	0.000100052	Hep	Downregulated
SH3BP5	2.25778e-118	-0.348845	0.071	0.136	4.30695e-114	Hep	Downregulated
APLP2	1.05005e-62	-0.348975	0.082	0.126	2.00308e-58	Hep	Downregulated
PKHD1	5.05588e-31	-0.350458	0.145	0.179	9.6446e-27	Hep	Downregulated
PER2	2.36375e-38	-0.351122	0.32	0.351	4.50908e-34	Hep	Downregulated
HPD	1.99787e-210	-0.351124	0.727	0.77	3.81114e-206	Hep	Downregulated
FAAH	1.01873e-121	-0.352834	0.537	0.589	1.94332e-117	Hep	Downregulated
CDAN1	3.26526e-71	-0.352836	0.189	0.25	6.22882e-67	Hep	Downregulated
PPFIBP2	1.00068e-68	-0.353341	0.612	0.601	1.90889e-64	Hep	Downregulated
SCLT1	1.4708e-38	-0.354137	0.136	0.174	2.80571e-34	Hep	Downregulated
GSTZ1	7.36825e-38	-0.355556	0.241	0.277	1.40557e-33	Hep	Downregulated
ENSMFAG00000053688	4.99694e-83	-0.355915	0.442	0.489	9.53216e-79	Hep	Downregulated
MBTD1	4.13027e-08	-0.356044	0.407	0.383	0.000787891	Hep	Downregulated
FAM20A	7.42783e-48	-0.356271	0.514	0.527	1.41693e-43	Hep	Downregulated
ENSMFAG00000032782	2.86942e-62	-0.357046	0.406	0.453	5.47371e-58	Hep	Downregulated
TP53I13	7.67286e-82	-0.357054	0.172	0.238	1.46367e-77	Hep	Downregulated
DMXL2	6.23814e-93	-0.357628	0.122	0.186	1.18999e-88	Hep	Downregulated
CYP2E1	5.1768e-162	-0.357665	0.716	0.774	9.87526e-158	Hep	Downregulated
FPGS	2.32275e-182	-0.358163	0.628	0.698	4.43088e-178	Hep	Downregulated
PUF60	5.95155e-28	-0.359261	0.263	0.289	1.13532e-23	Hep	Downregulated
CHKA	2.08471e-13	-0.35941	0.369	0.363	3.97679e-09	Hep	Downregulated
ECHDC2	3.80044e-66	-0.359957	0.19	0.247	7.24972e-62	Hep	Downregulated
PLA2G6	3.98313e-67	-0.360135	0.288	0.343	7.59823e-63	Hep	Downregulated
HIP1R	7.98119e-66	-0.36093	0.171	0.228	1.52249e-61	Hep	Downregulated
DPY19L3	8.4318e-124	-0.361136	0.053	0.111	1.60845e-119	Hep	Downregulated
GCAT	1.67605e-59	-0.361483	0.182	0.234	3.19724e-55	Hep	Downregulated
PPP2R2B	1.71856e-54	-0.361816	0.132	0.181	3.27832e-50	Hep	Downregulated
CARS2	3.94524e-64	-0.362468	0.415	0.454	7.52595e-60	Hep	Downregulated
SYNPO	2.75926e-118	-0.362951	0.671	0.674	5.26356e-114	Hep	Downregulated
TLCD4	4.9369e-18	-0.363613	0.207	0.229	9.41763e-14	Hep	Downregulated
ACSM3	1.51257e-91	-0.363714	0.257	0.331	2.88538e-87	Hep	Downregulated
ENSMFAG00000035750	6.5893e-81	-0.363945	0.197	0.264	1.25697e-76	Hep	Downregulated
VWA3B	6.14278e-54	-0.366553	0.358	0.4	1.1718e-49	Hep	Downregulated
SEMA4G	3.08744e-121	-0.367609	0.135	0.214	5.88961e-117	Hep	Downregulated
C11orf54	3.19182e-72	-0.369664	0.208	0.266	6.08872e-68	Hep	Downregulated
ENSMFAG00000043427	7.86334e-52	-0.370868	0.097	0.138	1.50001e-47	Hep	Downregulated
SLC43A1	2.76275e-56	-0.372002	0.232	0.28	5.27022e-52	Hep	Downregulated
ENSMFAG00000045451	2.22123e-160	-0.37244	0.75	0.781	4.23721e-156	Hep	Downregulated
NIT2	2.93612e-98	-0.372908	0.186	0.26	5.60095e-94	Hep	Downregulated
NCK2	1.82762e-76	-0.374368	0.06	0.104	3.48637e-72	Hep	Downregulated
MACROD1	1.75855e-58	-0.376186	0.427	0.465	3.3546e-54	Hep	Downregulated
CDK3	1.81866e-86	-0.376398	0.151	0.217	3.46928e-82	Hep	Downregulated
AMPD2	1.72822e-68	-0.377513	0.238	0.297	3.29675e-64	Hep	Downregulated
AHCY	9.45662e-56	-0.378494	0.361	0.398	1.80395e-51	Hep	Downregulated
ELOA	1.65465e-66	-0.381235	0.184	0.24	3.15642e-62	Hep	Downregulated
PDK4	1.22101e-78	-0.381414	0.239	0.304	2.3292e-74	Hep	Downregulated
ENSMFAG00000044958	3.57687e-27	-0.384088	0.12	0.149	6.82323e-23	Hep	Downregulated
PARVB	1.36581e-99	-0.386269	0.133	0.202	2.60542e-95	Hep	Downregulated
CKAP2	6.89114e-131	-0.3863	0.067	0.134	1.31455e-126	Hep	Downregulated
TYMP	2.11586e-93	-0.386329	0.343	0.412	4.03622e-89	Hep	Downregulated
MCRIP2	1.66031e-88	-0.38649	0.127	0.19	3.16721e-84	Hep	Downregulated
TEAD1	2.65947e-33	-0.387665	0.566	0.534	5.0732e-29	Hep	Downregulated
CYP2C18	9.95112e-151	-0.388795	0.525	0.599	1.89828e-146	Hep	Downregulated
SLC27A5	1.77643e-178	-0.389453	0.739	0.741	3.38872e-174	Hep	Downregulated
CYC1	2.95528e-134	-0.389479	0.042	0.1	5.63749e-130	Hep	Downregulated
PNISR	9.25463e-93	-0.390193	0.482	0.527	1.76541e-88	Hep	Downregulated
GPT	7.56295e-85	-0.390873	0.531	0.559	1.44271e-80	Hep	Downregulated
F2	3.14974e-57	-0.393932	0.356	0.398	6.00844e-53	Hep	Downregulated
TMEM120B	1.0671e-73	-0.394345	0.189	0.249	2.03559e-69	Hep	Downregulated
TBC1D2B	1.88059e-83	-0.394881	0.279	0.343	3.58741e-79	Hep	Downregulated
PDE3B	1.2791e-90	-0.395131	0.612	0.623	2.44002e-86	Hep	Downregulated
TXNDC16	3.87655e-80	-0.395584	0.185	0.246	7.39492e-76	Hep	Downregulated
TNFAIP2	6.64782e-109	-0.396502	0.457	0.516	1.26814e-104	Hep	Downregulated
PHKA2	4.03771e-102	-0.397094	0.481	0.527	7.70233e-98	Hep	Downregulated
SERPINF1	3.38741e-118	-0.398516	0.402	0.487	6.46182e-114	Hep	Downregulated
IL6R	1.7136e-134	-0.398973	0.514	0.579	3.26886e-130	Hep	Downregulated
GK	6.41497e-07	-0.400267	0.397	0.375	0.0122372	Hep	Downregulated
NUP210	3.07494e-118	-0.401267	0.081	0.145	5.86575e-114	Hep	Downregulated
GPI	1.00329e-65	-0.401743	0.338	0.386	1.91388e-61	Hep	Downregulated
CYP27A1	4.23956e-105	-0.403006	0.098	0.162	8.08739e-101	Hep	Downregulated
FOXO1	1.05921e-87	-0.403479	0.575	0.591	2.02054e-83	Hep	Downregulated
ENSMFAG00000046334	5.64309e-93	-0.404367	0.472	0.513	1.07648e-88	Hep	Downregulated
RCL1	5.06497e-122	-0.405035	0.554	0.592	9.66193e-118	Hep	Downregulated
ANPEP	1.94716e-86	-0.405105	0.08	0.133	3.7144e-82	Hep	Downregulated
METAP2	2.26769e-41	-0.405709	0.223	0.259	4.32584e-37	Hep	Downregulated
TNRC6C	1.10024e-67	-0.407956	0.468	0.489	2.09882e-63	Hep	Downregulated
SLC47A1	4.37424e-270	-0.408387	0.029	0.112	8.3443e-266	Hep	Downregulated
BCL2	6.16982e-121	-0.409996	0.101	0.172	1.17695e-116	Hep	Downregulated
SREK1	3.4797e-56	-0.41101	0.407	0.435	6.63787e-52	Hep	Downregulated
OGDHL	3.131e-123	-0.412021	0.572	0.612	5.9727e-119	Hep	Downregulated
SLC38A2	1.36685e-53	-0.412952	0.447	0.468	2.60741e-49	Hep	Downregulated
UPP2	1.17559e-109	-0.413435	0.146	0.224	2.24255e-105	Hep	Downregulated
PON3	1.79421e-74	-0.415803	0.547	0.537	3.42264e-70	Hep	Downregulated
AFG3L2	1.06293e-72	-0.41597	0.283	0.335	2.02764e-68	Hep	Downregulated
ARHGEF10L	6.15416e-106	-0.416596	0.622	0.638	1.17397e-101	Hep	Downregulated
GNE	8.33709e-42	-0.417146	0.391	0.407	1.59038e-37	Hep	Downregulated
IWS1	2.16367e-64	-0.418052	0.37	0.407	4.12741e-60	Hep	Downregulated
PAEP	1.12754e-163	-0.419096	0.044	0.11	2.15089e-159	Hep	Downregulated
VNN1	2.51859e-77	-0.419271	0.113	0.169	4.80446e-73	Hep	Downregulated
MTG2	1.28743e-106	-0.419918	0.125	0.194	2.4559e-102	Hep	Downregulated
GDNF	2.8556e-86	-0.420971	0.073	0.125	5.44734e-82	Hep	Downregulated
SYNE3	2.55513e-161	-0.422931	0.065	0.14	4.87418e-157	Hep	Downregulated
TSC22D3	1.19154e-131	-0.423331	0.097	0.171	2.27298e-127	Hep	Downregulated
ACSF3	2.47261e-117	-0.425006	0.245	0.327	4.71675e-113	Hep	Downregulated
SULT2A1	1.64915e-109	-0.429784	0.605	0.632	3.14591e-105	Hep	Downregulated
CRAT	5.87778e-104	-0.435424	0.302	0.375	1.12125e-99	Hep	Downregulated
DDIT4	4.16175e-110	-0.4394	0.358	0.43	7.93895e-106	Hep	Downregulated
GDPD4	9.0375e-92	-0.44099	0.204	0.274	1.72399e-87	Hep	Downregulated
RAPGEF1	7.08739e-71	-0.442818	0.431	0.461	1.35199e-66	Hep	Downregulated
CAMK1D	6.29242e-67	-0.444576	0.301	0.36	1.20034e-62	Hep	Downregulated
SEPTIN11	1.9783e-43	-0.446398	0.264	0.297	3.7738e-39	Hep	Downregulated
ANKRD12	9.354e-44	-0.447941	0.461	0.472	1.78437e-39	Hep	Downregulated
PPARA	1.85497e-110	-0.449025	0.512	0.543	3.53854e-106	Hep	Downregulated
ENSMFAG00000030667	1.32602e-50	-0.449183	0.264	0.308	2.52952e-46	Hep	Downregulated
GOLGA4	6.97465e-56	-0.454583	0.715	0.689	1.33048e-51	Hep	Downregulated
ECHDC3	1.05551e-125	-0.456882	0.452	0.504	2.01349e-121	Hep	Downregulated
RALGPS2	2.02193e-10	-0.46051	0.424	0.395	3.85703e-06	Hep	Downregulated
CES2	1.24755e-53	-0.461575	0.321	0.356	2.37983e-49	Hep	Downregulated
ENSMFAG00000000988	2.99338e-118	-0.46498	0.512	0.558	5.71017e-114	Hep	Downregulated
CYP17A1	9.42457e-200	-0.467471	0.5	0.608	1.79783e-195	Hep	Downregulated
TRIM2	8.73044e-28	-0.468804	0.327	0.338	1.66542e-23	Hep	Downregulated
PAH	1.01567e-178	-0.471879	0.751	0.753	1.93749e-174	Hep	Downregulated
ENSMFAG00000045881	1.74195e-142	-0.474084	0.359	0.448	3.32294e-138	Hep	Downregulated
NR4A1	7.28529e-101	-0.474445	0.075	0.133	1.38974e-96	Hep	Downregulated
SRRM2	0	-0.475297	0.883	0.876	0	Hep	Downregulated
PKNOX2	1.9498e-103	-0.480259	0.233	0.306	3.71944e-99	Hep	Downregulated
RAB11FIP3	3.0206e-94	-0.482719	0.267	0.333	5.7621e-90	Hep	Downregulated
C2	1.52329e-148	-0.483157	0.2	0.292	2.90584e-144	Hep	Downregulated
CENPC	8.25773e-152	-0.484166	0.137	0.226	1.57524e-147	Hep	Downregulated
APOA2	5.84054e-285	-0.488581	0.03	0.118	1.11414e-280	Hep	Downregulated
CLMN	1.94707e-174	-0.490541	0.527	0.587	3.71422e-170	Hep	Downregulated
XYLT1	3.64006e-157	-0.490811	0.13	0.22	6.94377e-153	Hep	Downregulated
PLIN5	2.72495e-137	-0.492945	0.196	0.284	5.19812e-133	Hep	Downregulated
CCS	2.75132e-186	-0.493065	0.627	0.652	5.24842e-182	Hep	Downregulated
GOLGB1	1.41969e-80	-0.495953	0.567	0.579	2.7082e-76	Hep	Downregulated
ENSMFAG00000062481	4.95147e-115	-0.498252	0.198	0.273	9.44541e-111	Hep	Downregulated
FOXK1	2.03633e-112	-0.499857	0.436	0.487	3.8845e-108	Hep	Downregulated
IMPA2	3.57691e-98	-0.500051	0.314	0.373	6.82331e-94	Hep	Downregulated
ENSMFAG00000045934	4.26158e-75	-0.500498	0.286	0.34	8.12939e-71	Hep	Downregulated
ATP2B1	9.4117e-178	-0.501599	0.124	0.216	1.79538e-173	Hep	Downregulated
ENSMFAG00000042620	5.80771e-144	-0.502187	0.182	0.269	1.10788e-139	Hep	Downregulated
ENSMFAG00000039726	5.0214e-186	-0.504544	0.175	0.284	9.57882e-182	Hep	Downregulated
ENSMFAG00000057834	1.54081e-117	-0.504966	0.274	0.346	2.93924e-113	Hep	Downregulated
ATP5F1B	6.19114e-173	-0.505145	0.112	0.202	1.18102e-168	Hep	Downregulated
AHI1	7.369e-126	-0.51047	0.281	0.361	1.40571e-121	Hep	Downregulated
ENSMFAG00000050500	0	-0.51252	0.431	0.646	0	Hep	Downregulated
ACMSD	1.42111e-90	-0.512533	0.423	0.467	2.71091e-86	Hep	Downregulated
ATP5F1A	1.65622e-201	-0.512824	0.071	0.157	3.15941e-197	Hep	Downregulated
OXER1	2.42819e-212	-0.521514	0.084	0.179	4.63201e-208	Hep	Downregulated
CPT1A	0	-0.523661	0.545	0.685	0	Hep	Downregulated
CYP2D8	2.04064e-260	-0.523814	0.302	0.446	3.89272e-256	Hep	Downregulated
ABCA8	3.08597e-230	-0.525718	0.446	0.55	5.8868e-226	Hep	Downregulated
LRMDA	4.4072e-82	-0.528771	0.343	0.397	8.40717e-78	Hep	Downregulated
FBP1	0	-0.528792	0.829	0.865	0	Hep	Downregulated
ENSMFAG00000038794	2.38763e-301	-0.529467	0.716	0.755	4.55464e-297	Hep	Downregulated
ECHS1	4.84923e-173	-0.529542	0.104	0.191	9.25039e-169	Hep	Downregulated
CTSB	2.13698e-228	-0.532657	0.049	0.134	4.0765e-224	Hep	Downregulated
GET4	1.86222e-226	-0.534728	0.467	0.557	3.55238e-222	Hep	Downregulated
CHD1L	5.06065e-160	-0.536596	0.188	0.279	9.65369e-156	Hep	Downregulated
CYP3A43	2.47767e-231	-0.53726	0.625	0.671	4.7264e-227	Hep	Downregulated
CYP2A23	1.87631e-184	-0.538682	0.061	0.14	3.57924e-180	Hep	Downregulated
BOD1L1	1.27993e-80	-0.539363	0.359	0.406	2.44159e-76	Hep	Downregulated
GSTM5	1.72776e-155	-0.540491	0.116	0.202	3.29588e-151	Hep	Downregulated
TMEM25	1.27892e-235	-0.541231	0.489	0.588	2.43967e-231	Hep	Downregulated
CCDC68	2.9838e-154	-0.542673	0.4	0.473	5.6919e-150	Hep	Downregulated
LVRN	8.95902e-268	-0.547135	0.083	0.191	1.70902e-263	Hep	Downregulated
APOA5	1.80367e-298	-0.549873	0.088	0.208	3.44068e-294	Hep	Downregulated
AKAP6	7.46255e-97	-0.555731	0.211	0.28	1.42356e-92	Hep	Downregulated
AZGP1	1.32042e-279	-0.55653	0.042	0.136	2.51884e-275	Hep	Downregulated
ENSMFAG00000061958	0	-0.562092	0.307	0.648	0	Hep	Downregulated
PDE4D	1.4719e-162	-0.563932	0.199	0.302	2.80779e-158	Hep	Downregulated
ENSMFAG00000037100	0	-0.564795	0.738	0.775	0	Hep	Downregulated
ENSMFAG00000052884	0	-0.566073	0.114	0.277	0	Hep	Downregulated
ABCA9	5.73253e-219	-0.57299	0.279	0.395	1.09354e-214	Hep	Downregulated
PPP2R3A	5.26521e-137	-0.574999	0.178	0.264	1.00439e-132	Hep	Downregulated
DSP	5.3429e-138	-0.577055	0.246	0.33	1.01921e-133	Hep	Downregulated
ACADVL	1.67639e-183	-0.578206	0.764	0.744	3.19788e-179	Hep	Downregulated
ENSMFAG00000039111	0	-0.586452	0.108	0.257	0	Hep	Downregulated
ENSMFAG00000040328	0	-0.588582	0.046	0.154	0	Hep	Downregulated
ZBTB16	0	-0.59166	0.863	0.861	0	Hep	Downregulated
SLC16A12	4.14084e-277	-0.591752	0.061	0.162	7.89908e-273	Hep	Downregulated
FMO5	0	-0.593333	0.751	0.766	0	Hep	Downregulated
MYH10	1.84225e-117	-0.596225	0.434	0.485	3.51428e-113	Hep	Downregulated
UNC93A	2.14807e-247	-0.597899	0.176	0.298	4.09766e-243	Hep	Downregulated
KCNIP3	1.7747e-272	-0.598085	0.154	0.28	3.38541e-268	Hep	Downregulated
MPC1	9.10794e-95	-0.599308	0.196	0.26	1.73743e-90	Hep	Downregulated
POR	0	-0.599828	0.922	0.927	0	Hep	Downregulated
PER1	5.48401e-305	-0.602801	0.58	0.66	1.04613e-300	Hep	Downregulated
NAV2	9.20056e-175	-0.604762	0.285	0.38	1.7551e-170	Hep	Downregulated
BACE2	4.51313e-200	-0.606264	0.183	0.291	8.60924e-196	Hep	Downregulated
ARG2	8.36946e-165	-0.61358	0.069	0.143	1.59656e-160	Hep	Downregulated
DPP6	1.27817e-150	-0.616804	0.181	0.274	2.43824e-146	Hep	Downregulated
LEPR	4.30127e-198	-0.617759	0.475	0.551	8.2051e-194	Hep	Downregulated
CEP112	1.33328e-68	-0.623514	0.175	0.225	2.54336e-64	Hep	Downregulated
PRKAG2	0	-0.643679	0.937	0.943	0	Hep	Downregulated
ENSMFAG00000046143	0	-0.646964	0.931	0.951	0	Hep	Downregulated
ADGRG7	5.21597e-232	-0.647966	0.216	0.335	9.94998e-228	Hep	Downregulated
ENSMFAG00000038629	5.70237e-223	-0.650994	0.563	0.605	1.08778e-218	Hep	Downregulated
GRHPR	0	-0.656594	0.707	0.747	0	Hep	Downregulated
ATP8A1	0	-0.657452	0.049	0.161	0	Hep	Downregulated
TLE6	2.2322e-180	-0.664211	0.082	0.163	4.25814e-176	Hep	Downregulated
ZFAND5	0	-0.668515	0.535	0.652	0	Hep	Downregulated
DLG3	2.44323e-307	-0.682622	0.23	0.367	4.6607e-303	Hep	Downregulated
APOC2	1.50213e-150	-0.699609	0.143	0.227	2.86546e-146	Hep	Downregulated
ALAS1	0	-0.706272	0.502	0.633	0	Hep	Downregulated
APOC1	0	-0.71769	0.357	0.547	0	Hep	Downregulated
SLC27A2	2.93039e-219	-0.718303	0.507	0.592	5.59001e-215	Hep	Downregulated
CYP2A24	0	-0.72409	0.42	0.575	0	Hep	Downregulated
CDC42BPA	1.32983e-262	-0.727697	0.135	0.253	2.53678e-258	Hep	Downregulated
CYP3A4	0	-0.74336	0.78	0.9	0	Hep	Downregulated
FAM78B	6.71066e-198	-0.749488	0.253	0.353	1.28013e-193	Hep	Downregulated
IGFBP1	0	-0.751644	0.438	0.557	0	Hep	Downregulated
STK24	2.41762e-279	-0.762542	0.337	0.452	4.61186e-275	Hep	Downregulated
SPATA16	0	-0.797429	0.111	0.244	0	Hep	Downregulated
AFMID	0	-0.797698	0.271	0.454	0	Hep	Downregulated
CCDC141	2.53429e-291	-0.806439	0.325	0.448	4.83441e-287	Hep	Downregulated
PTPRJ	0	-0.825095	0.643	0.699	0	Hep	Downregulated
LHPP	0	-0.828251	0.505	0.651	0	Hep	Downregulated
SNX29	5.46789e-199	-0.835071	0.521	0.563	1.04306e-194	Hep	Downregulated
IGFBP2	0	-0.840266	0.117	0.25	0	Hep	Downregulated
SLC6A11	0	-0.846921	0.403	0.549	0	Hep	Downregulated
ENSMFAG00000057069	0	-0.867961	0.182	0.487	0	Hep	Downregulated
MB21D2	3.70154e-152	-0.868499	0.104	0.182	7.06105e-148	Hep	Downregulated
ENSMFAG00000001837	0	-0.868959	0.111	0.253	0	Hep	Downregulated
MFSD2A	0	-0.877553	0.217	0.38	0	Hep	Downregulated
KCND3	0	-0.880855	0.108	0.239	0	Hep	Downregulated
EPHA6	0	-0.893077	0.036	0.162	0	Hep	Downregulated
CYP2A26	0	-0.903585	0.422	0.58	0	Hep	Downregulated
SLC6A1	0	-0.918071	0.415	0.672	0	Hep	Downregulated
SDS	0	-0.932478	0.58	0.711	0	Hep	Downregulated
ENSMFAG00000031417	0	-0.997414	0.056	0.209	0	Hep	Downregulated
ENSMFAG00000063214	0	-1.02314	0.204	0.401	0	Hep	Downregulated
GOT1	0	-1.04912	0.695	0.776	0	Hep	Downregulated
BUD13	0	-1.05026	0.125	0.316	0	Hep	Downregulated
ITGAL	0	-1.06522	0.25	0.47	0	Hep	Downregulated
SESN2	0	-1.08863	0.187	0.385	0	Hep	Downregulated
ZNF331	1.24079e-167	-1.10525	0.15	0.233	2.36694e-163	Hep	Downregulated
GABRG3	0	-1.12564	0.201	0.344	0	Hep	Downregulated
TXNIP	0	-1.13572	0.03	0.212	0	Hep	Downregulated
CDH4	0	-1.16309	0.034	0.178	0	Hep	Downregulated
ALB	0	-1.17137	0.16	0.425	0	Hep	Downregulated
ENSMFAG00000064359	0	-1.18182	0.455	0.754	0	Hep	Downregulated
CUX2	0	-1.20977	0.274	0.468	0	Hep	Downregulated
ZPR1	0	-1.54188	0.454	0.778	0	Hep	Downregulated
ROBO2	3.01447e-09	1.73398	0.24	0.086	5.7504e-05	Cho	Upregulated
SAA2	2.60914e-07	1.18218	0.102	0.015	0.00497719	Cho	Upregulated
ENSMFAG00000050500	3.97155e-10	1.11808	0.468	0.263	7.57613e-06	Cho	Upregulated
RRBP1	6.14909e-11	1.08125	0.33	0.134	1.173e-06	Cho	Upregulated
SLC7A2	1.67642e-06	1.04935	0.114	0.025	0.0319794	Cho	Upregulated
ANXA3	1.51729e-07	1.04452	0.459	0.314	0.00289438	Cho	Upregulated
PDLIM5	2.45171e-10	0.973761	0.444	0.246	4.67688e-06	Cho	Upregulated
ENSMFAG00000026668	8.43624e-07	0.832376	0.234	0.104	0.016093	Cho	Upregulated
ELMO1	2.1708e-07	0.822532	0.316	0.152	0.00414102	Cho	Upregulated
PTPRM	8.54887e-12	0.795127	0.699	0.511	1.63078e-07	Cho	Upregulated
DUSP16	9.25129e-11	0.785793	0.251	0.076	1.76478e-06	Cho	Upregulated
LDLR	4.46985e-07	0.762059	0.243	0.101	0.00852668	Cho	Upregulated
EIF4G3	1.74683e-07	0.760276	0.38	0.203	0.00333225	Cho	Upregulated
STAT3	4.16843e-08	0.758049	0.278	0.116	0.00079517	Cho	Upregulated
ARHGEF12	2.42305e-09	0.743313	0.371	0.177	4.62221e-05	Cho	Upregulated
FILIP1L	1.86693e-07	0.727618	0.228	0.091	0.00356136	Cho	Upregulated
CLTC	1.05211e-08	0.725724	0.295	0.124	0.000200701	Cho	Upregulated
FGL1	1.12125e-06	0.725485	0.12	0.028	0.0213889	Cho	Upregulated
DDX5	2.16605e-09	0.721961	0.541	0.324	4.13195e-05	Cho	Upregulated
UBE2D3	5.49725e-09	0.701433	0.316	0.139	0.000104865	Cho	Upregulated
PAPSS2	1.00096e-08	0.677534	0.304	0.129	0.000190943	Cho	Upregulated
CHM	2.78826e-07	0.617647	0.269	0.119	0.00531888	Cho	Upregulated
SON	2.86061e-07	0.616429	0.62	0.446	0.00545689	Cho	Upregulated
TRIM2	9.34419e-08	0.608294	0.211	0.073	0.0017825	Cho	Upregulated
EIF3A	1.4532e-08	0.568962	0.365	0.18	0.000277213	Cho	Upregulated
SYBU	4.72415e-08	0.555097	0.146	0.033	0.000901179	Cho	Upregulated
PRSS55	1.99027e-06	0.55036	0.345	0.182	0.0379664	Cho	Upregulated
OSBPL11	8.96572e-07	0.548828	0.161	0.051	0.017103	Cho	Upregulated
LARGE1	1.68136e-06	0.541666	0.482	0.299	0.0320735	Cho	Upregulated
LUC7L2	5.92437e-07	0.532977	0.368	0.197	0.0113013	Cho	Upregulated
PPIA	1.81521e-06	0.53169	0.126	0.033	0.0346269	Cho	Upregulated
SEC31A	1.22439e-07	0.521555	0.398	0.213	0.00233564	Cho	Upregulated
ENSMFAG00000031285	2.04343e-08	0.513426	0.126	0.02	0.000389804	Cho	Upregulated
ATF6	1.94311e-08	0.504784	0.184	0.051	0.000370668	Cho	Upregulated
SPPL2A	5.38388e-07	0.502115	0.222	0.089	0.0102703	Cho	Upregulated
USP9X	1.18063e-06	0.499097	0.354	0.19	0.0225216	Cho	Upregulated
PDE4D	4.14589e-07	0.440506	0.363	0.197	0.0079087	Cho	Upregulated
CYP2C18	1.41434e-06	0.342493	0.173	0.056	0.0269799	Cho	Upregulated
PKHD1	5.82587e-08	-0.348218	0.93	0.98	0.00111134	Cho	Downregulated
NDRG1	2.49589e-08	-0.451216	0.278	0.489	0.000476116	Cho	Downregulated
SHANK2	5.93697e-08	-0.498243	0.722	0.823	0.00113254	Cho	Downregulated
FGFR2	8.4909e-08	-0.509846	0.789	0.881	0.00161972	Cho	Downregulated
SCTR	1.91281e-06	-0.547569	0.45	0.625	0.0364887	Cho	Downregulated
TULP3	4.70019e-07	-0.60434	0.322	0.499	0.00896608	Cho	Downregulated
RGS5	1.45199e-07	-0.61085	0.02	0.124	0.00276982	Cho	Downregulated
C12orf75	1.69896e-06	-0.621113	0.263	0.423	0.0324095	Cho	Downregulated
DSCAM	2.52398e-07	-0.633928	0.424	0.605	0.00481474	Cho	Downregulated
CAPN2	1.22095e-06	-0.673429	0.155	0.304	0.0232908	Cho	Downregulated
PPP2R3A	1.66428e-07	-0.686116	0.465	0.653	0.00317478	Cho	Downregulated
SLC13A1	1.87716e-16	-0.706925	0.81	0.954	3.58087e-12	Cho	Downregulated
CENPC	1.07904e-07	-0.726961	0.173	0.342	0.00205839	Cho	Downregulated
MRPL39	1.72317e-07	-0.736385	0.117	0.273	0.00328713	Cho	Downregulated
KCNJ15	1.297e-07	-0.739524	0.079	0.218	0.00247416	Cho	Downregulated
SVEP1	1.89576e-06	-0.752627	0.035	0.134	0.0361635	Cho	Downregulated
EHF	2.79335e-11	-0.775149	0.243	0.476	5.32859e-07	Cho	Downregulated
SYNDIG1	3.2203e-09	-0.782282	0.228	0.428	6.14304e-05	Cho	Downregulated
CYP2C8	6.68704e-07	-0.79513	0.365	0.514	0.0127562	Cho	Downregulated
ANPEP	8.48284e-07	-0.969153	0.114	0.246	0.0161819	Cho	Downregulated
FGF14	2.89742e-17	-1.62385	0.023	0.238	5.52711e-13	Cho	Downregulated
IFI27	0	1.59064	0.664	0.35	0	HSC	Upregulated
SGIP1	7.99636e-222	1.17441	0.145	0.007	1.52539e-217	HSC	Upregulated
RYR2	1.35616e-145	0.948818	0.46	0.275	2.58702e-141	HSC	Upregulated
THBS1	2.20898e-25	0.93752	0.203	0.145	4.21384e-21	HSC	Upregulated
CCN1	8.93209e-48	0.867024	0.122	0.057	1.70389e-43	HSC	Upregulated
CNN3	1.93758e-63	0.818559	0.624	0.564	3.69613e-59	HSC	Upregulated
PDE4D	1.3678e-169	0.789099	0.473	0.249	2.60922e-165	HSC	Upregulated
ACO1	1.15292e-171	0.771015	0.397	0.187	2.19931e-167	HSC	Upregulated
IL1R1	7.30116e-133	0.740919	0.173	0.047	1.39277e-128	HSC	Upregulated
ACTG1	2.42322e-25	0.739234	0.201	0.142	4.62253e-21	HSC	Upregulated
HGF	1.49515e-98	0.732176	0.664	0.553	2.85214e-94	HSC	Upregulated
PSD3	4.27646e-130	0.727957	0.41	0.222	8.15777e-126	HSC	Upregulated
THRB	5.44381e-116	0.707934	0.244	0.102	1.03846e-111	HSC	Upregulated
MTMR10	1.83401e-133	0.700394	0.199	0.064	3.49856e-129	HSC	Upregulated
TPM4	3.25106e-35	0.698473	0.407	0.323	6.20172e-31	HSC	Upregulated
MAP3K8	1.70039e-68	0.680563	0.154	0.066	3.24366e-64	HSC	Upregulated
PEG3	4.3241e-80	0.678388	0.326	0.195	8.24864e-76	HSC	Upregulated
LRP1B	1.48367e-79	0.669149	0.467	0.322	2.83025e-75	HSC	Upregulated
SYNPO2	4.7849e-99	0.659614	0.491	0.336	9.12767e-95	HSC	Upregulated
HLA-B	8.24477e-86	0.656682	0.164	0.063	1.57277e-81	HSC	Upregulated
COL25A1	3.25698e-53	0.656426	0.247	0.151	6.21302e-49	HSC	Upregulated
KCNK17	4.55911e-46	0.654658	0.11	0.049	8.69695e-42	HSC	Upregulated
COL6A3	5.3525e-97	0.64911	0.402	0.247	1.02104e-92	HSC	Upregulated
CACNB2	4.42125e-62	0.642278	0.156	0.071	8.43397e-58	HSC	Upregulated
ACTB	8.88608e-60	0.641756	0.267	0.158	1.69511e-55	HSC	Upregulated
ENSMFAG00000036456	4.44072e-96	0.640668	0.213	0.092	8.47111e-92	HSC	Upregulated
CADM2	3.28779e-65	0.633338	0.433	0.316	6.27179e-61	HSC	Upregulated
RXFP1	1.56624e-93	0.62851	0.488	0.336	2.98776e-89	HSC	Upregulated
ACADS	2.07184e-91	0.612746	0.213	0.095	3.95224e-87	HSC	Upregulated
RBMS1	8.99215e-96	0.586144	0.438	0.28	1.71534e-91	HSC	Upregulated
IL34	9.65207e-63	0.580718	0.176	0.085	1.84123e-58	HSC	Upregulated
ATRNL1	1.00456e-66	0.576701	0.33	0.21	1.91629e-62	HSC	Upregulated
SLC38A2	1.61596e-70	0.575876	0.258	0.142	3.08261e-66	HSC	Upregulated
NR4A1	3.23586e-19	0.571627	0.429	0.372	6.17273e-15	HSC	Upregulated
COL4A1	5.83316e-22	0.561463	0.356	0.287	1.11273e-17	HSC	Upregulated
SNRK	2.09322e-93	0.561031	0.239	0.111	3.99302e-89	HSC	Upregulated
ACTN1	1.69646e-38	0.543767	0.431	0.332	3.23617e-34	HSC	Upregulated
ENSMFAG00000035169	1.59284e-55	0.539549	0.312	0.208	3.0385e-51	HSC	Upregulated
ERBB4	7.80239e-57	0.538598	0.159	0.074	1.48838e-52	HSC	Upregulated
NR3C1	2.83364e-89	0.528079	0.353	0.202	5.40545e-85	HSC	Upregulated
MICU2	1.29179e-99	0.526466	0.215	0.089	2.46421e-95	HSC	Upregulated
TNRC6C	6.6538e-119	0.524713	0.144	0.035	1.26928e-114	HSC	Upregulated
IRAG1	7.57382e-57	0.524672	0.118	0.047	1.44478e-52	HSC	Upregulated
PDE8A	1.66872e-77	0.522791	0.338	0.203	3.18326e-73	HSC	Upregulated
ENSMFAG00000050531	2.23922e-33	0.52062	0.128	0.07	4.27153e-29	HSC	Upregulated
CALR3	4.09474e-42	0.52032	0.505	0.411	7.81113e-38	HSC	Upregulated
GBP3	1.05712e-39	0.51979	0.212	0.131	2.01657e-35	HSC	Upregulated
MYH10	3.20418e-55	0.510175	0.489	0.365	6.1123e-51	HSC	Upregulated
ENSMFAG00000042520	8.29731e-43	0.508977	0.363	0.266	1.5828e-38	HSC	Upregulated
NCKAP5	3.89579e-96	0.507836	0.731	0.618	7.4316e-92	HSC	Upregulated
DLG2	1.43539e-35	0.500408	0.58	0.526	2.73814e-31	HSC	Upregulated
EFNA5	4.96221e-54	0.498845	0.22	0.125	9.46591e-50	HSC	Upregulated
ROBO2	2.37568e-42	0.498388	0.642	0.571	4.53185e-38	HSC	Upregulated
ADAMTS9	6.24104e-12	0.495137	0.178	0.139	1.19054e-07	HSC	Upregulated
ENSMFAG00000058743	1.29514e-51	0.488638	0.155	0.077	2.4706e-47	HSC	Upregulated
ENSMFAG00000065530	7.04538e-48	0.488461	0.16	0.084	1.34398e-43	HSC	Upregulated
ENPEP	8.0627e-31	0.487983	0.123	0.068	1.53804e-26	HSC	Upregulated
DECR1	1.50123e-110	0.486331	0.134	0.033	2.86375e-106	HSC	Upregulated
TRIM44	2.2657e-78	0.486282	0.326	0.19	4.32204e-74	HSC	Upregulated
RALGAPA2	1.92989e-60	0.485951	0.191	0.096	3.68146e-56	HSC	Upregulated
TAGLN	6.57034e-35	0.484106	0.134	0.073	1.25336e-30	HSC	Upregulated
MCTP1	7.46102e-54	0.479719	0.439	0.32	1.42326e-49	HSC	Upregulated
IMMP2L	2.41539e-54	0.478035	0.134	0.059	4.60759e-50	HSC	Upregulated
COL4A2	5.59514e-28	0.477313	0.514	0.43	1.06733e-23	HSC	Upregulated
TRIM2	3.21887e-93	0.472063	0.179	0.068	6.14032e-89	HSC	Upregulated
IGFBP7	3.8989e-39	0.471158	0.429	0.336	7.43754e-35	HSC	Upregulated
ENSMFAG00000049676	6.05294e-42	0.470715	0.228	0.145	1.15466e-37	HSC	Upregulated
ENSMFAG00000031417	1.32849e-44	0.466639	0.161	0.086	2.53423e-40	HSC	Upregulated
NFYC	4.98262e-99	0.464765	0.164	0.055	9.50485e-95	HSC	Upregulated
TAF1D	7.38179e-63	0.457501	0.187	0.091	1.40815e-58	HSC	Upregulated
CTNND1	1.906e-43	0.456769	0.371	0.265	3.63589e-39	HSC	Upregulated
CMSS1	3.92768e-84	0.455533	0.141	0.048	7.49244e-80	HSC	Upregulated
ENSMFAG00000003148	6.21227e-66	0.455272	0.292	0.172	1.18505e-61	HSC	Upregulated
NGFR	5.77499e-55	0.454753	0.256	0.152	1.10164e-50	HSC	Upregulated
YEATS2	5.07534e-81	0.450669	0.302	0.165	9.68172e-77	HSC	Upregulated
CYP7B1	8.08088e-51	0.449212	0.167	0.086	1.54151e-46	HSC	Upregulated
LDB2	1.53275e-64	0.44868	0.456	0.316	2.92387e-60	HSC	Upregulated
SPPL2A	1.3782e-66	0.446477	0.187	0.089	2.62906e-62	HSC	Upregulated
PDE4B	1.08054e-25	0.441766	0.239	0.173	2.06124e-21	HSC	Upregulated
ENSMFAG00000026668	3.44424e-56	0.439136	0.368	0.243	6.57023e-52	HSC	Upregulated
BABAM2	2.86918e-61	0.435473	0.265	0.154	5.47325e-57	HSC	Upregulated
ST3GAL4	2.66833e-64	0.431915	0.397	0.257	5.09011e-60	HSC	Upregulated
GABRG3	3.58597e-41	0.429283	0.183	0.105	6.8406e-37	HSC	Upregulated
JUP	8.95716e-28	0.428667	0.181	0.119	1.70867e-23	HSC	Upregulated
PTGES3	1.21988e-62	0.426867	0.133	0.054	2.32705e-58	HSC	Upregulated
ARHGAP42	1.23702e-77	0.426572	0.694	0.58	2.35974e-73	HSC	Upregulated
PDLIM1	1.30045e-35	0.426459	0.317	0.229	2.48074e-31	HSC	Upregulated
PDE3A	4.09103e-59	0.426127	0.56	0.444	7.80406e-55	HSC	Upregulated
ENSMFAG00000045551	4.9081e-09	0.423524	0.179	0.146	9.3627e-05	HSC	Upregulated
MANBA	3.81322e-69	0.420335	0.146	0.058	7.2741e-65	HSC	Upregulated
UGCG	3.43331e-44	0.417635	0.249	0.157	6.54937e-40	HSC	Upregulated
KPNA1	4.8878e-58	0.411998	0.17	0.082	9.32397e-54	HSC	Upregulated
MEF2C	7.29416e-26	0.411171	0.409	0.332	1.39143e-21	HSC	Upregulated
CTNNA3	1.80019e-26	0.410985	0.196	0.132	3.43404e-22	HSC	Upregulated
ALDH1A1	1.12832e-60	0.408844	0.394	0.263	2.15239e-56	HSC	Upregulated
ENSMFAG00000038427	9.25074e-39	0.408425	0.321	0.228	1.76467e-34	HSC	Upregulated
NBR1	1.54421e-59	0.406977	0.187	0.094	2.94574e-55	HSC	Upregulated
ABI2	1.66123e-42	0.405632	0.405	0.305	3.16895e-38	HSC	Upregulated
ENSMFAG00000048080	3.04476e-42	0.404864	0.175	0.099	5.80818e-38	HSC	Upregulated
YWHAH	1.37857e-51	0.404531	0.225	0.129	2.62976e-47	HSC	Upregulated
KIF6	1.76285e-31	0.404081	0.155	0.093	3.36281e-27	HSC	Upregulated
STAT3	8.00377e-30	0.403964	0.153	0.092	1.5268e-25	HSC	Upregulated
MBTD1	9.9309e-64	0.402466	0.266	0.151	1.89442e-59	HSC	Upregulated
PSME4	1.04831e-41	0.401375	0.123	0.06	1.99975e-37	HSC	Upregulated
NKIRAS1	2.83437e-32	0.400672	0.229	0.156	5.40684e-28	HSC	Upregulated
EMILIN1	3.16636e-34	0.400656	0.287	0.2	6.04015e-30	HSC	Upregulated
RREB1	3.99087e-61	0.400604	0.15	0.065	7.61299e-57	HSC	Upregulated
ARHGAP35	3.54494e-50	0.40057	0.131	0.059	6.76233e-46	HSC	Upregulated
CRIM1	1.71534e-14	0.399927	0.626	0.572	3.27218e-10	HSC	Upregulated
EIF4G1	1.31166e-41	0.394729	0.153	0.082	2.50213e-37	HSC	Upregulated
DIS3L2	1.37707e-47	0.394408	0.277	0.177	2.6269e-43	HSC	Upregulated
ZSWIM6	9.82369e-46	0.39262	0.49	0.38	1.87397e-41	HSC	Upregulated
TUT4	4.00131e-55	0.390327	0.26	0.154	7.63289e-51	HSC	Upregulated
ASCC1	1.10689e-43	0.390186	0.129	0.063	2.11151e-39	HSC	Upregulated
NTF3	4.80945e-35	0.38781	0.41	0.316	9.1745e-31	HSC	Upregulated
EDA	6.72629e-37	0.387246	0.429	0.333	1.28311e-32	HSC	Upregulated
PTEN	3.241e-65	0.382607	0.427	0.288	6.18253e-61	HSC	Upregulated
ENSMFAG00000003072	1.09134e-59	0.38103	0.146	0.064	2.08185e-55	HSC	Upregulated
RRBP1	5.50785e-52	0.38005	0.458	0.325	1.05068e-47	HSC	Upregulated
PARN	1.40733e-51	0.379316	0.179	0.094	2.68462e-47	HSC	Upregulated
VCL	9.11596e-19	0.373118	0.495	0.432	1.73896e-14	HSC	Upregulated
NIPSNAP2	1.8662e-40	0.373077	0.248	0.16	3.55996e-36	HSC	Upregulated
VSTM4	3.69811e-43	0.371546	0.209	0.125	7.05451e-39	HSC	Upregulated
TSHZ2	5.43617e-45	0.37033	0.621	0.518	1.037e-40	HSC	Upregulated
RETSAT	2.3758e-75	0.370238	0.103	0.029	4.53207e-71	HSC	Upregulated
GNE	1.17396e-69	0.369869	0.162	0.069	2.23945e-65	HSC	Upregulated
PPP1R12B	5.90271e-40	0.369451	0.389	0.285	1.126e-35	HSC	Upregulated
EPHA3	5.82426e-44	0.369074	0.475	0.369	1.11104e-39	HSC	Upregulated
AP4E1	7.03914e-63	0.368837	0.126	0.048	1.34279e-58	HSC	Upregulated
SORBS1	1.42189e-52	0.365834	0.638	0.526	2.71239e-48	HSC	Upregulated
HIBCH	7.19725e-55	0.364714	0.227	0.127	1.37295e-50	HSC	Upregulated
SEPTIN11	1.49978e-49	0.364322	0.423	0.302	2.86098e-45	HSC	Upregulated
PELO	6.98481e-24	0.363484	0.183	0.125	1.33242e-19	HSC	Upregulated
NFAT5	8.6401e-60	0.362027	0.439	0.299	1.64819e-55	HSC	Upregulated
FBXO31	2.3215e-36	0.361628	0.181	0.108	4.42849e-32	HSC	Upregulated
BGN	7.44204e-30	0.36115	0.353	0.265	1.41964e-25	HSC	Upregulated
UBASH3B	7.13139e-31	0.356185	0.358	0.27	1.36038e-26	HSC	Upregulated
PTPRJ	8.39185e-51	0.354891	0.165	0.082	1.60083e-46	HSC	Upregulated
KALRN	8.39095e-47	0.354858	0.611	0.488	1.60066e-42	HSC	Upregulated
NHS	1.32009e-25	0.353707	0.158	0.102	2.5182e-21	HSC	Upregulated
ESR2	1.85168e-26	0.353339	0.145	0.089	3.53227e-22	HSC	Upregulated
NCOA7	3.8061e-29	0.35283	0.303	0.225	7.26051e-25	HSC	Upregulated
KLF3	1.64931e-54	0.35223	0.106	0.041	3.14622e-50	HSC	Upregulated
SRSF5	8.65162e-48	0.35191	0.406	0.285	1.65038e-43	HSC	Upregulated
SRSF4	3.69101e-41	0.351564	0.257	0.166	7.04097e-37	HSC	Upregulated
STOX2	2.4046e-32	0.351137	0.139	0.079	4.58702e-28	HSC	Upregulated
PUM2	1.3071e-47	0.350677	0.275	0.173	2.49342e-43	HSC	Upregulated
CACHD1	1.8916e-24	0.34977	0.261	0.193	3.60842e-20	HSC	Upregulated
MIPOL1	3.51368e-34	0.347658	0.231	0.151	6.7027e-30	HSC	Upregulated
ZBED1	4.28066e-45	0.347116	0.425	0.304	8.1658e-41	HSC	Upregulated
SOX5	4.78798e-39	0.346546	0.498	0.4	9.13355e-35	HSC	Upregulated
VASP	5.93198e-14	0.346192	0.16	0.119	1.13158e-09	HSC	Upregulated
IRF2	1.49258e-48	0.344233	0.102	0.04	2.84724e-44	HSC	Upregulated
AFG3L2	2.88087e-43	0.343631	0.165	0.089	5.49554e-39	HSC	Upregulated
CCNJL	1.00215e-25	0.34345	0.191	0.129	1.91171e-21	HSC	Upregulated
MYLIP	6.39334e-14	0.343012	0.132	0.094	1.21959e-09	HSC	Upregulated
RBMS3	5.89744e-116	0.342505	0.918	0.899	1.125e-111	HSC	Upregulated
ENSMFAG00000064340	1.29682e-44	0.342225	0.104	0.044	2.47382e-40	HSC	Upregulated
PNN	4.74765e-45	0.341059	0.213	0.124	9.05662e-41	HSC	Upregulated
ENSMFAG00000036756	2.25173e-28	0.339495	0.282	0.204	4.2954e-24	HSC	Upregulated
PRKAG2	3.43945e-107	0.33639	0.358	0.184	6.56109e-103	HSC	Upregulated
STK38L	1.26102e-13	0.33569	0.173	0.131	2.40552e-09	HSC	Upregulated
TMEM131	6.01369e-66	0.334982	0.37	0.227	1.14717e-61	HSC	Upregulated
MAN1C1	3.53233e-36	0.333976	0.621	0.532	6.73827e-32	HSC	Upregulated
PIP4K2A	1.7122e-36	0.333083	0.488	0.391	3.2662e-32	HSC	Upregulated
RANBP3L	5.97801e-28	0.331757	0.122	0.07	1.14036e-23	HSC	Upregulated
TLCD4	7.57733e-40	0.331274	0.751	0.694	1.44545e-35	HSC	Upregulated
HSDL2	9.60974e-43	0.331179	0.215	0.128	1.83315e-38	HSC	Upregulated
CADPS2	1.67185e-19	0.330829	0.183	0.13	3.18922e-15	HSC	Upregulated
HNRNPA2B1	2.41964e-51	0.330035	0.595	0.462	4.6157e-47	HSC	Upregulated
ITCH	6.07359e-34	0.328903	0.225	0.146	1.1586e-29	HSC	Upregulated
SULT1C4	1.30137e-69	0.328896	0.108	0.034	2.48249e-65	HSC	Upregulated
TRIM24	2.9682e-42	0.328494	0.2	0.116	5.66214e-38	HSC	Upregulated
CYRIA	7.45155e-32	0.328352	0.262	0.181	1.42146e-27	HSC	Upregulated
PHACTR4	2.31049e-35	0.326416	0.123	0.063	4.4075e-31	HSC	Upregulated
LRBA	2.12328e-35	0.325204	0.21	0.132	4.05036e-31	HSC	Upregulated
COPB1	3.72605e-25	0.320873	0.207	0.143	7.10781e-21	HSC	Upregulated
ADGRB3	4.93593e-44	0.320465	0.757	0.687	9.41577e-40	HSC	Upregulated
WBP1L	2.91127e-48	0.318276	0.242	0.145	5.55354e-44	HSC	Upregulated
ANXA6	2.45077e-23	0.317712	0.205	0.143	4.6751e-19	HSC	Upregulated
ARHGDIB	4.74706e-16	0.317661	0.226	0.174	9.05549e-12	HSC	Upregulated
PTPN1	1.81683e-29	0.316167	0.543	0.466	3.46579e-25	HSC	Upregulated
FNDC3B	1.0175e-37	0.313817	0.312	0.215	1.94099e-33	HSC	Upregulated
CCNH	2.72931e-49	0.3136	0.116	0.05	5.20643e-45	HSC	Upregulated
GPHN	8.08441e-30	0.313559	0.197	0.127	1.54218e-25	HSC	Upregulated
ARHGAP6	8.77485e-33	0.313509	0.665	0.591	1.67389e-28	HSC	Upregulated
ENSMFAG00000002833	5.95423e-35	0.312847	0.149	0.085	1.13583e-30	HSC	Upregulated
METTL14	2.89636e-64	0.311554	0.102	0.033	5.5251e-60	HSC	Upregulated
EEPD1	5.58096e-44	0.310043	0.112	0.049	1.06462e-39	HSC	Upregulated
PDLIM5	7.24356e-36	0.30986	0.439	0.336	1.38178e-31	HSC	Upregulated
NSMCE2	7.16334e-39	0.309366	0.3	0.203	1.36648e-34	HSC	Upregulated
ACAD10	3.98017e-59	0.309005	0.308	0.183	7.59257e-55	HSC	Upregulated
TNFRSF11B	1.41151e-17	0.308242	0.141	0.096	2.69259e-13	HSC	Upregulated
ANO1	2.60631e-37	0.308206	0.264	0.173	4.97179e-33	HSC	Upregulated
ABCD3	9.56256e-63	0.306954	0.105	0.035	1.82415e-58	HSC	Upregulated
NAA25	1.20464e-42	0.30525	0.154	0.081	2.29797e-38	HSC	Upregulated
SMTN	9.19536e-17	0.304983	0.234	0.179	1.75411e-12	HSC	Upregulated
SNU13	4.74146e-49	0.30413	0.109	0.044	9.0448e-45	HSC	Upregulated
GBF1	6.77134e-32	0.303604	0.298	0.211	1.2917e-27	HSC	Upregulated
LOXL2	3.12858e-16	0.303276	0.147	0.102	5.96808e-12	HSC	Upregulated
DOCK11	5.57336e-28	0.303084	0.439	0.349	1.06317e-23	HSC	Upregulated
ENSMFAG00000010720	2.87191e-32	0.302244	0.134	0.074	5.47845e-28	HSC	Upregulated
RASGRP1	2.5669e-37	0.302074	0.111	0.054	4.89661e-33	HSC	Upregulated
ZHX2	1.7235e-39	0.301109	0.25	0.161	3.28774e-35	HSC	Upregulated
GUCY1B1	1.00184e-22	0.299204	0.311	0.239	1.91111e-18	HSC	Upregulated
SEC24D	1.13922e-34	0.297458	0.255	0.171	2.17317e-30	HSC	Upregulated
COL12A1	1.86223e-14	0.297389	0.284	0.23	3.55239e-10	HSC	Upregulated
ZMYND11	5.50523e-54	0.296407	0.373	0.243	1.05018e-49	HSC	Upregulated
ENSMFAG00000038698	4.82133e-23	0.296376	0.117	0.07	9.19716e-19	HSC	Upregulated
SSH2	1.76415e-38	0.296184	0.329	0.229	3.36529e-34	HSC	Upregulated
FARP2	8.57287e-52	0.296151	0.207	0.113	1.63536e-47	HSC	Upregulated
COL1A2	4.25437e-07	0.295961	0.286	0.252	0.00811563	HSC	Upregulated
CHSY1	1.15587e-17	0.2948	0.231	0.175	2.20494e-13	HSC	Upregulated
SGCZ	4.63347e-15	0.294539	0.15	0.108	8.83881e-11	HSC	Upregulated
GNAS	2.64426e-21	0.293086	0.204	0.144	5.04419e-17	HSC	Upregulated
LUC7L2	4.18473e-38	0.291719	0.21	0.129	7.9828e-34	HSC	Upregulated
CDH19	1.85246e-19	0.291067	0.402	0.336	3.53376e-15	HSC	Upregulated
PALLD	3.44511e-14	0.289866	0.283	0.231	6.57188e-10	HSC	Upregulated
HECTD1	4.73721e-34	0.28837	0.32	0.227	9.03671e-30	HSC	Upregulated
SEC63	9.10759e-54	0.28671	0.309	0.194	1.73736e-49	HSC	Upregulated
NAA16	1.20888e-36	0.2858	0.13	0.067	2.30606e-32	HSC	Upregulated
MRPS6	1.70574e-26	0.285277	0.509	0.428	3.25388e-22	HSC	Upregulated
MAN1A2	2.84721e-36	0.283287	0.228	0.145	5.43134e-32	HSC	Upregulated
RHOBTB3	1.59923e-33	0.283274	0.1	0.048	3.05068e-29	HSC	Upregulated
OPA1	1.63616e-41	0.283122	0.219	0.133	3.12114e-37	HSC	Upregulated
CNKSR2	1.07988e-20	0.282341	0.44	0.367	2.05998e-16	HSC	Upregulated
GALNT11	1.28471e-48	0.282167	0.177	0.092	2.4507e-44	HSC	Upregulated
ENSMFAG00000003983	2.55609e-41	0.282099	0.144	0.074	4.876e-37	HSC	Upregulated
DDX31	2.3097e-25	0.281552	0.125	0.073	4.40599e-21	HSC	Upregulated
ZFX	4.31393e-29	0.277722	0.132	0.076	8.22924e-25	HSC	Upregulated
AOPEP	9.05155e-26	0.27743	0.335	0.249	1.72667e-21	HSC	Upregulated
ITGB1	2.70272e-17	0.27709	0.528	0.458	5.1557e-13	HSC	Upregulated
ENSMFAG00000057103	3.96873e-25	0.276889	0.103	0.057	7.57075e-21	HSC	Upregulated
ACTN4	8.48837e-10	0.27684	0.46	0.415	1.61924e-05	HSC	Upregulated
SETD2	3.21122e-35	0.276314	0.332	0.233	6.12572e-31	HSC	Upregulated
POLR3G	2.09933e-53	0.275795	0.118	0.048	4.00468e-49	HSC	Upregulated
COPA	2.43194e-28	0.275774	0.267	0.189	4.63918e-24	HSC	Upregulated
ROR1	1.39307e-21	0.275243	0.227	0.164	2.65743e-17	HSC	Upregulated
LYST	2.55423e-31	0.275089	0.159	0.094	4.87245e-27	HSC	Upregulated
RAB6A	2.89931e-29	0.274624	0.231	0.158	5.53073e-25	HSC	Upregulated
ENSMFAG00000033289	1.23417e-10	0.274285	0.218	0.177	2.3543e-06	HSC	Upregulated
BORCS5	2.50472e-33	0.272578	0.118	0.062	4.77801e-29	HSC	Upregulated
COLQ	5.12094e-15	0.272541	0.11	0.073	9.76871e-11	HSC	Upregulated
UBE2E2	5.05374e-30	0.271975	0.42	0.326	9.64051e-26	HSC	Upregulated
UBE3C	6.29596e-33	0.271874	0.239	0.159	1.20102e-28	HSC	Upregulated
SLC9A9	5.70984e-19	0.271309	0.31	0.245	1.08921e-14	HSC	Upregulated
ZNF704	8.93426e-27	0.271142	0.277	0.198	1.7043e-22	HSC	Upregulated
MAP3K2	5.99585e-40	0.271034	0.102	0.046	1.14377e-35	HSC	Upregulated
LRMDA	2.35172e-35	0.270973	0.312	0.215	4.48614e-31	HSC	Upregulated
TRHDE	1.47872e-17	0.2708	0.138	0.094	2.82081e-13	HSC	Upregulated
CALU	4.1648e-27	0.270676	0.139	0.084	7.94478e-23	HSC	Upregulated
AFAP1	6.72852e-18	0.269649	0.167	0.118	1.28353e-13	HSC	Upregulated
LETMD1	6.43896e-30	0.26747	0.115	0.062	1.2283e-25	HSC	Upregulated
DNM3	3.0838e-28	0.267177	0.213	0.143	5.88265e-24	HSC	Upregulated
ZCCHC7	3.899e-31	0.266161	0.224	0.147	7.43773e-27	HSC	Upregulated
INPP4B	2.09518e-14	0.265011	0.196	0.15	3.99676e-10	HSC	Upregulated
STAC	5.05821e-14	0.26491	0.2	0.153	9.64905e-10	HSC	Upregulated
RNF24	2.33264e-25	0.26367	0.238	0.168	4.44975e-21	HSC	Upregulated
RUNX1T1	7.24986e-26	0.263056	0.311	0.231	1.38298e-21	HSC	Upregulated
ZEB2	5.68225e-24	0.263053	0.694	0.631	1.08395e-19	HSC	Upregulated
CCDC66	5.32637e-25	0.262489	0.365	0.283	1.01606e-20	HSC	Upregulated
ENSMFAG00000001387	9.38578e-21	0.262245	0.18	0.124	1.79043e-16	HSC	Upregulated
PTPN4	6.01425e-18	0.261756	0.138	0.093	1.14728e-13	HSC	Upregulated
DCAF1	3.18437e-30	0.261618	0.131	0.074	6.07451e-26	HSC	Upregulated
HM13	1.2519e-09	0.261568	0.14	0.108	2.38812e-05	HSC	Upregulated
PDE5A	1.21202e-14	0.260892	0.123	0.085	2.31205e-10	HSC	Upregulated
SYF2	8.23718e-23	0.260792	0.139	0.087	1.57133e-18	HSC	Upregulated
KIAA1217	7.02458e-45	0.2594	0.78	0.705	1.34001e-40	HSC	Upregulated
RASGEF1B	2.04212e-28	0.258685	0.149	0.089	3.89554e-24	HSC	Upregulated
TAF15	3.8053e-36	0.258344	0.254	0.167	7.259e-32	HSC	Upregulated
SEC23A	9.35415e-32	0.258112	0.17	0.103	1.7844e-27	HSC	Upregulated
RPS6	1.86047e-27	0.257831	0.119	0.067	3.54902e-23	HSC	Upregulated
PBX1	3.4924e-29	0.257809	0.616	0.519	6.6621e-25	HSC	Upregulated
MKLN1	4.15796e-42	0.257672	0.423	0.303	7.93173e-38	HSC	Upregulated
LIMA1	7.30466e-10	0.257191	0.177	0.141	1.39344e-05	HSC	Upregulated
BTN3A2	2.78455e-16	0.256734	0.108	0.07	5.31181e-12	HSC	Upregulated
CNOT1	1.7019e-34	0.256538	0.168	0.097	3.24654e-30	HSC	Upregulated
PIGL	1.78499e-33	0.256447	0.159	0.092	3.40505e-29	HSC	Upregulated
SLC44A5	2.23788e-12	0.256174	0.255	0.208	4.26899e-08	HSC	Upregulated
RGL1	3.35166e-21	0.256118	0.435	0.356	6.39362e-17	HSC	Upregulated
SYNPO	9.70253e-37	0.255743	0.294	0.198	1.85085e-32	HSC	Upregulated
NCK1	9.45037e-30	0.255553	0.136	0.078	1.80275e-25	HSC	Upregulated
TCF4	1.82287e-24	0.255164	0.634	0.557	3.4773e-20	HSC	Upregulated
MSN	4.61981e-13	0.253074	0.16	0.119	8.81275e-09	HSC	Upregulated
TASOR2	6.21977e-31	0.252629	0.294	0.208	1.18648e-26	HSC	Upregulated
ANTXR1	3.26446e-18	0.252372	0.402	0.33	6.22728e-14	HSC	Upregulated
RAI14	2.7947e-23	0.251206	0.287	0.214	5.33117e-19	HSC	Upregulated
GMDS	7.89063e-21	0.25061	0.249	0.183	1.50522e-16	HSC	Upregulated
AHI1	5.97343e-30	0.250183	0.137	0.079	1.13949e-25	HSC	Upregulated
MROH1	4.59663e-12	-0.250583	0.222	0.264	8.76854e-08	HSC	Downregulated
LAMA2	2.2909e-24	-0.250756	0.85	0.857	4.37012e-20	HSC	Downregulated
AGFG2	2.48689e-07	-0.251574	0.094	0.117	0.00474399	HSC	Downregulated
SF3B1	8.36348e-26	-0.251866	0.557	0.604	1.59542e-21	HSC	Downregulated
RAB11FIP3	5.78566e-10	-0.252484	0.194	0.23	1.10367e-05	HSC	Downregulated
SVEP1	1.27965e-20	-0.253337	0.662	0.689	2.44107e-16	HSC	Downregulated
NKD2	4.29092e-09	-0.254122	0.123	0.154	8.18536e-05	HSC	Downregulated
ENSMFAG00000035482	7.20689e-17	-0.254164	0.101	0.144	1.37479e-12	HSC	Downregulated
SRRT	3.15274e-11	-0.254832	0.113	0.147	6.01416e-07	HSC	Downregulated
SYTL4	1.05349e-08	-0.255329	0.144	0.175	0.000200964	HSC	Downregulated
ADAMTS13	1.57033e-87	-0.256251	0.985	0.983	2.99555e-83	HSC	Downregulated
ENSMFAG00000034313	2.08069e-13	-0.256508	0.132	0.172	3.96913e-09	HSC	Downregulated
PDE2A	5.47112e-10	-0.256764	0.154	0.188	1.04367e-05	HSC	Downregulated
RPTOR	1.16478e-12	-0.257483	0.386	0.422	2.22192e-08	HSC	Downregulated
YME1L1	4.16153e-10	-0.257518	0.187	0.224	7.93853e-06	HSC	Downregulated
SORBS3	6.94316e-17	-0.258482	0.073	0.111	1.32448e-12	HSC	Downregulated
NFIA	6.11973e-11	-0.26079	0.474	0.499	1.1674e-06	HSC	Downregulated
GPSM1	4.09852e-13	-0.261643	0.092	0.128	7.81834e-09	HSC	Downregulated
TBC1D16	3.72192e-18	-0.262078	0.342	0.398	7.09994e-14	HSC	Downregulated
ENSMFAG00000036951	1.00179e-09	-0.26234	0.101	0.13	1.91101e-05	HSC	Downregulated
ARHGEF10	9.81342e-09	-0.262571	0.168	0.2	0.000187201	HSC	Downregulated
ATG2B	1.25629e-08	-0.263458	0.15	0.18	0.000239649	HSC	Downregulated
MAN1B1	9.69332e-17	-0.266742	0.091	0.132	1.8491e-12	HSC	Downregulated
HLX	1.798e-09	-0.266899	0.119	0.15	3.42987e-05	HSC	Downregulated
SHROOM4	7.13219e-09	-0.268463	0.162	0.194	0.000136054	HSC	Downregulated
CHST15	1.35627e-34	-0.268668	0.693	0.732	2.58722e-30	HSC	Downregulated
HLF	3.07348e-13	-0.270368	0.176	0.219	5.86296e-09	HSC	Downregulated
PPP1CB	1.56079e-06	-0.273934	0.172	0.196	0.0297736	HSC	Downregulated
BCL6	1.4566e-08	-0.275551	0.089	0.115	0.00027786	HSC	Downregulated
KCNIP2	1.95704e-10	-0.275614	0.155	0.19	3.73325e-06	HSC	Downregulated
ENSMFAG00000003988	1.21575e-10	-0.277079	0.157	0.193	2.31917e-06	HSC	Downregulated
KPNA3	8.18325e-09	-0.277552	0.151	0.181	0.000156104	HSC	Downregulated
USP22	1.38526e-18	-0.277744	0.368	0.419	2.64253e-14	HSC	Downregulated
TIMP3	5.38069e-08	-0.278625	0.223	0.254	0.00102642	HSC	Downregulated
SOAT1	2.63079e-07	-0.279289	0.079	0.101	0.00501849	HSC	Downregulated
COL11A2	6.56666e-16	-0.279532	0.122	0.166	1.25266e-11	HSC	Downregulated
EIF2AK2	1.55843e-10	-0.279771	0.25	0.287	2.97286e-06	HSC	Downregulated
CSNK1D	2.65631e-13	-0.281092	0.157	0.198	5.06717e-09	HSC	Downregulated
CSRP2	1.95957e-16	-0.281719	0.122	0.167	3.73808e-12	HSC	Downregulated
LHX2	3.39685e-11	-0.28217	0.295	0.333	6.47983e-07	HSC	Downregulated
DIP2C	8.50748e-15	-0.284939	0.263	0.309	1.62289e-10	HSC	Downregulated
CMTM4	2.40819e-10	-0.285068	0.161	0.196	4.59386e-06	HSC	Downregulated
JAK2	7.17175e-12	-0.285224	0.234	0.275	1.36808e-07	HSC	Downregulated
ARHGAP26	4.13693e-15	-0.289115	0.4	0.441	7.89162e-11	HSC	Downregulated
CENPC	1.98627e-20	-0.291079	0.285	0.345	3.789e-16	HSC	Downregulated
ABCC9	3.65032e-14	-0.292427	0.401	0.439	6.96336e-10	HSC	Downregulated
ENSMFAG00000061550	1.48569e-11	-0.293385	0.348	0.383	2.8341e-07	HSC	Downregulated
RASSF2	3.36028e-13	-0.298264	0.086	0.12	6.41007e-09	HSC	Downregulated
NR1D2	7.12975e-15	-0.298715	0.17	0.215	1.36007e-10	HSC	Downregulated
SLC25A4	1.0241e-06	-0.302194	0.083	0.104	0.0195357	HSC	Downregulated
SLC25A33	1.38224e-15	-0.303606	0.069	0.105	2.63676e-11	HSC	Downregulated
LAMB2	1.03938e-21	-0.306574	0.241	0.307	1.98272e-17	HSC	Downregulated
PLEKHA7	8.56321e-38	-0.30767	0.497	0.58	1.63352e-33	HSC	Downregulated
PPIP5K2	1.11404e-22	-0.307753	0.558	0.595	2.12514e-18	HSC	Downregulated
ANAPC5	4.92114e-10	-0.308883	0.25	0.283	9.38757e-06	HSC	Downregulated
ENSMFAG00000050500	1.5364e-35	-0.310119	0.275	0.376	2.93084e-31	HSC	Downregulated
PER2	2.85335e-24	-0.310747	0.143	0.202	5.44306e-20	HSC	Downregulated
GSE1	5.40797e-34	-0.310783	0.467	0.543	1.03162e-29	HSC	Downregulated
NFE2L1	1.22648e-14	-0.313464	0.124	0.165	2.33963e-10	HSC	Downregulated
THBS2	2.78589e-13	-0.313972	0.121	0.16	5.31436e-09	HSC	Downregulated
EVL	8.91715e-29	-0.314195	0.066	0.117	1.70104e-24	HSC	Downregulated
MTG1	1.29612e-10	-0.315547	0.133	0.166	2.47248e-06	HSC	Downregulated
PHLDB1	1.97823e-29	-0.321807	0.381	0.458	3.77367e-25	HSC	Downregulated
SREBF2	1.22469e-26	-0.323722	0.141	0.204	2.33622e-22	HSC	Downregulated
GAREM1	5.08476e-14	-0.32456	0.101	0.138	9.69968e-10	HSC	Downregulated
CLN3	5.29111e-19	-0.324901	0.264	0.318	1.00933e-14	HSC	Downregulated
KDM4B	2.76695e-24	-0.325357	0.353	0.416	5.27823e-20	HSC	Downregulated
RBM25	7.16147e-36	-0.327744	0.508	0.581	1.36612e-31	HSC	Downregulated
MTHFD2L	1.21951e-22	-0.328164	0.071	0.117	2.32635e-18	HSC	Downregulated
SMC4	3.80755e-20	-0.329259	0.12	0.17	7.26328e-16	HSC	Downregulated
CYTH1	3.22696e-22	-0.329842	0.084	0.131	6.15575e-18	HSC	Downregulated
TMEM255B	4.28075e-15	-0.331404	0.071	0.106	8.16596e-11	HSC	Downregulated
SLC19A1	4.18547e-21	-0.331775	0.106	0.155	7.98421e-17	HSC	Downregulated
PHACTR2	1.47451e-16	-0.332416	0.165	0.211	2.81278e-12	HSC	Downregulated
FGD4	1.24302e-16	-0.332949	0.41	0.453	2.37119e-12	HSC	Downregulated
LARGE1	3.58393e-09	-0.33541	0.556	0.542	6.8367e-05	HSC	Downregulated
LRP1	1.74666e-35	-0.335843	0.23	0.317	3.33193e-31	HSC	Downregulated
PLCB1	3.06052e-25	-0.33586	0.608	0.641	5.83825e-21	HSC	Downregulated
C7orf50	4.80474e-07	-0.335949	0.079	0.1	0.00916552	HSC	Downregulated
HIPK2	2.12584e-09	-0.337443	0.433	0.444	4.05525e-05	HSC	Downregulated
TBC1D4	3.29594e-23	-0.338048	0.437	0.49	6.28733e-19	HSC	Downregulated
TSC22D3	3.86e-21	-0.338202	0.127	0.18	7.36333e-17	HSC	Downregulated
KIF13B	9.76787e-12	-0.338704	0.12	0.154	1.86332e-07	HSC	Downregulated
SLC27A6	1.33843e-15	-0.339535	0.139	0.184	2.55319e-11	HSC	Downregulated
IP6K2	2.18607e-15	-0.34417	0.143	0.186	4.17014e-11	HSC	Downregulated
CAST	1.74633e-15	-0.346015	0.274	0.319	3.33129e-11	HSC	Downregulated
TDRP	1.67356e-07	-0.346526	0.266	0.292	0.00319249	HSC	Downregulated
ACSS3	5.39755e-09	-0.348262	0.142	0.172	0.000102964	HSC	Downregulated
FNBP1L	7.56968e-15	-0.348596	0.094	0.131	1.44399e-10	HSC	Downregulated
LUC7L3	1.25911e-40	-0.351666	0.631	0.685	2.40188e-36	HSC	Downregulated
ENSMFAG00000041281	2.25992e-09	-0.352775	0.082	0.107	4.31103e-05	HSC	Downregulated
PNPLA7	1.75378e-08	-0.352866	0.107	0.134	0.00033455	HSC	Downregulated
HERC6	7.70684e-14	-0.352994	0.094	0.13	1.47016e-09	HSC	Downregulated
TUB	7.3385e-18	-0.353295	0.107	0.15	1.39989e-13	HSC	Downregulated
NCKIPSD	3.04119e-26	-0.354556	0.08	0.131	5.80138e-22	HSC	Downregulated
ENSMFAG00000035972	2.75577e-25	-0.355697	0.444	0.499	5.2569e-21	HSC	Downregulated
ENSMFAG00000002143	2.13752e-22	-0.356567	0.171	0.229	4.07754e-18	HSC	Downregulated
NOTCH1	1.93671e-30	-0.358419	0.543	0.592	3.69446e-26	HSC	Downregulated
CD81	6.83035e-17	-0.358702	0.073	0.11	1.30296e-12	HSC	Downregulated
ENSMFAG00000038518	9.60738e-32	-0.358907	0.057	0.108	1.8327e-27	HSC	Downregulated
PIK3R1	9.45802e-09	-0.358988	0.433	0.437	0.000180421	HSC	Downregulated
GLI2	5.08472e-21	-0.368083	0.182	0.24	9.69961e-17	HSC	Downregulated
NADK	7.85936e-18	-0.368731	0.177	0.226	1.49925e-13	HSC	Downregulated
MDGA2	5.3161e-33	-0.370046	0.344	0.433	1.0141e-28	HSC	Downregulated
SPATA6	3.60149e-17	-0.373159	0.122	0.165	6.87021e-13	HSC	Downregulated
FOXO3	4.79011e-08	-0.379555	0.329	0.349	0.000913761	HSC	Downregulated
ITPRID2	7.9738e-22	-0.381539	0.121	0.173	1.52108e-17	HSC	Downregulated
MORF4L2	6.19882e-26	-0.382809	0.066	0.112	1.18249e-21	HSC	Downregulated
AKAP12	1.19022e-13	-0.389955	0.157	0.198	2.27046e-09	HSC	Downregulated
CMC2	1.9409e-13	-0.390328	0.109	0.144	3.70247e-09	HSC	Downregulated
ZDHHC14	4.74157e-18	-0.396588	0.172	0.221	9.04502e-14	HSC	Downregulated
ENSMFAG00000060238	1.57078e-16	-0.396764	0.136	0.181	2.99641e-12	HSC	Downregulated
ITPK1	6.76135e-26	-0.401833	0.29	0.355	1.2898e-21	HSC	Downregulated
UHRF1BP1	8.04009e-22	-0.40208	0.203	0.26	1.53373e-17	HSC	Downregulated
PHKA1	1.53203e-15	-0.404771	0.117	0.157	2.92251e-11	HSC	Downregulated
ADAMTSL1	1.21295e-29	-0.410226	0.359	0.431	2.31382e-25	HSC	Downregulated
JUN	6.39158e-28	-0.413522	0.321	0.391	1.21926e-23	HSC	Downregulated
MYO1D	1.36787e-52	-0.414154	0.684	0.724	2.60934e-48	HSC	Downregulated
RAMP1	9.93447e-58	-0.416227	0.612	0.69	1.8951e-53	HSC	Downregulated
ENSMFAG00000030468	3.54021e-28	-0.417018	0.158	0.227	6.7533e-24	HSC	Downregulated
GRIK4	3.31991e-20	-0.420282	0.163	0.215	6.33307e-16	HSC	Downregulated
TSHZ3	4.53861e-20	-0.421437	0.062	0.101	8.65786e-16	HSC	Downregulated
LIMS2	1.1616e-27	-0.42601	0.066	0.115	2.21586e-23	HSC	Downregulated
SCUBE1	2.53162e-19	-0.426277	0.098	0.142	4.82931e-15	HSC	Downregulated
DOCK5	1.48357e-06	-0.427983	0.163	0.183	0.0283005	HSC	Downregulated
PTGR1	3.97941e-23	-0.432379	0.066	0.109	7.59112e-19	HSC	Downregulated
SPTBN1	4.22142e-36	-0.438296	0.27	0.353	8.05279e-32	HSC	Downregulated
SIMC1	5.08769e-27	-0.441674	0.285	0.351	9.70528e-23	HSC	Downregulated
NISCH	2.09074e-46	-0.444441	0.347	0.444	3.98829e-42	HSC	Downregulated
TTI1	1.21009e-24	-0.445754	0.064	0.108	2.30836e-20	HSC	Downregulated
SAFB2	1.14763e-36	-0.446947	0.279	0.359	2.18923e-32	HSC	Downregulated
ADAMTSL2	2.76365e-75	-0.448056	0.586	0.689	5.27193e-71	HSC	Downregulated
TNS2	2.92541e-60	-0.452307	0.531	0.622	5.5805e-56	HSC	Downregulated
KAT2A	4.78569e-36	-0.453925	0.322	0.403	9.12919e-32	HSC	Downregulated
RNF150	6.16344e-52	-0.454323	0.609	0.682	1.17574e-47	HSC	Downregulated
RND3	1.13351e-15	-0.454769	0.115	0.155	2.16228e-11	HSC	Downregulated
TXNIP	1.41496e-37	-0.455528	0.187	0.269	2.69918e-33	HSC	Downregulated
ADGRL3	2.31066e-31	-0.456095	0.396	0.46	4.40782e-27	HSC	Downregulated
GRIA4	8.30094e-24	-0.456779	0.11	0.164	1.58349e-19	HSC	Downregulated
WNK3	1.9837e-11	-0.461028	0.08	0.109	3.78412e-07	HSC	Downregulated
NPR3	3.13095e-22	-0.461319	0.136	0.188	5.9726e-18	HSC	Downregulated
SAMD11	2.41929e-39	-0.461672	0.411	0.494	4.61504e-35	HSC	Downregulated
PCSK6	1.14373e-06	-0.46346	0.129	0.151	0.0218177	HSC	Downregulated
CEP120	1.501e-26	-0.466198	0.202	0.266	2.86332e-22	HSC	Downregulated
ENSMFAG00000037840	3.4219e-39	-0.467423	0.061	0.12	6.52761e-35	HSC	Downregulated
PTPRG	4.03534e-61	-0.478594	0.648	0.697	7.69781e-57	HSC	Downregulated
QSOX1	8.65281e-37	-0.50315	0.098	0.163	1.65061e-32	HSC	Downregulated
IGFBP5	5.06872e-29	-0.514989	0.145	0.208	9.6691e-25	HSC	Downregulated
FGFR1	9.88189e-78	-0.531351	0.483	0.596	1.88507e-73	HSC	Downregulated
MX1	1.66922e-33	-0.539346	0.089	0.15	3.1842e-29	HSC	Downregulated
MERTK	1.06222e-55	-0.541241	0.387	0.48	2.0263e-51	HSC	Downregulated
MCC	1.36917e-41	-0.548626	0.292	0.375	2.61183e-37	HSC	Downregulated
PDZRN3	4.56931e-46	-0.551165	0.461	0.528	8.71641e-42	HSC	Downregulated
ENSMFAG00000039896	7.42225e-52	-0.554868	0.145	0.239	1.41587e-47	HSC	Downregulated
ITPR2	1.79679e-25	-0.556444	0.125	0.179	3.42756e-21	HSC	Downregulated
FMNL2	7.9271e-58	-0.560148	0.166	0.268	1.51217e-53	HSC	Downregulated
CADM1	4.2245e-30	-0.575592	0.092	0.149	8.05866e-26	HSC	Downregulated
LDLRAD4	9.15082e-60	-0.578088	0.432	0.523	1.74561e-55	HSC	Downregulated
SARDH	2.24443e-36	-0.586378	0.078	0.137	4.28147e-32	HSC	Downregulated
PER1	5.57968e-94	-0.591072	0.367	0.506	1.06438e-89	HSC	Downregulated
CCDC141	5.93416e-34	-0.603216	0.208	0.279	1.132e-29	HSC	Downregulated
NHSL1	4.73823e-50	-0.608874	0.22	0.313	9.03865e-46	HSC	Downregulated
IGF2BP2	6.38338e-68	-0.617259	0.066	0.151	1.21769e-63	HSC	Downregulated
RALYL	4.85726e-56	-0.628756	0.04	0.106	9.26571e-52	HSC	Downregulated
SYTL5	2.99403e-26	-0.638367	0.178	0.238	5.71142e-22	HSC	Downregulated
ENSMFAG00000041953	1.6659e-46	-0.6462	0.131	0.211	3.17786e-42	HSC	Downregulated
ANO3	1.19391e-115	-0.691648	0.412	0.576	2.2775e-111	HSC	Downregulated
ENSMFAG00000063214	1.64238e-69	-0.703146	0.126	0.23	3.133e-65	HSC	Downregulated
KLHL29	2.17103e-57	-0.717001	0.17	0.267	4.14145e-53	HSC	Downregulated
DAPK1	7.37316e-83	-0.722458	0.061	0.155	1.4065e-78	HSC	Downregulated
ARHGAP10	1.07501e-114	-0.725754	0.51	0.615	2.05068e-110	HSC	Downregulated
DOCK4	3.93877e-97	-0.732188	0.439	0.547	7.5136e-93	HSC	Downregulated
ENSMFAG00000057069	1.03805e-60	-0.742568	0.068	0.153	1.98018e-56	HSC	Downregulated
PID1	7.05137e-73	-0.745773	0.051	0.132	1.34512e-68	HSC	Downregulated
FAM155A	7.60039e-68	-0.774222	0.042	0.116	1.44985e-63	HSC	Downregulated
ABCB11	6.23726e-167	-0.779735	0.774	0.858	1.18982e-162	HSC	Downregulated
FKBP5	3.26622e-63	-0.820737	0.403	0.481	6.23065e-59	HSC	Downregulated
LAMB1	2.19426e-237	-0.864474	0.591	0.762	4.18577e-233	HSC	Downregulated
ZBTB16	9.43715e-169	-0.877908	0.561	0.681	1.80023e-164	HSC	Downregulated
CTNND2	8.02159e-145	-0.965101	0.023	0.132	1.5302e-140	HSC	Downregulated
RBFOX1	5.37241e-37	-1.04046	0.154	0.223	1.02484e-32	HSC	Downregulated
PDE4D	3.87457e-36	1.28968	0.409	0.148	7.39113e-32	Myofib	Upregulated
ACTA2	1.6242e-16	1.22645	0.438	0.287	3.09833e-12	Myofib	Upregulated
HLA-B	1.51405e-16	1.05295	0.197	0.07	2.8882e-12	Myofib	Upregulated
TPM4	9.41893e-22	1.02608	0.491	0.295	1.79675e-17	Myofib	Upregulated
CCN1	1.97621e-20	0.954286	0.448	0.262	3.76981e-16	Myofib	Upregulated
NR4A3	4.12284e-08	0.908231	0.232	0.14	0.000786473	Myofib	Upregulated
HGF	5.29033e-08	0.89394	0.346	0.243	0.00100918	Myofib	Upregulated
TAGLN	3.69269e-17	0.83505	0.411	0.239	7.04418e-13	Myofib	Upregulated
GEM	1.64637e-09	0.827225	0.237	0.134	3.14062e-05	Myofib	Upregulated
IFI27	3.21984e-08	0.817627	0.374	0.263	0.000614217	Myofib	Upregulated
STAT3	8.04769e-09	0.810067	0.231	0.133	0.000153518	Myofib	Upregulated
SYNPO2	2.81278e-12	0.798376	0.354	0.213	5.36566e-08	Myofib	Upregulated
NFYC	2.02409e-21	0.756181	0.209	0.06	3.86116e-17	Myofib	Upregulated
STK38L	1.62004e-07	0.750549	0.275	0.186	0.00309038	Myofib	Upregulated
NAV1	1.63028e-07	0.731284	0.23	0.142	0.00310991	Myofib	Upregulated
RALGPS2	5.99374e-23	0.718493	0.167	0.03	1.14337e-18	Myofib	Upregulated
ENSMFAG00000050531	3.05903e-14	0.708993	0.193	0.072	5.83541e-10	Myofib	Upregulated
COL4A1	1.74075e-08	0.692905	0.498	0.384	0.000332065	Myofib	Upregulated
CALR3	1.65702e-10	0.679662	0.548	0.439	3.16094e-06	Myofib	Upregulated
PSD3	4.37558e-10	0.647631	0.211	0.102	8.34686e-06	Myofib	Upregulated
LDB2	3.42463e-16	0.634116	0.547	0.356	6.53283e-12	Myofib	Upregulated
SNRK	4.02408e-10	0.627202	0.261	0.149	7.67633e-06	Myofib	Upregulated
MTMR10	9.85205e-12	0.627058	0.203	0.092	1.87938e-07	Myofib	Upregulated
PALM2AKAP2	1.6976e-09	0.624899	0.15	0.064	3.23833e-05	Myofib	Upregulated
GPC6	1.1074e-08	0.606823	0.327	0.205	0.000211247	Myofib	Upregulated
NR4A1	7.641e-18	0.601898	0.803	0.688	1.4576e-13	Myofib	Upregulated
EEPD1	2.95346e-09	0.60122	0.188	0.093	5.63401e-05	Myofib	Upregulated
COL4A2	6.52345e-10	0.599648	0.665	0.551	1.24441e-05	Myofib	Upregulated
ATP1B1	1.96171e-08	0.592593	0.11	0.042	0.000374216	Myofib	Upregulated
VSTM4	2.12731e-07	0.588762	0.201	0.116	0.00405805	Myofib	Upregulated
P4HA1	9.7718e-13	0.566531	0.114	0.03	1.86407e-08	Myofib	Upregulated
CTNND1	2.0189e-08	0.55341	0.376	0.263	0.000385126	Myofib	Upregulated
DECR1	1.3006e-13	0.552031	0.151	0.049	2.48103e-09	Myofib	Upregulated
CADPS2	1.76177e-08	0.550469	0.168	0.082	0.000336075	Myofib	Upregulated
HNRNPK	2.86439e-12	0.549967	0.153	0.055	5.46412e-08	Myofib	Upregulated
ENSMFAG00000044589	1.53923e-12	0.548097	0.199	0.085	2.93623e-08	Myofib	Upregulated
ANGPT1	1.76316e-07	0.547055	0.43	0.325	0.0033634	Myofib	Upregulated
ENSMFAG00000036456	6.68507e-08	0.542171	0.18	0.095	0.00127524	Myofib	Upregulated
VWA8	5.12355e-08	0.537628	0.106	0.04	0.000977368	Myofib	Upregulated
HECTD1	1.12558e-09	0.535747	0.335	0.21	2.14716e-05	Myofib	Upregulated
TNRC6C	2.40239e-14	0.534932	0.229	0.096	4.58281e-10	Myofib	Upregulated
SVIL	5.97571e-07	0.52064	0.486	0.393	0.0113993	Myofib	Upregulated
GABRG3	1.68868e-06	0.520217	0.203	0.121	0.0322132	Myofib	Upregulated
CLTC	1.23514e-08	0.519974	0.25	0.143	0.000235615	Myofib	Upregulated
DPF3	4.11876e-12	0.511942	0.113	0.03	7.85695e-08	Myofib	Upregulated
EIF5	1.25102e-07	0.507733	0.101	0.039	0.00238645	Myofib	Upregulated
RALGAPA2	1.14773e-10	0.506474	0.219	0.105	2.1894e-06	Myofib	Upregulated
TNIK	1.06566e-09	0.505542	0.191	0.092	2.03285e-05	Myofib	Upregulated
ENSMFAG00000041955	2.9339e-10	0.501574	0.163	0.07	5.5967e-06	Myofib	Upregulated
SPPL2A	8.98255e-11	0.499152	0.201	0.093	1.71351e-06	Myofib	Upregulated
ENSMFAG00000060286	1.32319e-06	0.492991	0.115	0.053	0.0252411	Myofib	Upregulated
RPS6	1.69328e-07	0.49126	0.178	0.096	0.00323011	Myofib	Upregulated
PIK3R4	4.94459e-08	0.485648	0.16	0.079	0.00094323	Myofib	Upregulated
IL1R1	5.72804e-10	0.484573	0.133	0.05	1.09268e-05	Myofib	Upregulated
RRBP1	3.67715e-08	0.482872	0.413	0.29	0.000701454	Myofib	Upregulated
LONP2	2.86398e-09	0.479588	0.165	0.074	5.46333e-05	Myofib	Upregulated
TEAD1	2.65638e-10	0.472663	0.455	0.304	5.0673e-06	Myofib	Upregulated
GTF2I	1.41179e-12	0.47096	0.407	0.244	2.69313e-08	Myofib	Upregulated
ITFG1	1.4489e-09	0.470595	0.406	0.267	2.76391e-05	Myofib	Upregulated
ITGB1	4.32086e-07	0.469726	0.566	0.467	0.00824246	Myofib	Upregulated
DAB2	8.05106e-08	0.468861	0.239	0.14	0.00153582	Myofib	Upregulated
RBMS1	6.60409e-10	0.468357	0.513	0.382	1.2598e-05	Myofib	Upregulated
ENSMFAG00000052144	1.06365e-07	0.449308	0.304	0.195	0.00202903	Myofib	Upregulated
CHKA	1.82843e-08	0.449052	0.158	0.073	0.000348792	Myofib	Upregulated
PTGES3	2.40541e-07	0.446288	0.158	0.082	0.00458856	Myofib	Upregulated
SLC38A2	3.02535e-09	0.445941	0.223	0.12	5.77116e-05	Myofib	Upregulated
ENSMFAG00000027932	2.62691e-07	0.441432	0.113	0.049	0.00501108	Myofib	Upregulated
ANTXR1	2.21809e-06	0.440453	0.55	0.458	0.0423123	Myofib	Upregulated
RBAK	3.87749e-07	0.439797	0.152	0.079	0.0073967	Myofib	Upregulated
UGGT2	6.41543e-07	0.437506	0.315	0.216	0.0122381	Myofib	Upregulated
MICU2	6.15744e-10	0.436943	0.247	0.132	1.17459e-05	Myofib	Upregulated
RAF1	2.22175e-08	0.43409	0.242	0.139	0.000423821	Myofib	Upregulated
MYH10	7.08821e-07	0.42773	0.735	0.639	0.0135215	Myofib	Upregulated
TRIM44	1.34689e-06	0.426466	0.292	0.196	0.0256933	Myofib	Upregulated
FNDC3B	4.03541e-07	0.423055	0.348	0.239	0.00769794	Myofib	Upregulated
ZEB2	1.44739e-08	0.421759	0.736	0.655	0.000276104	Myofib	Upregulated
EIF4G3	1.92282e-06	0.421612	0.359	0.253	0.0366796	Myofib	Upregulated
SERBP1	1.24178e-09	0.418895	0.113	0.038	2.36883e-05	Myofib	Upregulated
MANBA	1.0928e-08	0.407644	0.22	0.119	0.000208462	Myofib	Upregulated
NPAS2	2.1014e-06	0.405614	0.112	0.052	0.0400863	Myofib	Upregulated
ENSMFAG00000003072	3.43437e-07	0.403679	0.157	0.081	0.00655141	Myofib	Upregulated
RAD54L2	3.07631e-08	0.402558	0.128	0.054	0.000586836	Myofib	Upregulated
RSC1A1	7.82326e-09	0.400245	0.109	0.039	0.000149237	Myofib	Upregulated
CNOT1	1.04767e-07	0.399017	0.217	0.123	0.00199854	Myofib	Upregulated
KLF3	2.24356e-09	0.398699	0.13	0.051	4.27982e-05	Myofib	Upregulated
CAMK1D	1.05586e-07	0.395266	0.495	0.371	0.00201417	Myofib	Upregulated
ACADS	3.98649e-07	0.394134	0.203	0.118	0.00760462	Myofib	Upregulated
BABAM2	5.36643e-08	0.39326	0.343	0.226	0.0010237	Myofib	Upregulated
ITGA9	6.23969e-07	0.392108	0.75	0.68	0.0119028	Myofib	Upregulated
CCNH	2.56392e-08	0.3896	0.217	0.119	0.000489093	Myofib	Upregulated
ITSN1	8.54563e-07	0.385739	0.169	0.092	0.0163016	Myofib	Upregulated
ACO1	4.99325e-09	0.385697	0.212	0.111	9.52512e-05	Myofib	Upregulated
SLC9A9	1.37125e-08	0.378905	0.55	0.418	0.000261579	Myofib	Upregulated
TMEM131	9.61567e-11	0.377232	0.382	0.238	1.83429e-06	Myofib	Upregulated
TAOK3	1.645e-07	0.373702	0.254	0.155	0.00313801	Myofib	Upregulated
EIF3A	1.89115e-07	0.371047	0.29	0.185	0.00360756	Myofib	Upregulated
CPT1A	1.29117e-09	0.369013	0.101	0.031	2.46304e-05	Myofib	Upregulated
LUC7L2	1.08585e-06	0.365841	0.297	0.197	0.0207137	Myofib	Upregulated
KPNA1	1.46724e-08	0.365422	0.217	0.115	0.00027989	Myofib	Upregulated
MRPS27	9.00987e-07	0.356873	0.128	0.062	0.0171872	Myofib	Upregulated
SP100	6.39352e-08	0.354067	0.525	0.399	0.00121963	Myofib	Upregulated
HNRNPA2B1	1.07807e-06	0.345183	0.58	0.474	0.0205653	Myofib	Upregulated
ABCD3	4.87257e-09	0.343971	0.129	0.051	9.29492e-05	Myofib	Upregulated
TCF7L2	2.66689e-07	0.343566	0.412	0.307	0.00508736	Myofib	Upregulated
PIGL	2.24053e-09	0.32251	0.236	0.125	4.27403e-05	Myofib	Upregulated
CMSS1	1.10679e-06	0.311722	0.238	0.147	0.0211131	Myofib	Upregulated
ERBIN	1.68253e-06	0.309481	0.344	0.236	0.032096	Myofib	Upregulated
DDX5	1.72243e-07	0.308259	0.621	0.502	0.0032857	Myofib	Upregulated
POLR3G	3.49313e-08	0.300976	0.171	0.085	0.000666349	Myofib	Upregulated
ZMYND11	2.99523e-07	0.287544	0.413	0.286	0.00571371	Myofib	Upregulated
IRF2	6.7796e-07	0.257718	0.139	0.067	0.0129328	Myofib	Upregulated
ANO3	3.46208e-08	-0.258345	0.205	0.324	0.000660426	Myofib	Downregulated
SPON2	1.90752e-09	-0.270627	0.108	0.214	3.63878e-05	Myofib	Downregulated
C7	2.2959e-08	-0.280766	0.947	0.976	0.000437966	Myofib	Downregulated
SPTBN1	1.10819e-07	-0.299213	0.543	0.634	0.00211398	Myofib	Downregulated
ENSMFAG00000038518	1.53746e-06	-0.320195	0.046	0.106	0.0293286	Myofib	Downregulated
ENSMFAG00000039896	7.55088e-07	-0.321695	0.33	0.454	0.0144041	Myofib	Downregulated
CHST15	8.94065e-07	-0.333116	0.29	0.402	0.0170552	Myofib	Downregulated
PSMC5	1.64351e-06	-0.338733	0.071	0.143	0.0313516	Myofib	Downregulated
ENSMFAG00000036951	1.49972e-06	-0.352866	0.101	0.18	0.0286086	Myofib	Downregulated
PAMR1	3.51225e-07	-0.359019	0.112	0.201	0.00669997	Myofib	Downregulated
LRP4	4.71312e-07	-0.369761	0.1	0.184	0.00899075	Myofib	Downregulated
ENSMFAG00000035972	1.16404e-06	-0.381876	0.325	0.433	0.0222052	Myofib	Downregulated
GRIK4	1.45612e-07	-0.384561	0.129	0.225	0.0027777	Myofib	Downregulated
FIGN	2.05794e-09	-0.384607	0.675	0.742	3.92573e-05	Myofib	Downregulated
GLUL	9.40533e-07	-0.390491	0.391	0.498	0.0179416	Myofib	Downregulated
LSP1	4.17393e-08	-0.39953	0.208	0.325	0.000796219	Myofib	Downregulated
ENSMFAG00000060428	4.20246e-07	-0.401909	0.201	0.304	0.00801661	Myofib	Downregulated
CRISPLD2	8.02624e-09	-0.405796	0.68	0.778	0.000153109	Myofib	Downregulated
TIMP3	5.36802e-08	-0.408039	0.436	0.552	0.001024	Myofib	Downregulated
ADAMTSL4	3.03628e-08	-0.419666	0.045	0.117	0.000579201	Myofib	Downregulated
CAST	1.37147e-07	-0.420653	0.321	0.435	0.00261621	Myofib	Downregulated
TNS1	6.79376e-12	-0.42083	0.717	0.804	1.29598e-07	Myofib	Downregulated
LIMS2	2.12649e-07	-0.427429	0.058	0.129	0.00405649	Myofib	Downregulated
MAP3K3	5.74167e-07	-0.429818	0.242	0.345	0.0109528	Myofib	Downregulated
PRKG1	9.42525e-11	-0.434694	0.878	0.9	1.79796e-06	Myofib	Downregulated
CFAP92	1.33075e-06	-0.437686	0.119	0.202	0.0253854	Myofib	Downregulated
MITF	3.77715e-07	-0.441676	0.26	0.365	0.00720529	Myofib	Downregulated
TEF	3.56981e-07	-0.448725	0.076	0.151	0.00680977	Myofib	Downregulated
PDGFRA	5.95955e-07	-0.47208	0.339	0.444	0.0113684	Myofib	Downregulated
JAK2	4.38717e-11	-0.472135	0.417	0.551	8.36897e-07	Myofib	Downregulated
CEP120	3.82522e-08	-0.476234	0.231	0.343	0.000729699	Myofib	Downregulated
DAPK1	2.75711e-08	-0.482944	0.254	0.373	0.000525947	Myofib	Downregulated
PPP1CB	1.14669e-07	-0.483148	0.27	0.373	0.00218743	Myofib	Downregulated
NFATC2	4.18879e-09	-0.488811	0.059	0.144	7.99054e-05	Myofib	Downregulated
TULP3	2.50162e-08	-0.494245	0.283	0.39	0.000477209	Myofib	Downregulated
RAMP1	7.50785e-10	-0.494873	0.478	0.595	1.4322e-05	Myofib	Downregulated
TOP1MT	3.32242e-08	-0.501581	0.085	0.171	0.000633784	Myofib	Downregulated
OSBPL6	5.80891e-08	-0.50829	0.046	0.115	0.00110811	Myofib	Downregulated
SVEP1	3.99474e-10	-0.511689	0.742	0.806	7.62036e-06	Myofib	Downregulated
HLF	3.92538e-09	-0.516362	0.053	0.134	7.48805e-05	Myofib	Downregulated
IGF2BP2	5.11482e-10	-0.520327	0.083	0.181	9.75703e-06	Myofib	Downregulated
ENSMFAG00000040094	1.57269e-06	-0.523508	0.066	0.132	0.0300006	Myofib	Downregulated
ENSMFAG00000043427	5.52416e-08	-0.530266	0.063	0.139	0.00105379	Myofib	Downregulated
PELI2	3.0322e-11	-0.561814	0.345	0.491	5.78423e-07	Myofib	Downregulated
MX1	3.9816e-07	-0.565161	0.062	0.132	0.00759531	Myofib	Downregulated
CFAP251	1.40819e-09	-0.566588	0.327	0.452	2.68626e-05	Myofib	Downregulated
PTPRG	1.28318e-14	-0.568049	0.757	0.809	2.4478e-10	Myofib	Downregulated
MERTK	8.65862e-12	-0.575132	0.284	0.43	1.65172e-07	Myofib	Downregulated
CNTFR	6.86254e-14	-0.59095	0.379	0.544	1.3091e-09	Myofib	Downregulated
TRPM3	2.21129e-09	-0.591034	0.315	0.439	4.21826e-05	Myofib	Downregulated
FBXO42	1.39507e-08	-0.591741	0.303	0.409	0.000266123	Myofib	Downregulated
GPM6B	1.07779e-06	-0.593315	0.098	0.174	0.0205599	Myofib	Downregulated
CENPC	1.92717e-12	-0.594073	0.305	0.452	3.67627e-08	Myofib	Downregulated
SRGAP1	2.64547e-10	-0.59584	0.253	0.384	5.0465e-06	Myofib	Downregulated
TSC22D3	9.45271e-14	-0.60813	0.151	0.295	1.8032e-09	Myofib	Downregulated
SIMC1	8.23669e-09	-0.612327	0.201	0.312	0.000157123	Myofib	Downregulated
SRPX	1.40482e-06	-0.619945	0.213	0.306	0.0267983	Myofib	Downregulated
ENSMFAG00000041281	7.30072e-11	-0.647366	0.067	0.163	1.39269e-06	Myofib	Downregulated
PIK3R1	3.64445e-08	-0.648241	0.464	0.538	0.000695215	Myofib	Downregulated
SLC16A2	1.29421e-09	-0.663973	0.106	0.205	2.46884e-05	Myofib	Downregulated
ENSMFAG00000061550	1.13004e-12	-0.669021	0.184	0.326	2.15567e-08	Myofib	Downregulated
WNT9A	8.81713e-11	-0.698393	0.076	0.178	1.68196e-06	Myofib	Downregulated
MAP3K5	4.82453e-15	-0.700323	0.464	0.607	9.20328e-11	Myofib	Downregulated
ARHGAP26	9.39623e-18	-0.70215	0.504	0.629	1.79243e-13	Myofib	Downregulated
FAM155A	6.05188e-15	-0.737105	0.166	0.329	1.15446e-10	Myofib	Downregulated
IP6K2	5.37436e-18	-0.764949	0.188	0.361	1.02521e-13	Myofib	Downregulated
IL16	5.43233e-12	-0.766219	0.159	0.287	1.03627e-07	Myofib	Downregulated
PPIP5K2	2.63851e-32	-0.785185	0.517	0.733	5.03322e-28	Myofib	Downregulated
MAMDC2	5.79964e-12	-0.82543	0.237	0.374	1.10634e-07	Myofib	Downregulated
LAMB1	1.04271e-28	-0.842796	0.544	0.727	1.98907e-24	Myofib	Downregulated
GASK1A	1.07516e-13	-0.885248	0.113	0.244	2.05098e-09	Myofib	Downregulated
IGFBP5	4.73457e-24	-0.907304	0.228	0.443	9.03166e-20	Myofib	Downregulated
ARHGAP10	8.28753e-28	-0.926479	0.583	0.741	1.58093e-23	Myofib	Downregulated
IGFBP6	2.99532e-20	-0.973148	0.067	0.217	5.71387e-16	Myofib	Downregulated
TXNIP	2.93189e-23	-0.984136	0.23	0.444	5.59288e-19	Myofib	Downregulated
PID1	1.54451e-19	-1.04921	0.315	0.493	2.94631e-15	Myofib	Downregulated
ADAMTS3	1.74969e-23	-1.07931	0.328	0.53	3.33771e-19	Myofib	Downregulated
PDGFD	3.9556e-22	-1.08113	0.38	0.575	7.54571e-18	Myofib	Downregulated
LAMA2	6.34723e-45	-1.13302	0.741	0.871	1.2108e-40	Myofib	Downregulated
FKBP5	2.32306e-31	-1.21126	0.497	0.668	4.43148e-27	Myofib	Downregulated
ZBTB16	5.2704e-48	-1.23345	0.483	0.728	1.00538e-43	Myofib	Downregulated
KIAA0895L	1.19114e-74	1.66939	0.22	0.072	2.27221e-70	EC	Upregulated
IFI27	2.91103e-159	1.56413	0.672	0.436	5.55307e-155	EC	Upregulated
HLA-B	6.11472e-68	1.15056	0.275	0.113	1.16644e-63	EC	Upregulated
ANKRD62	8.0384e-60	1.09954	0.119	0.022	1.53341e-55	EC	Upregulated
LRP1B	7.83048e-37	1.07421	0.367	0.244	1.49374e-32	EC	Upregulated
DPH6	6.32945e-32	1.01632	0.397	0.279	1.20741e-27	EC	Upregulated
ACTB	4.09875e-39	0.920059	0.196	0.088	7.81877e-35	EC	Upregulated
LCP2	2.33056e-53	0.887991	0.171	0.055	4.44578e-49	EC	Upregulated
ENSMFAG00000050500	6.20167e-31	0.861539	0.515	0.41	1.18303e-26	EC	Upregulated
COL11A2	2.344e-21	0.858439	0.415	0.332	4.47142e-17	EC	Upregulated
MYH10	4.75838e-60	0.856172	0.325	0.156	9.07708e-56	EC	Upregulated
ENSMFAG00000064509	7.96731e-32	0.814016	0.299	0.183	1.51984e-27	EC	Upregulated
PTPRJ	2.24306e-35	0.773922	0.153	0.06	4.27886e-31	EC	Upregulated
COLEC12	5.568e-23	0.760893	0.191	0.107	1.06215e-18	EC	Upregulated
PHF20	1.47161e-39	0.73946	0.22	0.103	2.80724e-35	EC	Upregulated
ENSMFAG00000044087	1.88931e-19	0.692728	0.241	0.158	3.60405e-15	EC	Upregulated
ACTG1	1.63894e-18	0.692605	0.137	0.073	3.12644e-14	EC	Upregulated
CD109	3.01765e-26	0.673593	0.173	0.087	5.75647e-22	EC	Upregulated
ENSMFAG00000046367	5.79185e-22	0.662536	0.46	0.363	1.10485e-17	EC	Upregulated
ENSMFAG00000045870	2.18194e-48	0.65757	0.14	0.04	4.16227e-44	EC	Upregulated
TP53I11	8.30977e-16	0.652856	0.151	0.089	1.58517e-11	EC	Upregulated
CCBE1	6.51953e-20	0.631409	0.16	0.087	1.24367e-15	EC	Upregulated
EP300	4.89713e-26	0.620075	0.316	0.205	9.34177e-22	EC	Upregulated
PSAP	2.18355e-14	0.595741	0.108	0.058	4.16533e-10	EC	Upregulated
ENSMFAG00000050531	1.63023e-27	0.59368	0.39	0.272	3.10982e-23	EC	Upregulated
CTNND1	1.45341e-29	0.583818	0.352	0.229	2.77253e-25	EC	Upregulated
AKAP1	1.38571e-32	0.583281	0.306	0.179	2.64338e-28	EC	Upregulated
ENSMFAG00000056936	4.30862e-11	0.58144	0.121	0.074	8.21912e-07	EC	Upregulated
KIFC3	9.68831e-10	0.574529	0.24	0.181	1.84814e-05	EC	Upregulated
ENSMFAG00000048562	1.90798e-28	0.558064	0.144	0.062	3.63966e-24	EC	Upregulated
PSD3	1.568e-24	0.554591	0.1	0.037	2.99112e-20	EC	Upregulated
LYST	3.70824e-26	0.554583	0.16	0.076	7.07383e-22	EC	Upregulated
ACTN1	8.04859e-16	0.552869	0.128	0.07	1.53535e-11	EC	Upregulated
MYCBP2	1.646e-19	0.547796	0.209	0.125	3.13992e-15	EC	Upregulated
NCKAP5	3.39211e-27	0.5289	0.142	0.062	6.4708e-23	EC	Upregulated
ARHGAP15	2.24173e-15	0.528595	0.153	0.09	4.27632e-11	EC	Upregulated
ENSMFAG00000000107	7.17342e-20	0.527879	0.135	0.068	1.3684e-15	EC	Upregulated
ANO6	3.83348e-32	0.522906	0.134	0.051	7.31274e-28	EC	Upregulated
USP36	3.58497e-22	0.51155	0.127	0.058	6.83869e-18	EC	Upregulated
PALM2AKAP2	6.29645e-25	0.509614	0.138	0.062	1.20111e-20	EC	Upregulated
RRBP1	3.26076e-31	0.509162	0.444	0.303	6.22023e-27	EC	Upregulated
ADAMTSL3	1.06766e-15	0.503912	0.16	0.095	2.03667e-11	EC	Upregulated
MYO18A	1.92407e-08	0.49549	0.207	0.157	0.000367035	EC	Upregulated
ZMIZ1	7.47859e-18	0.488377	0.396	0.302	1.42662e-13	EC	Upregulated
HDAC9	7.66148e-12	0.487796	0.34	0.272	1.4615e-07	EC	Upregulated
MYH9	5.29712e-11	0.484519	0.315	0.248	1.01048e-06	EC	Upregulated
IL1R1	6.25152e-23	0.475918	0.124	0.054	1.19254e-18	EC	Upregulated
ENSMFAG00000043091	1.45146e-20	0.471458	0.204	0.118	2.7688e-16	EC	Upregulated
RAP1A	1.34981e-20	0.470526	0.201	0.116	2.5749e-16	EC	Upregulated
RREB1	7.27431e-21	0.464502	0.205	0.118	1.38765e-16	EC	Upregulated
PTCH2	9.03064e-32	0.458823	0.15	0.061	1.72269e-27	EC	Upregulated
HECTD1	1.76579e-21	0.456063	0.22	0.128	3.36842e-17	EC	Upregulated
CAMK1D	1.2931e-14	0.455216	0.263	0.182	2.46671e-10	EC	Upregulated
HNRNPA2B1	4.5134e-23	0.453813	0.535	0.426	8.60977e-19	EC	Upregulated
NAV2	4.52596e-11	0.450882	0.24	0.176	8.63371e-07	EC	Upregulated
ENSMFAG00000059203	1.16648e-19	0.450326	0.215	0.129	2.22518e-15	EC	Upregulated
FNDC3B	4.95659e-18	0.449599	0.152	0.083	9.45519e-14	EC	Upregulated
ZFP36	1.18124e-07	0.447736	0.149	0.107	0.00225333	EC	Upregulated
DOCK5	9.08244e-29	0.444519	0.198	0.098	1.73257e-24	EC	Upregulated
STX3	4.31674e-07	0.439679	0.263	0.215	0.00823461	EC	Upregulated
JAZF1	4.5319e-15	0.439666	0.131	0.073	8.64505e-11	EC	Upregulated
CHD1	1.78799e-09	0.43956	0.232	0.175	3.41077e-05	EC	Upregulated
SLC8A1	1.14807e-11	0.43953	0.1	0.056	2.19005e-07	EC	Upregulated
EFCC1	2.48491e-07	0.43226	0.224	0.176	0.00474022	EC	Upregulated
RNF216	2.7288e-22	0.429112	0.279	0.174	5.20545e-18	EC	Upregulated
FIP1L1	1.11834e-26	0.426675	0.158	0.073	2.13335e-22	EC	Upregulated
ATP2A2	5.23594e-36	0.424005	0.126	0.042	9.98809e-32	EC	Upregulated
SYNPO	1.73638e-22	0.422873	0.218	0.124	3.31231e-18	EC	Upregulated
HLCS	7.6588e-13	0.42013	0.249	0.176	1.46099e-08	EC	Upregulated
RCOR1	1.04199e-17	0.419039	0.147	0.079	1.98769e-13	EC	Upregulated
PRKCA	9.16582e-17	0.412892	0.193	0.117	1.74847e-12	EC	Upregulated
TBL1XR1	2.19102e-18	0.412448	0.247	0.159	4.17958e-14	EC	Upregulated
OSBPL11	5.01054e-26	0.411446	0.117	0.047	9.55811e-22	EC	Upregulated
EIF3A	7.49895e-15	0.404515	0.264	0.182	1.4305e-10	EC	Upregulated
ENSMFAG00000003997	5.95034e-14	0.396317	0.187	0.119	1.13509e-09	EC	Upregulated
EIF5	5.25714e-12	0.395388	0.12	0.07	1.00285e-07	EC	Upregulated
SPPL3	1.78163e-14	0.39262	0.153	0.092	3.39864e-10	EC	Upregulated
ADAMTS9	9.32359e-09	0.39234	0.159	0.112	0.000177857	EC	Upregulated
NR3C1	2.5534e-18	0.390653	0.251	0.162	4.87087e-14	EC	Upregulated
PLEKHH2	1.12853e-12	0.386663	0.113	0.063	2.15278e-08	EC	Upregulated
MGAT5B	3.26216e-07	0.384972	0.101	0.066	0.0062229	EC	Upregulated
EIF4G2	1.07302e-09	0.383916	0.172	0.119	2.0469e-05	EC	Upregulated
KIAA0232	1.12318e-19	0.383501	0.131	0.065	2.14259e-15	EC	Upregulated
APPBP2	5.59212e-21	0.383127	0.176	0.095	1.06675e-16	EC	Upregulated
FGD3	3.42364e-09	0.382375	0.149	0.101	6.53094e-05	EC	Upregulated
ARHGAP6	5.11625e-21	0.381079	0.101	0.041	9.75975e-17	EC	Upregulated
ELL	2.90732e-22	0.380426	0.13	0.059	5.546e-18	EC	Upregulated
TAOK3	7.5523e-17	0.380273	0.234	0.151	1.44068e-12	EC	Upregulated
GPCPD1	3.90496e-13	0.380126	0.106	0.057	7.4491e-09	EC	Upregulated
CAPZA1	4.05596e-12	0.377365	0.13	0.078	7.73714e-08	EC	Upregulated
GSAP	1.20329e-07	0.375166	0.134	0.092	0.00229539	EC	Upregulated
EIF4A2	6.39943e-09	0.374708	0.217	0.162	0.000122075	EC	Upregulated
PPP4R3A	1.63286e-11	0.373604	0.181	0.121	3.11485e-07	EC	Upregulated
PKHD1L1	7.1379e-12	0.372372	0.103	0.057	1.36163e-07	EC	Upregulated
TNS3	2.71875e-15	0.371292	0.263	0.179	5.18629e-11	EC	Upregulated
MICAL2	1.91331e-09	0.370311	0.11	0.068	3.64983e-05	EC	Upregulated
ENSMFAG00000038629	1.81686e-24	0.37029	0.199	0.105	3.46584e-20	EC	Upregulated
PLD1	6.62916e-20	0.370082	0.124	0.059	1.26458e-15	EC	Upregulated
MORF4L1	2.1234e-10	0.369977	0.12	0.074	4.05059e-06	EC	Upregulated
ZBED1	6.76293e-16	0.369714	0.298	0.207	1.2901e-11	EC	Upregulated
NSD1	3.80119e-17	0.368311	0.362	0.264	7.25114e-13	EC	Upregulated
KDM2A	1.9217e-18	0.367445	0.427	0.315	3.66583e-14	EC	Upregulated
BCL2	3.17976e-10	0.360902	0.103	0.06	6.06572e-06	EC	Upregulated
LTBP1	3.08095e-16	0.358289	0.119	0.061	5.87722e-12	EC	Upregulated
PCID2	1.65727e-20	0.357899	0.156	0.081	3.1614e-16	EC	Upregulated
PICALM	7.88784e-14	0.356806	0.277	0.197	1.50468e-09	EC	Upregulated
PKP4	4.44265e-08	0.353553	0.231	0.179	0.00084748	EC	Upregulated
YWHAE	2.35659e-10	0.35181	0.164	0.111	4.49544e-06	EC	Upregulated
GPHN	3.39396e-08	0.351798	0.104	0.066	0.000647432	EC	Upregulated
BTBD9	3.56923e-20	0.349781	0.743	0.696	6.80866e-16	EC	Upregulated
CBLB	4.41672e-16	0.348527	0.196	0.121	8.42534e-12	EC	Upregulated
UBR2	4.56979e-11	0.347154	0.32	0.247	8.71733e-07	EC	Upregulated
RIPOR2	4.14185e-12	0.344629	0.335	0.256	7.90099e-08	EC	Upregulated
AP1B1	2.18796e-10	0.342155	0.688	0.651	4.17376e-06	EC	Upregulated
USP15	6.85868e-11	0.341549	0.204	0.143	1.30836e-06	EC	Upregulated
FNBP1	2.14652e-08	0.341539	0.305	0.247	0.00040947	EC	Upregulated
ENSMFAG00000000645	6.66206e-15	0.339811	0.191	0.12	1.27086e-10	EC	Upregulated
TM9SF3	2.11187e-11	0.339303	0.175	0.116	4.0286e-07	EC	Upregulated
MBTD1	8.23197e-26	0.33876	0.142	0.063	1.57033e-21	EC	Upregulated
OSBPL9	3.69303e-10	0.338745	0.282	0.216	7.04483e-06	EC	Upregulated
ARHGAP5	2.9906e-21	0.338129	0.114	0.051	5.70487e-17	EC	Upregulated
NUP98	1.99701e-10	0.336119	0.203	0.143	3.8095e-06	EC	Upregulated
ASXL1	1.97411e-12	0.334514	0.158	0.1	3.76581e-08	EC	Upregulated
ATG5	3.7249e-22	0.333568	0.122	0.054	7.10562e-18	EC	Upregulated
TAB2	3.2776e-11	0.333205	0.164	0.107	6.25236e-07	EC	Upregulated
UVRAG	1.16183e-14	0.332102	0.252	0.168	2.21631e-10	EC	Upregulated
NIPBL	8.79112e-10	0.330122	0.339	0.269	1.67699e-05	EC	Upregulated
G3BP1	4.89448e-20	0.326667	0.151	0.077	9.33671e-16	EC	Upregulated
GTF2I	1.38903e-13	0.325966	0.322	0.234	2.6497e-09	EC	Upregulated
ZFPM2	1.13756e-09	0.324959	0.301	0.234	2.17001e-05	EC	Upregulated
SON	1.01945e-18	0.324455	0.803	0.702	1.9447e-14	EC	Upregulated
GABBR2	1.38421e-06	0.322125	0.138	0.101	0.0264051	EC	Upregulated
ANKZF1	1.18888e-12	0.314409	0.161	0.101	2.26791e-08	EC	Upregulated
CSNK1A1	4.33559e-09	0.31439	0.317	0.249	8.27058e-05	EC	Upregulated
CD47	4.06013e-10	0.313996	0.11	0.066	7.7451e-06	EC	Upregulated
EPS8	1.10485e-15	0.312675	0.102	0.049	2.10762e-11	EC	Upregulated
TANC1	5.95951e-11	0.309787	0.257	0.187	1.13684e-06	EC	Upregulated
MDM2	2.2729e-16	0.309786	0.129	0.068	4.33579e-12	EC	Upregulated
GPATCH8	1.9197e-10	0.30853	0.165	0.11	3.66202e-06	EC	Upregulated
GRK5	1.97631e-08	0.30776	0.25	0.19	0.000377	EC	Upregulated
STOX2	3.10046e-07	0.30619	0.293	0.239	0.00591445	EC	Upregulated
SYNE1	3.39297e-08	0.305749	0.531	0.487	0.000647243	EC	Upregulated
COPA	2.0018e-09	0.304785	0.145	0.096	3.81863e-05	EC	Upregulated
INPP4A	1.56891e-06	0.30461	0.277	0.228	0.0299285	EC	Upregulated
INO80	4.92692e-11	0.302643	0.19	0.128	9.3986e-07	EC	Upregulated
PAFAH1B1	1.38343e-07	0.300795	0.262	0.205	0.00263903	EC	Upregulated
UBE2E2	7.69502e-10	0.298913	0.242	0.179	1.4679e-05	EC	Upregulated
RAB10	4.03875e-15	0.298407	0.166	0.099	7.70431e-11	EC	Upregulated
ITGB5	4.53003e-08	0.298145	0.132	0.09	0.000864148	EC	Upregulated
THRAP3	1.42101e-13	0.296225	0.272	0.19	2.71072e-09	EC	Upregulated
NAPG	1.43361e-09	0.294816	0.106	0.064	2.73475e-05	EC	Upregulated
MAGI1	7.62886e-07	0.294334	0.314	0.258	0.0145528	EC	Upregulated
HM13	2.06114e-11	0.29244	0.103	0.057	3.93184e-07	EC	Upregulated
ATXN2	9.11288e-14	0.285742	0.33	0.24	1.73837e-09	EC	Upregulated
TBC1D8	1.15453e-07	0.282381	0.115	0.077	0.00220239	EC	Upregulated
LPP	1.15596e-09	0.280318	0.282	0.213	2.20511e-05	EC	Upregulated
MTSS1	2.52584e-11	0.278928	0.206	0.14	4.8183e-07	EC	Upregulated
TEAD1	6.61824e-17	0.27774	0.194	0.116	1.2625e-12	EC	Upregulated
SMARCC1	2.56811e-12	0.277224	0.138	0.083	4.89892e-08	EC	Upregulated
ENSMFAG00000002101	6.12533e-07	0.277012	0.102	0.068	0.0116847	EC	Upregulated
ENSMFAG00000010720	7.91778e-20	0.275934	0.101	0.043	1.51039e-15	EC	Upregulated
NCOR1	1.89902e-07	0.275703	0.295	0.233	0.00362257	EC	Upregulated
SAFB	9.41384e-17	0.274415	0.127	0.066	1.79578e-12	EC	Upregulated
TUT7	3.50103e-07	0.273479	0.234	0.181	0.00667857	EC	Upregulated
MAP4	5.82421e-18	0.270286	0.2	0.117	1.11103e-13	EC	Upregulated
TUT4	3.71197e-12	0.267424	0.148	0.091	7.08095e-08	EC	Upregulated
SCFD2	1.17983e-13	0.266597	0.124	0.069	2.25064e-09	EC	Upregulated
ENSMFAG00000037558	1.00131e-11	0.266477	0.12	0.07	1.91009e-07	EC	Upregulated
SEC63	1.14281e-15	0.264878	0.221	0.141	2.18003e-11	EC	Upregulated
IL34	2.01007e-06	0.26391	0.173	0.129	0.0383441	EC	Upregulated
ENSMFAG00000044845	1.70267e-10	0.262943	0.122	0.074	3.24802e-06	EC	Upregulated
PDE8A	2.84674e-13	0.262141	0.164	0.101	5.43044e-09	EC	Upregulated
SAMD4A	8.66732e-10	0.261212	0.11	0.066	1.65338e-05	EC	Upregulated
FIGN	3.39896e-10	0.259646	0.117	0.072	6.48385e-06	EC	Upregulated
FARP1	5.69843e-15	0.258659	0.275	0.187	1.08703e-10	EC	Upregulated
TBL1X	2.00259e-09	0.254775	0.213	0.152	3.82015e-05	EC	Upregulated
DDX5	1.11873e-11	0.254743	0.645	0.567	2.13408e-07	EC	Upregulated
HNRNPU	3.52334e-11	0.252994	0.218	0.151	6.72113e-07	EC	Upregulated
GALNT2	4.89809e-11	0.252655	0.11	0.064	9.3436e-07	EC	Upregulated
CUL1	9.92896e-13	0.252302	0.139	0.082	1.89405e-08	EC	Upregulated
SPEN	2.24218e-09	0.25212	0.251	0.187	4.27718e-05	EC	Upregulated
DHX15	8.23674e-07	0.251851	0.125	0.087	0.0157124	EC	Upregulated
UBE2D3	8.80658e-12	0.251594	0.154	0.097	1.67994e-07	EC	Upregulated
EPS15	4.03482e-08	-0.250517	0.354	0.412	0.000769682	EC	Downregulated
ADAMTS12	1.87277e-07	-0.250608	0.195	0.249	0.0035725	EC	Downregulated
TMTC1	6.91959e-10	-0.251576	0.342	0.416	1.31998e-05	EC	Downregulated
RIN3	8.16736e-07	-0.253732	0.207	0.256	0.0155801	EC	Downregulated
SPATA6	2.0768e-06	-0.254808	0.099	0.137	0.039617	EC	Downregulated
ATXN7L1	8.38763e-09	-0.256282	0.235	0.297	0.000160002	EC	Downregulated
[truncated: 1,252 more rows]

## Sheet: Table S4
Table S4. Young and aged group-specific cell-cell interactions across cell types in cynomolgus monkey livers.
Column name annotations: Mean_Y(the mean of the average ligand and receptor expression in the interacting celltypes in young group); Mean_O(the mean of the average ligand and receptor expression in the interacting celltypes in aged group).
Ident	Id_cp_interaction	Interacting_pair	Gene or complex_a	Gene or complex_b	Secreted	Receptor_a	Receptor_b	Cell_pair	Mean_Y	Pvalue_Y	Mean_O	Pvalue_O	Group
CPI-CS0BAF97962_HSC.SMC	CPI-CS0BAF97962	PDGFR complex_PDGFD	PDGFR complex	PDGFD	TRUE	TRUE	FALSE	HSC.SMC	0.359	0.05	0.34	1	Young_specific
CPI-CS0BAF97962_Myof.SMC	CPI-CS0BAF97962	PDGFR complex_PDGFD	PDGFR complex	PDGFD	TRUE	TRUE	FALSE	Myof.SMC	0.472	0.05	0.441	1	Young_specific
CPI-SC004A436C5_HSC.TC	CPI-SC004A436C5	COL12A1_a1b1 complex	COL12A1	a1b1 complex	TRUE	FALSE	FALSE	HSC.TC	0.408	0.05	0.41	1	Young_specific
CPI-SC004A436C5_Myof.TC	CPI-SC004A436C5	COL12A1_a1b1 complex	COL12A1	a1b1 complex	TRUE	FALSE	FALSE	Myof.TC	0.397	0.05	0.397	1	Young_specific
CPI-SC004A436C5_SMC.TC	CPI-SC004A436C5	COL12A1_a1b1 complex	COL12A1	a1b1 complex	TRUE	FALSE	FALSE	SMC.TC	0.342	0.016	0.341	1	Young_specific
CPI-SC006E22794_HSC.TC	CPI-SC006E22794	COL1A2_a1b1 complex	COL1A2	a1b1 complex	TRUE	FALSE	FALSE	HSC.TC	0.432	0.05	0.416	1	Young_specific
CPI-SC006E22794_Myof.TC	CPI-SC006E22794	COL1A2_a1b1 complex	COL1A2	a1b1 complex	TRUE	FALSE	FALSE	Myof.TC	0.778	0.05	0.838	1	Young_specific
CPI-SC006E22794_SMC.TC	CPI-SC006E22794	COL1A2_a1b1 complex	COL1A2	a1b1 complex	TRUE	FALSE	FALSE	SMC.TC	0.496	0.05	0.488	1	Young_specific
CPI-SC01AB9BED7_Cho.EC	CPI-SC01AB9BED7	SPP1_a9b1 complex	SPP1	a9b1 complex	TRUE	FALSE	FALSE	Cho.EC	0.547	0.05	0.577	1	Young_specific
CPI-SC01AB9BED7_Cho.HSC	CPI-SC01AB9BED7	SPP1_a9b1 complex	SPP1	a9b1 complex	TRUE	FALSE	FALSE	Cho.HSC	0.622	0.05	0.7	1	Young_specific
CPI-SC01AB9BED7_Cho.Kup	CPI-SC01AB9BED7	SPP1_a9b1 complex	SPP1	a9b1 complex	TRUE	FALSE	FALSE	Cho.Kup	0.364	0.05	0.377	1	Young_specific
CPI-SC01AB9BED7_Cho.Myof	CPI-SC01AB9BED7	SPP1_a9b1 complex	SPP1	a9b1 complex	TRUE	FALSE	FALSE	Cho.Myof	0.61	0.05	0.748	1	Young_specific
CPI-SC01AB9BED7_Cho.SMC	CPI-SC01AB9BED7	SPP1_a9b1 complex	SPP1	a9b1 complex	TRUE	FALSE	FALSE	Cho.SMC	0.485	0.05	0.629	1	Young_specific
CPI-SC02AE206BE_HSC.TC	CPI-SC02AE206BE	COL6A3_a1b1 complex	COL6A3	a1b1 complex	TRUE	FALSE	FALSE	HSC.TC	0.42	0.05	0.539	1	Young_specific
CPI-SC02AE206BE_Myof.TC	CPI-SC02AE206BE	COL6A3_a1b1 complex	COL6A3	a1b1 complex	TRUE	FALSE	FALSE	Myof.TC	0.604	0.05	0.67	1	Young_specific
CPI-SC02F06FF62_EC.TC	CPI-SC02F06FF62	COL8A1_a1b1 complex	COL8A1	a1b1 complex	TRUE	FALSE	FALSE	EC.TC	0.316	0.05	0.228	1	Young_specific
CPI-SC03DD946B2_Cho.BC	CPI-SC03DD946B2	TGFB2_TGFbeta receptor1	TGFB2	TGFbeta receptor1	TRUE	FALSE	TRUE	Cho.BC	0.347	0.05	0.392	1	Young_specific
CPI-SC03DD946B2_SMC.BC	CPI-SC03DD946B2	TGFB2_TGFbeta receptor1	TGFB2	TGFbeta receptor1	TRUE	FALSE	TRUE	SMC.BC	0.31	0.05	0.298	1	Young_specific
CPI-SC0458F68A5_Cho.TC	CPI-SC0458F68A5	COL4A2_a1b1 complex	COL4A2	a1b1 complex	TRUE	FALSE	FALSE	Cho.TC	0.574	0.05	0.47	1	Young_specific
CPI-SC0458F68A5_EC.TC	CPI-SC0458F68A5	COL4A2_a1b1 complex	COL4A2	a1b1 complex	TRUE	FALSE	FALSE	EC.TC	0.7	0.05	0.686	1	Young_specific
CPI-SC0458F68A5_HSC.TC	CPI-SC0458F68A5	COL4A2_a1b1 complex	COL4A2	a1b1 complex	TRUE	FALSE	FALSE	HSC.TC	0.677	0.05	0.737	1	Young_specific
CPI-SC0458F68A5_Myof.TC	CPI-SC0458F68A5	COL4A2_a1b1 complex	COL4A2	a1b1 complex	TRUE	FALSE	FALSE	Myof.TC	0.825	0.05	0.966	1	Young_specific
CPI-SC0458F68A5_SMC.TC	CPI-SC0458F68A5	COL4A2_a1b1 complex	COL4A2	a1b1 complex	TRUE	FALSE	FALSE	SMC.TC	0.988	0.05	0.972	1	Young_specific
CPI-SC053BBE2B1_Myof.TC	CPI-SC053BBE2B1	COL16A1_a1b1 complex	COL16A1	a1b1 complex	TRUE	FALSE	FALSE	Myof.TC	0.361	0.05	0.319	1	Young_specific
CPI-SC0545E2502_HSC.TC	CPI-SC0545E2502	COL5A2_a1b1 complex	COL5A2	a1b1 complex	TRUE	FALSE	FALSE	HSC.TC	0.602	0.05	0.551	1	Young_specific
CPI-SC0545E2502_Myof.TC	CPI-SC0545E2502	COL5A2_a1b1 complex	COL5A2	a1b1 complex	TRUE	FALSE	FALSE	Myof.TC	0.768	0.05	0.658	1	Young_specific
CPI-SC0545E2502_SMC.TC	CPI-SC0545E2502	COL5A2_a1b1 complex	COL5A2	a1b1 complex	TRUE	FALSE	FALSE	SMC.TC	0.619	0.05	0.535	1	Young_specific
CPI-SC056BF6CBB_SMC.BC	CPI-SC056BF6CBB	TNC_a9b1 complex	TNC	a9b1 complex	TRUE	FALSE	FALSE	SMC.BC	0.448	0.05	0.523	1	Young_specific
CPI-SC056BF6CBB_SMC.TC	CPI-SC056BF6CBB	TNC_a9b1 complex	TNC	a9b1 complex	TRUE	FALSE	FALSE	SMC.TC	0.407	0.05	0.496	1	Young_specific
CPI-SC05992FDC8_HSC.TC	CPI-SC05992FDC8	COL5A1_a1b1 complex	COL5A1	a1b1 complex	TRUE	FALSE	FALSE	HSC.TC	0.658	0.05	0.625	1	Young_specific
CPI-SC05992FDC8_Myof.TC	CPI-SC05992FDC8	COL5A1_a1b1 complex	COL5A1	a1b1 complex	TRUE	FALSE	FALSE	Myof.TC	0.532	0.05	0.54	1	Young_specific
CPI-SC05992FDC8_SMC.TC	CPI-SC05992FDC8	COL5A1_a1b1 complex	COL5A1	a1b1 complex	TRUE	FALSE	FALSE	SMC.TC	0.519	0.05	0.422	1	Young_specific
CPI-SC062D34C2A_Kup.BC	CPI-SC062D34C2A	VCAM1_a9b1 complex	VCAM1	a9b1 complex	FALSE	FALSE	FALSE	Kup.BC	0.668	0.05	0.496	1	Young_specific
CPI-SC062D34C2A_Kup.TC	CPI-SC062D34C2A	VCAM1_a9b1 complex	VCAM1	a9b1 complex	FALSE	FALSE	FALSE	Kup.TC	0.627	0.05	0.469	1	Young_specific
CPI-SC06364D669_Hep.BC	CPI-SC06364D669	FN1_a4b1 complex	FN1	a4b1 complex	TRUE	FALSE	FALSE	Hep.BC	0.851	0.05	0.886	1	Young_specific
CPI-SC06364D669_Hep.TC	CPI-SC06364D669	FN1_a4b1 complex	FN1	a4b1 complex	TRUE	FALSE	FALSE	Hep.TC	0.81	0.05	0.858	1	Young_specific
CPI-SC063BC3DDE_Kup.BC	CPI-SC063BC3DDE	ICAM2_aLb2 complex	ICAM2	aLb2 complex	FALSE	FALSE	FALSE	Kup.BC	0.334	0.05	0.305	1	Young_specific
CPI-SC063BC3DDE_Kup.Kup	CPI-SC063BC3DDE	ICAM2_aLb2 complex	ICAM2	aLb2 complex	FALSE	FALSE	FALSE	Kup.Kup	0.323	0.05	0.416	1	Young_specific
CPI-SC063BC3DDE_Kup.TC	CPI-SC063BC3DDE	ICAM2_aLb2 complex	ICAM2	aLb2 complex	FALSE	FALSE	FALSE	Kup.TC	0.456	0.05	0.507	1	Young_specific
CPI-SC0672FBD31_EC.TC	CPI-SC0672FBD31	COL4A1_a1b1 complex	COL4A1	a1b1 complex	TRUE	FALSE	FALSE	EC.TC	0.446	0.05	0.424	1	Young_specific
CPI-SC0672FBD31_HSC.TC	CPI-SC0672FBD31	COL4A1_a1b1 complex	COL4A1	a1b1 complex	TRUE	FALSE	FALSE	HSC.TC	0.495	0.05	0.533	1	Young_specific
CPI-SC0672FBD31_Myof.TC	CPI-SC0672FBD31	COL4A1_a1b1 complex	COL4A1	a1b1 complex	TRUE	FALSE	FALSE	Myof.TC	0.621	0.05	0.747	1	Young_specific
CPI-SC0672FBD31_SMC.TC	CPI-SC0672FBD31	COL4A1_a1b1 complex	COL4A1	a1b1 complex	TRUE	FALSE	FALSE	SMC.TC	0.853	0.05	0.752	1	Young_specific
CPI-SC070D5A96F_EC.BC	CPI-SC070D5A96F	JAM2_a4b1 complex	JAM2	a4b1 complex	FALSE	FALSE	FALSE	EC.BC	0.318	0.05	0.216	1	Young_specific
CPI-SC070D5A96F_EC.Kup	CPI-SC070D5A96F	JAM2_a4b1 complex	JAM2	a4b1 complex	FALSE	FALSE	FALSE	EC.Kup	0.389	0.05	0.382	1	Young_specific
CPI-SC070D5A96F_EC.TC	CPI-SC070D5A96F	JAM2_a4b1 complex	JAM2	a4b1 complex	FALSE	FALSE	FALSE	EC.TC	0.277	0.05	0.188	1	Young_specific
CPI-SC07BE7830D_Cho.BC	CPI-SC07BE7830D	SPP1_a4b1 complex	SPP1	a4b1 complex	TRUE	FALSE	FALSE	Cho.BC	0.293	0.05	0.21	1	Young_specific
CPI-SC07BE7830D_Cho.Kup	CPI-SC07BE7830D	SPP1_a4b1 complex	SPP1	a4b1 complex	TRUE	FALSE	FALSE	Cho.Kup	0.364	0.05	0.377	1	Young_specific
CPI-SC07BE7830D_Cho.TC	CPI-SC07BE7830D	SPP1_a4b1 complex	SPP1	a4b1 complex	TRUE	FALSE	FALSE	Cho.TC	0.252	0.05	0.182	1	Young_specific
CPI-SC0984894BC_BC.HSC	CPI-SC0984894BC	TGFB1_TGFbeta receptor2	TGFB1	TGFbeta receptor2	TRUE	FALSE	TRUE	BC.HSC	0.391	0.05	0.3	0.124	Young_specific
CPI-SC0984894BC_HSC.HSC	CPI-SC0984894BC	TGFB1_TGFbeta receptor2	TGFB1	TGFbeta receptor2	TRUE	FALSE	TRUE	HSC.HSC	0.265	0.05	0.277	0.912	Young_specific
CPI-SC0984894BC_SMC.Myof	CPI-SC0984894BC	TGFB1_TGFbeta receptor2	TGFB1	TGFbeta receptor2	TRUE	FALSE	TRUE	SMC.Myof	0.279	0.043	0.29	0.35	Young_specific
CPI-SC098C06330_BC.BC	CPI-SC098C06330	TGFB1_TGFbeta receptor1	TGFB1	TGFbeta receptor1	TRUE	FALSE	TRUE	BC.BC	0.431	0.05	0	1	Young_specific
CPI-SC098C06330_EC.BC	CPI-SC098C06330	TGFB1_TGFbeta receptor1	TGFB1	TGFbeta receptor1	TRUE	FALSE	TRUE	EC.BC	0.361	0.05	0.307	1	Young_specific
CPI-SC098C06330_HSC.BC	CPI-SC098C06330	TGFB1_TGFbeta receptor1	TGFB1	TGFbeta receptor1	TRUE	FALSE	TRUE	HSC.BC	0.305	0.05	0.247	1	Young_specific
CPI-SC098C06330_Kup.BC	CPI-SC098C06330	TGFB1_TGFbeta receptor1	TGFB1	TGFbeta receptor1	TRUE	FALSE	TRUE	Kup.BC	0.439	0.05	0.453	1	Young_specific
CPI-SC098C06330_Myof.BC	CPI-SC098C06330	TGFB1_TGFbeta receptor1	TGFB1	TGFbeta receptor1	TRUE	FALSE	TRUE	Myof.BC	0.401	0.05	0.301	1	Young_specific
CPI-SC098C06330_SMC.BC	CPI-SC098C06330	TGFB1_TGFbeta receptor1	TGFB1	TGFbeta receptor1	TRUE	FALSE	TRUE	SMC.BC	0.282	0.05	0.212	1	Young_specific
CPI-SC098C06330_SMC.Myof	CPI-SC098C06330	TGFB1_TGFbeta receptor1	TGFB1	TGFbeta receptor1	TRUE	FALSE	TRUE	SMC.Myof	0.239	0.05	0.226	0.08	Young_specific
CPI-SC098C06330_SMC.SMC	CPI-SC098C06330	TGFB1_TGFbeta receptor1	TGFB1	TGFbeta receptor1	TRUE	FALSE	TRUE	SMC.SMC	0.238	0.05	0.242	0.072	Young_specific
CPI-SC098C06330_TC.BC	CPI-SC098C06330	TGFB1_TGFbeta receptor1	TGFB1	TGFbeta receptor1	TRUE	FALSE	TRUE	TC.BC	0.642	0.05	0.616	1	Young_specific
CPI-SC0A68C5F13_Hep.Cho	CPI-SC0A68C5F13	IGF1_a6b4 complex	IGF1	a6b4 complex	TRUE	FALSE	FALSE	Hep.Cho	0.694	0.05	0.803	1	Young_specific
CPI-SC0A8E69BC5_BC.Cho	CPI-SC0A8E69BC5	COL11A2_a1b1 complex	COL11A2	a1b1 complex	TRUE	FALSE	FALSE	BC.Cho	0.689	0.05	0.529	0.347	Young_specific
CPI-SC0A8E69BC5_BC.TC	CPI-SC0A8E69BC5	COL11A2_a1b1 complex	COL11A2	a1b1 complex	TRUE	FALSE	FALSE	BC.TC	0.74	0.05	0.436	1	Young_specific
CPI-SC0A8E69BC5_Kup.TC	CPI-SC0A8E69BC5	COL11A2_a1b1 complex	COL11A2	a1b1 complex	TRUE	FALSE	FALSE	Kup.TC	0.663	0.05	0.652	1	Young_specific
CPI-SC0A9EB628A_HSC.BC	CPI-SC0A9EB628A	VCAM1_a4b1 complex	VCAM1	a4b1 complex	FALSE	FALSE	FALSE	HSC.BC	0.321	0.05	0.228	1	Young_specific
CPI-SC0A9EB628A_HSC.TC	CPI-SC0A9EB628A	VCAM1_a4b1 complex	VCAM1	a4b1 complex	FALSE	FALSE	FALSE	HSC.TC	0.28	0.05	0.2	1	Young_specific
CPI-SC0A9EB628A_Kup.BC	CPI-SC0A9EB628A	VCAM1_a4b1 complex	VCAM1	a4b1 complex	FALSE	FALSE	FALSE	Kup.BC	0.668	0.05	0.496	1	Young_specific
CPI-SC0A9EB628A_Kup.TC	CPI-SC0A9EB628A	VCAM1_a4b1 complex	VCAM1	a4b1 complex	FALSE	FALSE	FALSE	Kup.TC	0.627	0.05	0.469	1	Young_specific
CPI-SC0A9EB628A_Myof.BC	CPI-SC0A9EB628A	VCAM1_a4b1 complex	VCAM1	a4b1 complex	FALSE	FALSE	FALSE	Myof.BC	0.35	0.05	0.317	1	Young_specific
CPI-SC0A9EB628A_Myof.TC	CPI-SC0A9EB628A	VCAM1_a4b1 complex	VCAM1	a4b1 complex	FALSE	FALSE	FALSE	Myof.TC	0.309	0.05	0.289	1	Young_specific
CPI-SC0B808E56A_HSC.TC	CPI-SC0B808E56A	COL6A6_a1b1 complex	COL6A6	a1b1 complex	TRUE	FALSE	FALSE	HSC.TC	0.853	0.05	0.818	1	Young_specific
CPI-SC0B808E56A_SMC.EC	CPI-SC0B808E56A	COL6A6_a1b1 complex	COL6A6	a1b1 complex	TRUE	FALSE	FALSE	SMC.EC	0.554	0.05	0.587	1	Young_specific
CPI-SC0B808E56A_SMC.HSC	CPI-SC0B808E56A	COL6A6_a1b1 complex	COL6A6	a1b1 complex	TRUE	FALSE	FALSE	SMC.HSC	0.629	0.05	0.709	1	Young_specific
CPI-SC0B808E56A_SMC.Myof	CPI-SC0B808E56A	COL6A6_a1b1 complex	COL6A6	a1b1 complex	TRUE	FALSE	FALSE	SMC.Myof	0.617	0.05	0.594	1	Young_specific
CPI-SC0B808E56A_SMC.SMC	CPI-SC0B808E56A	COL6A6_a1b1 complex	COL6A6	a1b1 complex	TRUE	FALSE	FALSE	SMC.SMC	0.735	0.05	0.773	1	Young_specific
CPI-SC0BC542ACC_SMC.BC	CPI-SC0BC542ACC	TNC_a4b1 complex	TNC	a4b1 complex	TRUE	FALSE	FALSE	SMC.BC	0.448	0.05	0.523	1	Young_specific
CPI-SC0BC542ACC_SMC.TC	CPI-SC0BC542ACC	TNC_a4b1 complex	TNC	a4b1 complex	TRUE	FALSE	FALSE	SMC.TC	0.407	0.05	0.496	1	Young_specific
CPI-SC0BC63F8C0_HSC.TC	CPI-SC0BC63F8C0	COL3A1_a1b1 complex	COL3A1	a1b1 complex	TRUE	FALSE	FALSE	HSC.TC	0.843	0.05	0.8	1	Young_specific
CPI-SC0BC63F8C0_Myof.TC	CPI-SC0BC63F8C0	COL3A1_a1b1 complex	COL3A1	a1b1 complex	TRUE	FALSE	FALSE	Myof.TC	0.864	0.05	0.904	1	Young_specific
CPI-SC0BC63F8C0_SMC.TC	CPI-SC0BC63F8C0	COL3A1_a1b1 complex	COL3A1	a1b1 complex	TRUE	FALSE	FALSE	SMC.TC	0.677	0.05	0.669	1	Young_specific
CPI-SC0BD4C290F_Myof.TC	CPI-SC0BD4C290F	COL14A1_a1b1 complex	COL14A1	a1b1 complex	TRUE	FALSE	FALSE	Myof.TC	0.598	0.05	0.424	1	Young_specific
CPI-SC0BD4C290F_SMC.TC	CPI-SC0BD4C290F	COL14A1_a1b1 complex	COL14A1	a1b1 complex	TRUE	FALSE	FALSE	SMC.TC	0.55	0.05	0.392	1	Young_specific
CPI-SC0D7F33CFB_Hep.TC	CPI-SC0D7F33CFB	COL27A1_a1b1 complex	COL27A1	a1b1 complex	TRUE	FALSE	FALSE	Hep.TC	1.055	0.05	0.963	1	Young_specific
CPI-SC0DA5EFA18_SMC.TC	CPI-SC0DA5EFA18	COL4A6_a1b1 complex	COL4A6	a1b1 complex	TRUE	FALSE	FALSE	SMC.TC	0.31	0.05	0.212	1	Young_specific
CPI-SC0DAD29856_SMC.TC	CPI-SC0DAD29856	COL5A3_a1b1 complex	COL5A3	a1b1 complex	TRUE	FALSE	FALSE	SMC.TC	0.404	0.05	0.268	1	Young_specific
CPI-SC0E5218AA4_BC.Cho	CPI-SC0E5218AA4	NRG1_a6b4 complex	NRG1	a6b4 complex	TRUE	TRUE	FALSE	BC.Cho	0.286	0.05	0.165	1	Young_specific
CPI-SC0E5218AA4_Cho.Cho	CPI-SC0E5218AA4	NRG1_a6b4 complex	NRG1	a6b4 complex	TRUE	TRUE	FALSE	Cho.Cho	0.297	0.05	0.189	1	Young_specific
CPI-SC0E5218AA4_Hep.Cho	CPI-SC0E5218AA4	NRG1_a6b4 complex	NRG1	a6b4 complex	TRUE	TRUE	FALSE	Hep.Cho	0.241	0.05	0.332	1	Young_specific
CPI-SC0EACF2D60_Hep.EC	CPI-SC0EACF2D60	COL26A1_a1b1 complex	COL26A1	a1b1 complex	TRUE	FALSE	FALSE	Hep.EC	0.532	0.05	0.547	1	Young_specific
CPI-SC0EACF2D60_Hep.HSC	CPI-SC0EACF2D60	COL26A1_a1b1 complex	COL26A1	a1b1 complex	TRUE	FALSE	FALSE	Hep.HSC	0.607	0.05	0.67	1	Young_specific
CPI-SC0EACF2D60_Hep.Myof	CPI-SC0EACF2D60	COL26A1_a1b1 complex	COL26A1	a1b1 complex	TRUE	FALSE	FALSE	Hep.Myof	0.595	0.05	0.555	1	Young_specific
CPI-SC0EACF2D60_Hep.SMC	CPI-SC0EACF2D60	COL26A1_a1b1 complex	COL26A1	a1b1 complex	TRUE	FALSE	FALSE	Hep.SMC	0.713	0.05	0.734	1	Young_specific
CPI-SC0EC572716_HSC.TC	CPI-SC0EC572716	COL4A5_a1b1 complex	COL4A5	a1b1 complex	TRUE	FALSE	FALSE	HSC.TC	0.745	0.05	0.775	1	Young_specific
CPI-SC0EC572716_SMC.TC	CPI-SC0EC572716	COL4A5_a1b1 complex	COL4A5	a1b1 complex	TRUE	FALSE	FALSE	SMC.TC	0.845	0.05	0.701	1	Young_specific
CPI-SC0F73E9099_Myof.TC	CPI-SC0F73E9099	COL1A1_a1b1 complex	COL1A1	a1b1 complex	TRUE	FALSE	FALSE	Myof.TC	0.308	0.05	0.274	1	Young_specific
CPI-SS00B1BEE64_TC.SMC	CPI-SS00B1BEE64	CD2_CD58	CD2	CD58	FALSE	TRUE	FALSE	TC.SMC	0.359	0.05	0.325	1	Young_specific
CPI-SS00D9A0644_Cho.BC	CPI-SS00D9A0644	FGFR2_CD83	FGFR2	CD83	TRUE	TRUE	TRUE	Cho.BC	1.669	0.05	1.341	1	Young_specific
CPI-SS00D9A0644_Hep.BC	CPI-SS00D9A0644	FGFR2_CD83	FGFR2	CD83	TRUE	TRUE	TRUE	Hep.BC	0.622	0.05	0.487	1	Young_specific
CPI-SS00D9A0644_HSC.BC	CPI-SS00D9A0644	FGFR2_CD83	FGFR2	CD83	TRUE	TRUE	TRUE	HSC.BC	1.274	0.05	1.157	1	Young_specific
CPI-SS00D9A0644_Myof.BC	CPI-SS00D9A0644	FGFR2_CD83	FGFR2	CD83	TRUE	TRUE	TRUE	Myof.BC	0.562	0.004	0.483	1	Young_specific
CPI-SS012B7C21D_EC.EC	CPI-SS012B7C21D	NOTCH1_DLL4	NOTCH1	DLL4	FALSE	TRUE	FALSE	EC.EC	0.867	0.05	0.859	1	Young_specific
CPI-SS012B7C21D_HSC.EC	CPI-SS012B7C21D	NOTCH1_DLL4	NOTCH1	DLL4	FALSE	TRUE	FALSE	HSC.EC	0.867	0.05	0.746	1	Young_specific
CPI-SS012B7C21D_Myof.EC	CPI-SS012B7C21D	NOTCH1_DLL4	NOTCH1	DLL4	FALSE	TRUE	FALSE	Myof.EC	0.339	0.05	0.284	1	Young_specific
CPI-SS012B7C21D_SMC.EC	CPI-SS012B7C21D	NOTCH1_DLL4	NOTCH1	DLL4	FALSE	TRUE	FALSE	SMC.EC	0.495	0.05	0.377	1	Young_specific
CPI-SS01560CA22_Cho.BC	CPI-SS01560CA22	CD99_PILRA	CD99	PILRA	TRUE	FALSE	TRUE	Cho.BC	0.336	0.05	0.209	1	Young_specific
CPI-SS01560CA22_EC.BC	CPI-SS01560CA22	CD99_PILRA	CD99	PILRA	TRUE	FALSE	TRUE	EC.BC	0.29	0.05	0.213	1	Young_specific
CPI-SS01560CA22_Hep.BC	CPI-SS01560CA22	CD99_PILRA	CD99	PILRA	TRUE	FALSE	TRUE	Hep.BC	0.293	0.05	0.22	1	Young_specific
CPI-SS01560CA22_HSC.BC	CPI-SS01560CA22	CD99_PILRA	CD99	PILRA	TRUE	FALSE	TRUE	HSC.BC	0.377	0.05	0.314	1	Young_specific
CPI-SS01560CA22_Myof.BC	CPI-SS01560CA22	CD99_PILRA	CD99	PILRA	TRUE	FALSE	TRUE	Myof.BC	0.453	0.05	0.337	1	Young_specific
CPI-SS01560CA22_SMC.BC	CPI-SS01560CA22	CD99_PILRA	CD99	PILRA	TRUE	FALSE	TRUE	SMC.BC	0.472	0.05	0.362	1	Young_specific
CPI-SS0179FBFD3_Cho.Hep	CPI-SS0179FBFD3	TNFRSF10A_TNFSF10	TNFRSF10A	TNFSF10	TRUE	TRUE	FALSE	Cho.Hep	0.256	0.05	0.223	1	Young_specific
CPI-SS01A07768A_TC.Cho	CPI-SS01A07768A	CD46_JAG1	CD46	JAG1	FALSE	TRUE	FALSE	TC.Cho	0.4	0.05	0.406	1	Young_specific
CPI-SS01A07768A_TC.Myof	CPI-SS01A07768A	CD46_JAG1	CD46	JAG1	FALSE	TRUE	FALSE	TC.Myof	0.343	0.05	0.271	1	Young_specific
CPI-SS01A07768A_TC.SMC	CPI-SS01A07768A	CD46_JAG1	CD46	JAG1	FALSE	TRUE	FALSE	TC.SMC	0.693	0.05	0.505	1	Young_specific
CPI-SS02572E1EF_BC.Cho	CPI-SS02572E1EF	NRG1_LGR4	NRG1	LGR4	TRUE	TRUE	TRUE	BC.Cho	0.524	0.05	0.421	1	Young_specific
CPI-SS02572E1EF_BC.Hep	CPI-SS02572E1EF	NRG1_LGR4	NRG1	LGR4	TRUE	TRUE	TRUE	BC.Hep	0.388	0.05	0.346	1	Young_specific
CPI-SS027CDEA08_BC.EC	CPI-SS027CDEA08	NOTCH2_DLL4	NOTCH2	DLL4	FALSE	TRUE	FALSE	BC.EC	0.384	0.05	0.309	1	Young_specific
CPI-SS027CDEA08_Cho.EC	CPI-SS027CDEA08	NOTCH2_DLL4	NOTCH2	DLL4	FALSE	TRUE	FALSE	Cho.EC	0.355	0.05	0.361	1	Young_specific
CPI-SS027CDEA08_Hep.EC	CPI-SS027CDEA08	NOTCH2_DLL4	NOTCH2	DLL4	FALSE	TRUE	FALSE	Hep.EC	0.214	0.05	0.246	1	Young_specific
CPI-SS027CDEA08_HSC.EC	CPI-SS027CDEA08	NOTCH2_DLL4	NOTCH2	DLL4	FALSE	TRUE	FALSE	HSC.EC	0.355	0.05	0.353	1	Young_specific
CPI-SS027CDEA08_Kup.EC	CPI-SS027CDEA08	NOTCH2_DLL4	NOTCH2	DLL4	FALSE	TRUE	FALSE	Kup.EC	0.393	0.05	0.369	1	Young_specific
CPI-SS027CDEA08_Myof.EC	CPI-SS027CDEA08	NOTCH2_DLL4	NOTCH2	DLL4	FALSE	TRUE	FALSE	Myof.EC	0.424	0.05	0.42	1	Young_specific
CPI-SS027CDEA08_SMC.EC	CPI-SS027CDEA08	NOTCH2_DLL4	NOTCH2	DLL4	FALSE	TRUE	FALSE	SMC.EC	0.546	0.05	0.452	1	Young_specific
CPI-SS02928C71A_Kup.Myof	CPI-SS02928C71A	PDGFB_LRP1	PDGFB	LRP1	TRUE	FALSE	TRUE	Kup.Myof	0.655	0.05	0.571	0.511	Young_specific
CPI-SS02AB0C3E0_Cho.BC	CPI-SS02AB0C3E0	SPP1_CD44	SPP1	CD44	TRUE	FALSE	TRUE	Cho.BC	0.267	0.05	0.352	1	Young_specific
CPI-SS02AB0C3E0_Cho.Cho	CPI-SS02AB0C3E0	SPP1_CD44	SPP1	CD44	TRUE	FALSE	TRUE	Cho.Cho	0.185	0.05	0.163	1	Young_specific
CPI-SS02AB0C3E0_Cho.Kup	CPI-SS02AB0C3E0	SPP1_CD44	SPP1	CD44	TRUE	FALSE	TRUE	Cho.Kup	0.695	0.05	0.878	1	Young_specific
CPI-SS02AB0C3E0_Cho.Myof	CPI-SS02AB0C3E0	SPP1_CD44	SPP1	CD44	TRUE	FALSE	TRUE	Cho.Myof	0.444	0.05	0.334	1	Young_specific
CPI-SS02AB0C3E0_Cho.SMC	CPI-SS02AB0C3E0	SPP1_CD44	SPP1	CD44	TRUE	FALSE	TRUE	Cho.SMC	0.388	0.05	0.284	1	Young_specific
CPI-SS02AB0C3E0_Cho.TC	CPI-SS02AB0C3E0	SPP1_CD44	SPP1	CD44	TRUE	FALSE	TRUE	Cho.TC	0.362	0.05	0.357	1	Young_specific
CPI-SS02AFCED82_SMC.Cho	CPI-SS02AFCED82	EPHA2_EFNA5	EPHA2	EFNA5	FALSE	TRUE	FALSE	SMC.Cho	0.62	0.05	0.51	1	Young_specific
CPI-SS02AFCED82_SMC.HSC	CPI-SS02AFCED82	EPHA2_EFNA5	EPHA2	EFNA5	FALSE	TRUE	FALSE	SMC.HSC	0.238	0.05	0.299	1	Young_specific
CPI-SS02FBD007E_HSC.EC	CPI-SS02FBD007E	NECTIN2_NECTIN3	NECTIN2	NECTIN3	FALSE	TRUE	FALSE	HSC.EC	0.398	0.05	0.312	0.58	Young_specific
CPI-SS02FBD007E_Myof.EC	CPI-SS02FBD007E	NECTIN2_NECTIN3	NECTIN2	NECTIN3	FALSE	TRUE	FALSE	Myof.EC	0.402	0.05	0.328	0.167	Young_specific
CPI-SS02FBD007E_SMC.EC	CPI-SS02FBD007E	NECTIN2_NECTIN3	NECTIN2	NECTIN3	FALSE	TRUE	FALSE	SMC.EC	0.359	0.02	0.26	0.992	Young_specific
CPI-SS0302E8E8F_TC.Cho	CPI-SS0302E8E8F	CD74_COPA	CD74	COPA	TRUE	TRUE	FALSE	TC.Cho	0.32	0.05	0.237	1	Young_specific
CPI-SS0302E8E8F_TC.Hep	CPI-SS0302E8E8F	CD74_COPA	CD74	COPA	TRUE	TRUE	FALSE	TC.Hep	0.384	0.05	0.337	1	Young_specific
CPI-SS0302E8E8F_TC.HSC	CPI-SS0302E8E8F	CD74_COPA	CD74	COPA	TRUE	TRUE	FALSE	TC.HSC	0.335	0.05	0.296	1	Young_specific
CPI-SS0302E8E8F_TC.Myof	CPI-SS0302E8E8F	CD74_COPA	CD74	COPA	TRUE	TRUE	FALSE	TC.Myof	0.372	0.05	0.318	1	Young_specific
CPI-SS0302E8E8F_TC.SMC	CPI-SS0302E8E8F	CD74_COPA	CD74	COPA	TRUE	TRUE	FALSE	TC.SMC	0.366	0.05	0.299	1	Young_specific
CPI-SS03722104E_HSC.Cho	CPI-SS03722104E	HGF_CD44	HGF	CD44	TRUE	FALSE	TRUE	HSC.Cho	0.805	0.05	1.03	1	Young_specific
CPI-SS03722104E_Myof.Cho	CPI-SS03722104E	HGF_CD44	HGF	CD44	TRUE	FALSE	TRUE	Myof.Cho	0.35	0.05	0.493	1	Young_specific
CPI-SS03722104E_SMC.Cho	CPI-SS03722104E	HGF_CD44	HGF	CD44	TRUE	FALSE	TRUE	SMC.Cho	0.342	0.05	0.444	1	Young_specific
CPI-SS03A4F7DC8_HSC.SMC	CPI-SS03A4F7DC8	AXL_GAS6	AXL	GAS6	TRUE	TRUE	FALSE	HSC.SMC	0.318	0.05	0.259	1	Young_specific
CPI-SS03A4F7DC8_Kup.SMC	CPI-SS03A4F7DC8	AXL_GAS6	AXL	GAS6	TRUE	TRUE	FALSE	Kup.SMC	0.858	0.05	0.785	1	Young_specific
CPI-SS03A4F7DC8_Myof.SMC	CPI-SS03A4F7DC8	AXL_GAS6	AXL	GAS6	TRUE	TRUE	FALSE	Myof.SMC	0.403	0.05	0.274	1	Young_specific
CPI-SS03A4F7DC8_SMC.SMC	CPI-SS03A4F7DC8	AXL_GAS6	AXL	GAS6	TRUE	TRUE	FALSE	SMC.SMC	0.432	0.05	0.305	1	Young_specific
CPI-SS0415CC75D_EC.SMC	CPI-SS0415CC75D	MERTK_GAS6	MERTK	GAS6	TRUE	TRUE	FALSE	EC.SMC	0.437	0.05	0.342	1	Young_specific
CPI-SS0415CC75D_HSC.SMC	CPI-SS0415CC75D	MERTK_GAS6	MERTK	GAS6	TRUE	TRUE	FALSE	HSC.SMC	0.687	0.05	0.472	1	Young_specific
CPI-SS0415CC75D_Kup.SMC	CPI-SS0415CC75D	MERTK_GAS6	MERTK	GAS6	TRUE	TRUE	FALSE	Kup.SMC	1.04	0.05	1.016	1	Young_specific
CPI-SS0415CC75D_Myof.SMC	CPI-SS0415CC75D	MERTK_GAS6	MERTK	GAS6	TRUE	TRUE	FALSE	Myof.SMC	0.584	0.05	0.351	1	Young_specific
CPI-SS0415CC75D_SMC.SMC	CPI-SS0415CC75D	MERTK_GAS6	MERTK	GAS6	TRUE	TRUE	FALSE	SMC.SMC	0.409	0.05	0.339	1	Young_specific
CPI-SS044C72D0D_BC.Kup	CPI-SS044C72D0D	SEMA4A_PLXND1	SEMA4A	PLXND1	FALSE	FALSE	TRUE	BC.Kup	0.247	0.05	0.221	1	Young_specific
CPI-SS044C72D0D_Kup.Kup	CPI-SS044C72D0D	SEMA4A_PLXND1	SEMA4A	PLXND1	FALSE	FALSE	TRUE	Kup.Kup	0.466	0.05	0.426	1	Young_specific
CPI-SS04A5D6B6F_Kup.Cho	CPI-SS04A5D6B6F	DLL1_NOTCH1	DLL1	NOTCH1	FALSE	FALSE	TRUE	Kup.Cho	0.424	0.05	0.317	1	Young_specific
CPI-SS04F3A1E5C_Cho.EC	CPI-SS04F3A1E5C	COPA_SORT1	COPA	SORT1	TRUE	FALSE	TRUE	Cho.EC	0.312	0.004	0.303	1	Young_specific
CPI-SS04F3A1E5C_Hep.Cho	CPI-SS04F3A1E5C	COPA_SORT1	COPA	SORT1	TRUE	FALSE	TRUE	Hep.Cho	0.343	0.05	0.375	1	Young_specific
CPI-SS04F3A1E5C_Hep.EC	CPI-SS04F3A1E5C	COPA_SORT1	COPA	SORT1	TRUE	FALSE	TRUE	Hep.EC	0.376	0.05	0.404	1	Young_specific
CPI-SS04F3A1E5C_HSC.Cho	CPI-SS04F3A1E5C	COPA_SORT1	COPA	SORT1	TRUE	FALSE	TRUE	HSC.Cho	0.294	0.05	0.334	1	Young_specific
CPI-SS04F3A1E5C_HSC.EC	CPI-SS04F3A1E5C	COPA_SORT1	COPA	SORT1	TRUE	FALSE	TRUE	HSC.EC	0.327	0.05	0.362	1	Young_specific
CPI-SS04F3A1E5C_Myof.Cho	CPI-SS04F3A1E5C	COPA_SORT1	COPA	SORT1	TRUE	FALSE	TRUE	Myof.Cho	0.331	0.05	0.356	1	Young_specific
CPI-SS04F3A1E5C_Myof.EC	CPI-SS04F3A1E5C	COPA_SORT1	COPA	SORT1	TRUE	FALSE	TRUE	Myof.EC	0.364	0.05	0.384	1	Young_specific
CPI-SS04F3A1E5C_SMC.Cho	CPI-SS04F3A1E5C	COPA_SORT1	COPA	SORT1	TRUE	FALSE	TRUE	SMC.Cho	0.325	0.008	0.337	1	Young_specific
CPI-SS04F3A1E5C_SMC.EC	CPI-SS04F3A1E5C	COPA_SORT1	COPA	SORT1	TRUE	FALSE	TRUE	SMC.EC	0.358	0.05	0.366	1	Young_specific
CPI-SS055E061C9_Kup.Cho	CPI-SS055E061C9	LAMP1_FAM3C	LAMP1	FAM3C	TRUE	TRUE	FALSE	Kup.Cho	0.231	0.05	0.211	1	Young_specific
CPI-SS061A7E099_BC.EC	CPI-SS061A7E099	CD55_ADGRE5	CD55	ADGRE5	TRUE	TRUE	TRUE	BC.EC	0.395	0.05	0.339	0.107	Young_specific
CPI-SS061A7E099_BC.Myof	CPI-SS061A7E099	CD55_ADGRE5	CD55	ADGRE5	TRUE	TRUE	TRUE	BC.Myof	0.399	0.05	0.329	0.3	Young_specific
CPI-SS06B86672A_Cho.Cho	CPI-SS06B86672A	CD44_FGFR2	CD44	FGFR2	TRUE	TRUE	TRUE	Cho.Cho	1.537	0.05	1.265	1	Young_specific
CPI-SS06B86672A_Cho.HSC	CPI-SS06B86672A	CD44_FGFR2	CD44	FGFR2	TRUE	TRUE	TRUE	Cho.HSC	1.142	0.05	1.081	1	Young_specific
CPI-SS06B86672A_SMC.Hep	CPI-SS06B86672A	CD44_FGFR2	CD44	FGFR2	TRUE	TRUE	TRUE	SMC.Hep	0.693	0.05	0.532	0.111	Young_specific
CPI-SS06B86672A_SMC.Myof	CPI-SS06B86672A	CD44_FGFR2	CD44	FGFR2	TRUE	TRUE	TRUE	SMC.Myof	0.633	0.05	0.528	0.239	Young_specific
CPI-SS0708FE6FF_BC.Cho	CPI-SS0708FE6FF	NRG1_LSR	NRG1	LSR	TRUE	TRUE	TRUE	BC.Cho	0.279	0.05	0.189	1	Young_specific
CPI-SS0708FE6FF_Cho.Cho	CPI-SS0708FE6FF	NRG1_LSR	NRG1	LSR	TRUE	TRUE	TRUE	Cho.Cho	0.29	0.05	0.214	0.334	Young_specific
CPI-SS077B160B9_Cho.Cho	CPI-SS077B160B9	IL15_IL15RA	IL15	IL15RA	TRUE	FALSE	TRUE	Cho.Cho	0.219	0.05	0.138	1	Young_specific
CPI-SS077B160B9_Cho.EC	CPI-SS077B160B9	IL15_IL15RA	IL15	IL15RA	TRUE	FALSE	TRUE	Cho.EC	0.217	0.05	0.166	1	Young_specific
CPI-SS077B160B9_Cho.Kup	CPI-SS077B160B9	IL15_IL15RA	IL15	IL15RA	TRUE	FALSE	TRUE	Cho.Kup	0.221	0.05	0.236	1	Young_specific
CPI-SS077B160B9_Cho.Myof	CPI-SS077B160B9	IL15_IL15RA	IL15	IL15RA	TRUE	FALSE	TRUE	Cho.Myof	0.227	0.05	0.178	1	Young_specific
CPI-SS07CCAD9BF_Kup.Cho	CPI-SS07CCAD9BF	GRN_SORT1	GRN	SORT1	TRUE	FALSE	TRUE	Kup.Cho	0.379	0.05	0.372	1	Young_specific
CPI-SS07CCAD9BF_Kup.EC	CPI-SS07CCAD9BF	GRN_SORT1	GRN	SORT1	TRUE	FALSE	TRUE	Kup.EC	0.412	0.05	0.401	1	Young_specific
CPI-SS085EE60B1_BC.Cho	CPI-SS085EE60B1	TGFB1_TGFBR3	TGFB1	TGFBR3	TRUE	FALSE	TRUE	BC.Cho	0.394	0.05	0.276	0.928	Young_specific
CPI-SS085EE60B1_Myof.Cho	CPI-SS085EE60B1	TGFB1_TGFBR3	TGFB1	TGFBR3	TRUE	FALSE	TRUE	Myof.Cho	0.365	0.05	0.308	0.663	Young_specific
CPI-SS087B53ABF_EC.SMC	CPI-SS087B53ABF	JAM2_JAM3	JAM2	JAM3	TRUE	FALSE	FALSE	EC.SMC	0.33	0.05	0.268	1	Young_specific
CPI-SS0898D7F7F_Hep.Hep	CPI-SS0898D7F7F	TNFRSF10B_TNFSF10	TNFRSF10B	TNFSF10	TRUE	TRUE	FALSE	Hep.Hep	0.381	0.05	0.31	1	Young_specific
CPI-SS09808DEAE_BC.BC	CPI-SS09808DEAE	CD74_APP	CD74	APP	FALSE	TRUE	FALSE	BC.BC	0.968	0.05	0	1	Young_specific
CPI-SS09808DEAE_Kup.BC	CPI-SS09808DEAE	CD74_APP	CD74	APP	FALSE	TRUE	FALSE	Kup.BC	0.635	0.05	0.643	1	Young_specific
CPI-SS09808DEAE_TC.Cho	CPI-SS09808DEAE	CD74_APP	CD74	APP	FALSE	TRUE	FALSE	TC.Cho	0.484	0.05	0.478	1	Young_specific
CPI-SS09808DEAE_TC.EC	CPI-SS09808DEAE	CD74_APP	CD74	APP	FALSE	TRUE	FALSE	TC.EC	0.871	0.05	0.65	1	Young_specific
CPI-SS09808DEAE_TC.HSC	CPI-SS09808DEAE	CD74_APP	CD74	APP	FALSE	TRUE	FALSE	TC.HSC	0.631	0.05	0.618	1	Young_specific
CPI-SS09808DEAE_TC.Myof	CPI-SS09808DEAE	CD74_APP	CD74	APP	FALSE	TRUE	FALSE	TC.Myof	0.41	0.05	0.375	1	Young_specific
CPI-SS098F416C1_Hep.Cho	CPI-SS098F416C1	FGFR2_XPR1	FGFR2	XPR1	TRUE	TRUE	TRUE	Hep.Cho	0.6	0.044	0.503	0.732	Young_specific
CPI-SS0A34EE366_EC.Cho	CPI-SS0A34EE366	NOTCH1_DLK1	NOTCH1	DLK1	FALSE	TRUE	FALSE	EC.Cho	0.857	0.05	0.811	1	Young_specific
CPI-SS0A34EE366_HSC.Cho	CPI-SS0A34EE366	NOTCH1_DLK1	NOTCH1	DLK1	FALSE	TRUE	FALSE	HSC.Cho	0.857	0.05	0.697	1	Young_specific
CPI-SS0A34EE366_Myof.Cho	CPI-SS0A34EE366	NOTCH1_DLK1	NOTCH1	DLK1	FALSE	TRUE	FALSE	Myof.Cho	0.329	0.05	0.235	1	Young_specific
CPI-SS0A34EE366_SMC.Cho	CPI-SS0A34EE366	NOTCH1_DLK1	NOTCH1	DLK1	FALSE	TRUE	FALSE	SMC.Cho	0.485	0.05	0.328	1	Young_specific
CPI-SS0AD0ED887_Myof.Hep	CPI-SS0AD0ED887	TNFRSF11B_TNFSF10	TNFRSF11B	TNFSF10	TRUE	FALSE	FALSE	Myof.Hep	0.267	0.05	0.237	1	Young_specific
CPI-SS0AFC7BACF_BC.Cho	CPI-SS0AFC7BACF	ADGRG5_FAM3C	ADGRG5	FAM3C	TRUE	TRUE	FALSE	BC.Cho	0.243	0.05	0.256	1	Young_specific
CPI-SS0B02DE712_Hep.BC	CPI-SS0B02DE712	EGFR_NRG1	EGFR	NRG1	TRUE	TRUE	TRUE	Hep.BC	1.676	0.05	1.578	1	Young_specific
CPI-SS0B87FE6E0_Cho.Cho	CPI-SS0B87FE6E0	NOTCH1_JAG1	NOTCH1	JAG1	FALSE	TRUE	FALSE	Cho.Cho	0.346	0.003	0.388	1	Young_specific
CPI-SS0B87FE6E0_Cho.SMC	CPI-SS0B87FE6E0	NOTCH1_JAG1	NOTCH1	JAG1	FALSE	TRUE	FALSE	Cho.SMC	0.639	0.05	0.487	1	Young_specific
CPI-SS0B990492C_HSC.Cho	CPI-SS0B990492C	CADM1_NECTIN3	CADM1	NECTIN3	FALSE	FALSE	FALSE	HSC.Cho	0.545	0.05	0.397	1	Young_specific
CPI-SS0BAB460FF_Cho.EC	CPI-SS0BAB460FF	ANGPT2_TEK	ANGPT2	TEK	TRUE	FALSE	TRUE	Cho.EC	0.946	0.05	0.857	1	Young_specific
CPI-SS0BD5C2A23_BC.Cho	CPI-SS0BD5C2A23	NRG1_ERBB4	NRG1	ERBB4	TRUE	TRUE	TRUE	BC.Cho	0.424	0.05	0.507	1	Young_specific
CPI-SS0BD5C2A23_BC.EC	CPI-SS0BD5C2A23	NRG1_ERBB4	NRG1	ERBB4	TRUE	TRUE	TRUE	BC.EC	0.894	0.05	0.653	1	Young_specific
CPI-SS0BD5C2A23_BC.Myof	CPI-SS0BD5C2A23	NRG1_ERBB4	NRG1	ERBB4	TRUE	TRUE	TRUE	BC.Myof	0.298	0.05	0.233	1	Young_specific
CPI-SS0BD5C2A23_BC.SMC	CPI-SS0BD5C2A23	NRG1_ERBB4	NRG1	ERBB4	TRUE	TRUE	TRUE	BC.SMC	0.323	0.05	0.3	1	Young_specific
CPI-SS0BD5C2A23_Cho.Myof	CPI-SS0BD5C2A23	NRG1_ERBB4	NRG1	ERBB4	TRUE	TRUE	TRUE	Cho.Myof	0.309	0.05	0.257	1	Young_specific
CPI-SS0BD5C2A23_Cho.SMC	CPI-SS0BD5C2A23	NRG1_ERBB4	NRG1	ERBB4	TRUE	TRUE	TRUE	Cho.SMC	0.334	0.05	0.325	0.984	Young_specific
CPI-SS0BD5C2A23_Hep.Myof	CPI-SS0BD5C2A23	NRG1_ERBB4	NRG1	ERBB4	TRUE	TRUE	TRUE	Hep.Myof	0.253	0.05	0.4	0.392	Young_specific
CPI-SS0C0A61F92_BC.Cho	CPI-SS0C0A61F92	PLXNB2_SEMA4G	PLXNB2	SEMA4G	FALSE	TRUE	FALSE	BC.Cho	0.382	0.05	0.261	1	Young_specific
CPI-SS0C0A61F92_Cho.Cho	CPI-SS0C0A61F92	PLXNB2_SEMA4G	PLXNB2	SEMA4G	FALSE	TRUE	FALSE	Cho.Cho	0.422	0.05	0.422	1	Young_specific
CPI-SS0D0252D87_HSC.Cho	CPI-SS0D0252D87	AXL_IL15RA	AXL	IL15RA	TRUE	TRUE	TRUE	HSC.Cho	0.334	0.05	0.275	1	Young_specific
CPI-SS0D0252D87_HSC.EC	CPI-SS0D0252D87	AXL_IL15RA	AXL	IL15RA	TRUE	TRUE	TRUE	HSC.EC	0.332	0.05	0.304	1	Young_specific
CPI-SS0D0252D87_Kup.Cho	CPI-SS0D0252D87	AXL_IL15RA	AXL	IL15RA	TRUE	TRUE	TRUE	Kup.Cho	0.874	0.05	0.801	1	Young_specific
CPI-SS0D0252D87_Kup.EC	CPI-SS0D0252D87	AXL_IL15RA	AXL	IL15RA	TRUE	TRUE	TRUE	Kup.EC	0.871	0.05	0.829	1	Young_specific
CPI-SS0D0252D87_Myof.Cho	CPI-SS0D0252D87	AXL_IL15RA	AXL	IL15RA	TRUE	TRUE	TRUE	Myof.Cho	0.419	0.05	0.29	1	Young_specific
CPI-SS0D0252D87_Myof.EC	CPI-SS0D0252D87	AXL_IL15RA	AXL	IL15RA	TRUE	TRUE	TRUE	Myof.EC	0.416	0.05	0.318	1	Young_specific
CPI-SS0D0252D87_SMC.Cho	CPI-SS0D0252D87	AXL_IL15RA	AXL	IL15RA	TRUE	TRUE	TRUE	SMC.Cho	0.448	0.05	0.321	1	Young_specific
CPI-SS0D0252D87_SMC.EC	CPI-SS0D0252D87	AXL_IL15RA	AXL	IL15RA	TRUE	TRUE	TRUE	SMC.EC	0.446	0.05	0.349	1	Young_specific
CPI-SS0D5E30C6C_Cho.Cho	CPI-SS0D5E30C6C	NRG3_ERBB4	NRG3	ERBB4	TRUE	FALSE	TRUE	Cho.Cho	0.373	0.05	0.499	1	Young_specific
CPI-SS0D5E30C6C_Cho.EC	CPI-SS0D5E30C6C	NRG3_ERBB4	NRG3	ERBB4	TRUE	FALSE	TRUE	Cho.EC	0.842	0.05	0.645	1	Young_specific
CPI-SS0D5E30C6C_Cho.Myof	CPI-SS0D5E30C6C	NRG3_ERBB4	NRG3	ERBB4	TRUE	FALSE	TRUE	Cho.Myof	0.246	0.05	0.224	1	Young_specific
CPI-SS0D5E30C6C_Cho.SMC	CPI-SS0D5E30C6C	NRG3_ERBB4	NRG3	ERBB4	TRUE	FALSE	TRUE	Cho.SMC	0.272	0.05	0.292	1	Young_specific
CPI-SS0D954EA1C_HSC.SMC	CPI-SS0D954EA1C	PDGFRB_PDGFD	PDGFRB	PDGFD	TRUE	TRUE	FALSE	HSC.SMC	0.447	0.05	0.453	1	Young_specific
CPI-SS0D954EA1C_Myof.SMC	CPI-SS0D954EA1C	PDGFRB_PDGFD	PDGFRB	PDGFD	TRUE	TRUE	FALSE	Myof.SMC	0.472	0.05	0.466	1	Young_specific
CPI-SS0D954EA1C_SMC.SMC	CPI-SS0D954EA1C	PDGFRB_PDGFD	PDGFRB	PDGFD	TRUE	TRUE	FALSE	SMC.SMC	1.085	0.05	0.88	1	Young_specific
CPI-SS0DEDA3567_EC.SMC	CPI-SS0DEDA3567	TNFSF10_RIPK1	TNFSF10	RIPK1	TRUE	FALSE	TRUE	EC.SMC	0.411	0.05	0.346	1	Young_specific
CPI-SS0DEDA3567_Hep.Hep	CPI-SS0DEDA3567	TNFSF10_RIPK1	TNFSF10	RIPK1	TRUE	FALSE	TRUE	Hep.Hep	0.237	0.05	0.183	1	Young_specific
CPI-SS0DEDA3567_Hep.Kup	CPI-SS0DEDA3567	TNFSF10_RIPK1	TNFSF10	RIPK1	TRUE	FALSE	TRUE	Hep.Kup	0.255	0.05	0.17	1	Young_specific
CPI-SS0DEDA3567_Hep.SMC	CPI-SS0DEDA3567	TNFSF10_RIPK1	TNFSF10	RIPK1	TRUE	FALSE	TRUE	Hep.SMC	0.24	0.047	0.152	1	Young_specific
CPI-SS0E063192D_Hep.Cho	CPI-SS0E063192D	NRG2_ERBB4	NRG2	ERBB4	TRUE	FALSE	TRUE	Hep.Cho	0.355	0.05	0.471	1	Young_specific
CPI-SS0E063192D_Hep.EC	CPI-SS0E063192D	NRG2_ERBB4	NRG2	ERBB4	TRUE	FALSE	TRUE	Hep.EC	0.825	0.05	0.617	1	Young_specific
CPI-SS0E063192D_Hep.Myof	CPI-SS0E063192D	NRG2_ERBB4	NRG2	ERBB4	TRUE	FALSE	TRUE	Hep.Myof	0.229	0.05	0.196	1	Young_specific
CPI-SS0E063192D_Hep.SMC	CPI-SS0E063192D	NRG2_ERBB4	NRG2	ERBB4	TRUE	FALSE	TRUE	Hep.SMC	0.254	0.05	0.264	1	Young_specific
CPI-SS0E1A8414D_Cho.BC	CPI-SS0E1A8414D	DLK1_NOTCH2	DLK1	NOTCH2	FALSE	FALSE	TRUE	Cho.BC	0.374	0.05	0.26	1	Young_specific
CPI-SS0E1A8414D_Cho.Cho	CPI-SS0E1A8414D	DLK1_NOTCH2	DLK1	NOTCH2	FALSE	FALSE	TRUE	Cho.Cho	0.345	0.05	0.312	1	Young_specific
CPI-SS0E1A8414D_Cho.Hep	CPI-SS0E1A8414D	DLK1_NOTCH2	DLK1	NOTCH2	FALSE	FALSE	TRUE	Cho.Hep	0.204	0.05	0.197	1	Young_specific
CPI-SS0E1A8414D_Cho.HSC	CPI-SS0E1A8414D	DLK1_NOTCH2	DLK1	NOTCH2	FALSE	FALSE	TRUE	Cho.HSC	0.345	0.05	0.304	1	Young_specific
CPI-SS0E1A8414D_Cho.Kup	CPI-SS0E1A8414D	DLK1_NOTCH2	DLK1	NOTCH2	FALSE	FALSE	TRUE	Cho.Kup	0.383	0.05	0.32	1	Young_specific
CPI-SS0E1A8414D_Cho.Myof	CPI-SS0E1A8414D	DLK1_NOTCH2	DLK1	NOTCH2	FALSE	FALSE	TRUE	Cho.Myof	0.414	0.05	0.371	1	Young_specific
CPI-SS0E1A8414D_Cho.SMC	CPI-SS0E1A8414D	DLK1_NOTCH2	DLK1	NOTCH2	FALSE	FALSE	TRUE	Cho.SMC	0.536	0.05	0.403	1	Young_specific
CPI-SS0EDD4928A_Myof.HSC	CPI-SS0EDD4928A	NGF_NGFR	NGF	NGFR	TRUE	FALSE	TRUE	Myof.HSC	0.259	0.05	0.341	1	Young_specific
CPI-SS0F1A060D4_Cho.EC	CPI-SS0F1A060D4	PVR_NECTIN3	PVR	NECTIN3	TRUE	TRUE	FALSE	Cho.EC	0.281	0.05	0.227	0.493	Young_specific
CPI-SS0F1A060D4_Hep.EC	CPI-SS0F1A060D4	PVR_NECTIN3	PVR	NECTIN3	TRUE	TRUE	FALSE	Hep.EC	0.244	0.05	0.198	1	Young_specific
CPI-SS0F1A060D4_SMC.EC	CPI-SS0F1A060D4	PVR_NECTIN3	PVR	NECTIN3	TRUE	TRUE	FALSE	SMC.EC	0.269	0.05	0.237	0.27	Young_specific
CPI-SS0F21D6CA0_Cho.EC	CPI-SS0F21D6CA0	EPHB4_EFNB1	EPHB4	EFNB1	FALSE	TRUE	FALSE	Cho.EC	0.331	0.05	0.268	1	Young_specific
CPI-SS0F21D6CA0_EC.EC	CPI-SS0F21D6CA0	EPHB4_EFNB1	EPHB4	EFNB1	FALSE	TRUE	FALSE	EC.EC	0.683	0.05	0.637	1	Young_specific
CPI-SS0F21D6CA0_Hep.EC	CPI-SS0F21D6CA0	EPHB4_EFNB1	EPHB4	EFNB1	FALSE	TRUE	FALSE	Hep.EC	0.248	0.05	0.297	1	Young_specific
CPI-SS0F21D6CA0_HSC.EC	CPI-SS0F21D6CA0	EPHB4_EFNB1	EPHB4	EFNB1	FALSE	TRUE	FALSE	HSC.EC	0.221	0.05	0.233	1	Young_specific
CPI-SS0F21D6CA0_Kup.EC	CPI-SS0F21D6CA0	EPHB4_EFNB1	EPHB4	EFNB1	FALSE	TRUE	FALSE	Kup.EC	0.225	0.05	0.242	1	Young_specific
CPI-SS0F21D6CA0_Myof.EC	CPI-SS0F21D6CA0	EPHB4_EFNB1	EPHB4	EFNB1	FALSE	TRUE	FALSE	Myof.EC	0.23	0.05	0.218	1	Young_specific
CPI-SS0F3A089DE_Cho.Kup	CPI-SS0F3A089DE	SEMA3E_PLXND1	SEMA3E	PLXND1	TRUE	FALSE	TRUE	Cho.Kup	0.212	0.05	0.335	1	Young_specific
CPI-CS0247DA882_Hep.EC	CPI-CS0247DA882	BMR1A_ACR2A_BMP6	BMR1A_ACR2A	BMP6	TRUE	TRUE	FALSE	Hep.EC	0.706	1	0.56	0.05	Aged_specific
CPI-CS0569B9B91_SMC.Hep	CPI-CS0569B9B91	BMPR1B_BMPR2_BMPR1A	BMPR1B_BMPR2	BMPR1A	FALSE	TRUE	TRUE	SMC.Hep	0.204	0.466	0.29	0.028	Aged_specific
CPI-CS085E95BC1_Hep.Hep	CPI-CS085E95BC1	IL1 receptor inhibitor_IL1RN	IL1 receptor inhibitor	IL1RN	TRUE	TRUE	FALSE	Hep.Hep	0.159	1	0.287	0.05	Aged_specific
CPI-CS0BAF97962_HSC.BC	CPI-CS0BAF97962	PDGFR complex_PDGFD	PDGFR complex	PDGFD	TRUE	TRUE	FALSE	HSC.BC	0.341	1	0.405	0.05	Aged_specific
CPI-CS0BAF97962_Myof.BC	CPI-CS0BAF97962	PDGFR complex_PDGFD	PDGFR complex	PDGFD	TRUE	TRUE	FALSE	Myof.BC	0.454	1	0.507	0.05	Aged_specific
CPI-CS0DEBE7B69_Hep.Hep	CPI-CS0DEBE7B69	IL1 receptor_IL1RN	IL1 receptor	IL1RN	TRUE	TRUE	FALSE	Hep.Hep	0.424	1	0.644	0.05	Aged_specific
CPI-CS0FFBA02F8_Hep.EC	CPI-CS0FFBA02F8	ACVR_1A2A receptor_BMP6	ACVR_1A2A receptor	BMP6	TRUE	TRUE	FALSE	Hep.EC	0.706	1	0.56	0.05	Aged_specific
CPI-SC0014D5A6E_Myof.SMC	CPI-SC0014D5A6E	COL16A1_a11b1 complex	COL16A1	a11b1 complex	TRUE	FALSE	FALSE	Myof.SMC	0.289	1	0.359	0.05	Aged_specific
CPI-SC004A436C5_SMC.Cho	CPI-SC004A436C5	COL12A1_a1b1 complex	COL12A1	a1b1 complex	TRUE	FALSE	FALSE	SMC.Cho	0.29	0.588	0.435	0.05	Aged_specific
CPI-SC0077CEB82_SMC.Cho	CPI-SC0077CEB82	TGFB3_TGFbeta receptor2	TGFB3	TGFbeta receptor2	TRUE	FALSE	TRUE	SMC.Cho	0.3	1	0.383	0.05	Aged_specific
CPI-SC0077CEB82_SMC.Hep	CPI-SC0077CEB82	TGFB3_TGFbeta receptor2	TGFB3	TGFbeta receptor2	TRUE	FALSE	TRUE	SMC.Hep	0.14	1	0.265	0.05	Aged_specific
CPI-SC0077CEB82_SMC.HSC	CPI-SC0077CEB82	TGFB3_TGFbeta receptor2	TGFB3	TGFbeta receptor2	TRUE	FALSE	TRUE	SMC.HSC	0.206	1	0.243	0.05	Aged_specific
CPI-SC0077CEB82_SMC.Myof	CPI-SC0077CEB82	TGFB3_TGFbeta receptor2	TGFB3	TGFbeta receptor2	TRUE	FALSE	TRUE	SMC.Myof	0.242	1	0.292	0.05	Aged_specific
CPI-SC0077CEB82_SMC.SMC	CPI-SC0077CEB82	TGFB3_TGFbeta receptor2	TGFB3	TGFbeta receptor2	TRUE	FALSE	TRUE	SMC.SMC	0.2	1	0.291	0.05	Aged_specific
CPI-SC0092846B0_HSC.SMC	CPI-SC0092846B0	COL5A1_a11b1 complex	COL5A1	a11b1 complex	TRUE	FALSE	FALSE	HSC.SMC	0.587	1	0.664	0.05	Aged_specific
CPI-SC0092846B0_Myof.SMC	CPI-SC0092846B0	COL5A1_a11b1 complex	COL5A1	a11b1 complex	TRUE	FALSE	FALSE	Myof.SMC	0.461	1	0.579	0.05	Aged_specific
CPI-SC0092846B0_SMC.SMC	CPI-SC0092846B0	COL5A1_a11b1 complex	COL5A1	a11b1 complex	TRUE	FALSE	FALSE	SMC.SMC	0.447	1	0.461	0.05	Aged_specific
CPI-SC01833C7FC_Hep.Kup	CPI-SC01833C7FC	PLA2G2A_a4b1 complex	PLA2G2A	a4b1 complex	TRUE	FALSE	FALSE	Hep.Kup	0.281	1	0.448	0.05	Aged_specific
CPI-SC02017BE74_Cho.SMC	CPI-SC02017BE74	COL4A2_a11b1 complex	COL4A2	a11b1 complex	TRUE	FALSE	FALSE	Cho.SMC	0.503	1	0.51	0.05	Aged_specific
CPI-SC02017BE74_EC.SMC	CPI-SC02017BE74	COL4A2_a11b1 complex	COL4A2	a11b1 complex	TRUE	FALSE	FALSE	EC.SMC	0.629	1	0.725	0.05	Aged_specific
CPI-SC02017BE74_HSC.SMC	CPI-SC02017BE74	COL4A2_a11b1 complex	COL4A2	a11b1 complex	TRUE	FALSE	FALSE	HSC.SMC	0.605	1	0.777	0.05	Aged_specific
CPI-SC02017BE74_Myof.SMC	CPI-SC02017BE74	COL4A2_a11b1 complex	COL4A2	a11b1 complex	TRUE	FALSE	FALSE	Myof.SMC	0.754	1	1.005	0.05	Aged_specific
CPI-SC02017BE74_SMC.SMC	CPI-SC02017BE74	COL4A2_a11b1 complex	COL4A2	a11b1 complex	TRUE	FALSE	FALSE	SMC.SMC	0.917	1	1.012	0.05	Aged_specific
CPI-SC02F06FF62_EC.Cho	CPI-SC02F06FF62	COL8A1_a1b1 complex	COL8A1	a1b1 complex	TRUE	FALSE	FALSE	EC.Cho	0.264	0.609	0.321	0.032	Aged_specific
CPI-SC032246C72_Cho.Hep	CPI-SC032246C72	TGFB2_TGFbeta receptor2	TGFB2	TGFbeta receptor2	TRUE	FALSE	TRUE	Cho.Hep	0.242	1	0.443	0.05	Aged_specific
CPI-SC032246C72_SMC.Hep	CPI-SC032246C72	TGFB2_TGFbeta receptor2	TGFB2	TGFbeta receptor2	TRUE	FALSE	TRUE	SMC.Hep	0.204	1	0.349	0.05	Aged_specific
CPI-SC0458F68A5_Hep.EC	CPI-SC0458F68A5	COL4A2_a1b1 complex	COL4A2	a1b1 complex	TRUE	FALSE	FALSE	Hep.EC	0.527	1	0.615	0.05	Aged_specific
CPI-SC0458F68A5_Hep.HSC	CPI-SC0458F68A5	COL4A2_a1b1 complex	COL4A2	a1b1 complex	TRUE	FALSE	FALSE	Hep.HSC	0.602	1	0.738	0.05	Aged_specific
CPI-SC0458F68A5_Hep.Myof	CPI-SC0458F68A5	COL4A2_a1b1 complex	COL4A2	a1b1 complex	TRUE	FALSE	FALSE	Hep.Myof	0.59	1	0.623	0.05	Aged_specific
CPI-SC0458F68A5_Hep.SMC	CPI-SC0458F68A5	COL4A2_a1b1 complex	COL4A2	a1b1 complex	TRUE	FALSE	FALSE	Hep.SMC	0.708	1	0.801	0.05	Aged_specific
CPI-SC04AED00CE_SMC.Cho	CPI-SC04AED00CE	TNC_aVb6 complex	TNC	aVb6 complex	TRUE	FALSE	FALSE	SMC.Cho	0.326	1	0.508	0.05	Aged_specific
CPI-SC05B2AA866_HSC.SMC	CPI-SC05B2AA866	COL12A1_a11b1 complex	COL12A1	a11b1 complex	TRUE	FALSE	FALSE	HSC.SMC	0.337	1	0.449	0.05	Aged_specific
CPI-SC05B2AA866_Myof.SMC	CPI-SC05B2AA866	COL12A1_a11b1 complex	COL12A1	a11b1 complex	TRUE	FALSE	FALSE	Myof.SMC	0.326	1	0.437	0.05	Aged_specific
CPI-SC05B2AA866_SMC.SMC	CPI-SC05B2AA866	COL12A1_a11b1 complex	COL12A1	a11b1 complex	TRUE	FALSE	FALSE	SMC.SMC	0.27	1	0.381	0.05	Aged_specific
CPI-SC05F111D21_Hep.SMC	CPI-SC05F111D21	COL27A1_a11b1 complex	COL27A1	a11b1 complex	TRUE	FALSE	FALSE	Hep.SMC	0.983	1	1.002	0.05	Aged_specific
CPI-SC05F111D21_HSC.SMC	CPI-SC05F111D21	COL27A1_a11b1 complex	COL27A1	a11b1 complex	TRUE	FALSE	FALSE	HSC.SMC	0.744	1	0.75	0.05	Aged_specific
CPI-SC060984F83_Myof.SMC	CPI-SC060984F83	COL14A1_a11b1 complex	COL14A1	a11b1 complex	TRUE	FALSE	FALSE	Myof.SMC	0.527	1	0.463	0.05	Aged_specific
CPI-SC060984F83_SMC.SMC	CPI-SC060984F83	COL14A1_a11b1 complex	COL14A1	a11b1 complex	TRUE	FALSE	FALSE	SMC.SMC	0.479	1	0.432	0.05	Aged_specific
CPI-SC062D34C2A_Myof.Cho	CPI-SC062D34C2A	VCAM1_a9b1 complex	VCAM1	a9b1 complex	FALSE	FALSE	FALSE	Myof.Cho	0.301	0.928	0.386	0.04	Aged_specific
CPI-SC0672FBD31_EC.Cho	CPI-SC0672FBD31	COL4A1_a1b1 complex	COL4A1	a1b1 complex	TRUE	FALSE	FALSE	EC.Cho	0.395	0.219	0.517	0.004	Aged_specific
CPI-SC0681D30FE_HSC.SMC	CPI-SC0681D30FE	COL1A2_a11b1 complex	COL1A2	a11b1 complex	TRUE	FALSE	FALSE	HSC.SMC	0.36	1	0.456	0.05	Aged_specific
CPI-SC0681D30FE_Myof.SMC	CPI-SC0681D30FE	COL1A2_a11b1 complex	COL1A2	a11b1 complex	TRUE	FALSE	FALSE	Myof.SMC	0.707	1	0.878	0.05	Aged_specific
CPI-SC0681D30FE_SMC.SMC	CPI-SC0681D30FE	COL1A2_a11b1 complex	COL1A2	a11b1 complex	TRUE	FALSE	FALSE	SMC.SMC	0.424	1	0.527	0.05	Aged_specific
CPI-SC06ACCFA52_Kup.SMC	CPI-SC06ACCFA52	COL24A1_a11b1 complex	COL24A1	a11b1 complex	TRUE	FALSE	FALSE	Kup.SMC	0.171	1	0.317	0.05	Aged_specific
CPI-SC07E0348EF_HSC.SMC	CPI-SC07E0348EF	COL6A6_a11b1 complex	COL6A6	a11b1 complex	TRUE	FALSE	FALSE	HSC.SMC	0.782	1	0.858	0.05	Aged_specific
CPI-SC07E0348EF_Myof.SMC	CPI-SC07E0348EF	COL6A6_a11b1 complex	COL6A6	a11b1 complex	TRUE	FALSE	FALSE	Myof.SMC	0.189	1	0.264	0.05	Aged_specific
CPI-SC07E958BDE_SMC.SMC	CPI-SC07E958BDE	COL5A3_a11b1 complex	COL5A3	a11b1 complex	TRUE	FALSE	FALSE	SMC.SMC	0.333	1	0.307	0.05	Aged_specific
CPI-SC0847A64D2_Hep.EC	CPI-SC0847A64D2	FN1_aVb5 complex	FN1	aVb5 complex	TRUE	FALSE	FALSE	Hep.EC	0.748	1	0.887	0.05	Aged_specific
CPI-SC0847A64D2_Hep.Hep	CPI-SC0847A64D2	FN1_aVb5 complex	FN1	aVb5 complex	TRUE	FALSE	FALSE	Hep.Hep	0.707	1	0.837	0.05	Aged_specific
CPI-SC08CC68F11_EC.SMC	CPI-SC08CC68F11	COL8A1_a11b1 complex	COL8A1	a11b1 complex	TRUE	FALSE	FALSE	EC.SMC	0.245	1	0.267	0.05	Aged_specific
CPI-SC090DB3159_Kup.Cho	CPI-SC090DB3159	COL24A1_a1b1 complex	COL24A1	a1b1 complex	TRUE	FALSE	FALSE	Kup.Cho	0.191	1	0.37	0.05	Aged_specific
CPI-SC090DB3159_Kup.EC	CPI-SC090DB3159	COL24A1_a1b1 complex	COL24A1	a1b1 complex	TRUE	FALSE	FALSE	Kup.EC	0.537	1	0.672	0.05	Aged_specific
CPI-SC090DB3159_Kup.HSC	CPI-SC090DB3159	COL24A1_a1b1 complex	COL24A1	a1b1 complex	TRUE	FALSE	FALSE	Kup.HSC	0.612	1	0.795	0.05	Aged_specific
CPI-SC090DB3159_Kup.Myof	CPI-SC090DB3159	COL24A1_a1b1 complex	COL24A1	a1b1 complex	TRUE	FALSE	FALSE	Kup.Myof	0.601	1	0.679	0.05	Aged_specific
CPI-SC090DB3159_Kup.SMC	CPI-SC090DB3159	COL24A1_a1b1 complex	COL24A1	a1b1 complex	TRUE	FALSE	FALSE	Kup.SMC	0.718	1	0.858	0.05	Aged_specific
CPI-SC096929DB0_Hep.Hep	CPI-SC096929DB0	FN1_aVb1 complex	FN1	aVb1 complex	TRUE	FALSE	FALSE	Hep.Hep	0.707	1	0.837	0.05	Aged_specific
CPI-SC0984894BC_BC.Hep	CPI-SC0984894BC	TGFB1_TGFbeta receptor2	TGFB1	TGFbeta receptor2	TRUE	FALSE	TRUE	BC.Hep	0.325	1	0.321	0.02	Aged_specific
CPI-SC0984894BC_EC.Hep	CPI-SC0984894BC	TGFB1_TGFbeta receptor2	TGFB1	TGFbeta receptor2	TRUE	FALSE	TRUE	EC.Hep	0.255	1	0.359	0.05	Aged_specific
CPI-SC0984894BC_HSC.Hep	CPI-SC0984894BC	TGFB1_TGFbeta receptor2	TGFB1	TGFbeta receptor2	TRUE	FALSE	TRUE	HSC.Hep	0.199	1	0.299	0.05	Aged_specific
CPI-SC0984894BC_HSC.SMC	CPI-SC0984894BC	TGFB1_TGFbeta receptor2	TGFB1	TGFbeta receptor2	TRUE	FALSE	TRUE	HSC.SMC	0.259	0.156	0.325	0.016	Aged_specific
CPI-SC0984894BC_Kup.Hep	CPI-SC0984894BC	TGFB1_TGFbeta receptor2	TGFB1	TGFbeta receptor2	TRUE	FALSE	TRUE	Kup.Hep	0.333	1	0.505	0.05	Aged_specific
CPI-SC0984894BC_Myof.Hep	CPI-SC0984894BC	TGFB1_TGFbeta receptor2	TGFB1	TGFbeta receptor2	TRUE	FALSE	TRUE	Myof.Hep	0.296	1	0.352	0.05	Aged_specific
CPI-SC0984894BC_TC.Hep	CPI-SC0984894BC	TGFB1_TGFbeta receptor2	TGFB1	TGFbeta receptor2	TRUE	FALSE	TRUE	TC.Hep	0.537	1	0.668	0.05	Aged_specific
CPI-SC0A0532ADC_Cho.SMC	CPI-SC0A0532ADC	COL4A1_a11b1 complex	COL4A1	a11b1 complex	TRUE	FALSE	FALSE	Cho.SMC	0.231	1	0.323	0.05	Aged_specific
CPI-SC0A0532ADC_EC.SMC	CPI-SC0A0532ADC	COL4A1_a11b1 complex	COL4A1	a11b1 complex	TRUE	FALSE	FALSE	EC.SMC	0.375	1	0.464	0.05	Aged_specific
CPI-SC0A0532ADC_HSC.SMC	CPI-SC0A0532ADC	COL4A1_a11b1 complex	COL4A1	a11b1 complex	TRUE	FALSE	FALSE	HSC.SMC	0.423	1	0.573	0.05	Aged_specific
CPI-SC0A0532ADC_Myof.SMC	CPI-SC0A0532ADC	COL4A1_a11b1 complex	COL4A1	a11b1 complex	TRUE	FALSE	FALSE	Myof.SMC	0.55	1	0.786	0.05	Aged_specific
CPI-SC0A0532ADC_SMC.SMC	CPI-SC0A0532ADC	COL4A1_a11b1 complex	COL4A1	a11b1 complex	TRUE	FALSE	FALSE	SMC.SMC	0.782	1	0.791	0.05	Aged_specific
CPI-SC0A8902C85_HSC.SMC	CPI-SC0A8902C85	COL3A1_a11b1 complex	COL3A1	a11b1 complex	TRUE	FALSE	FALSE	HSC.SMC	0.772	1	0.839	0.05	Aged_specific
CPI-SC0A8902C85_Myof.SMC	CPI-SC0A8902C85	COL3A1_a11b1 complex	COL3A1	a11b1 complex	TRUE	FALSE	FALSE	Myof.SMC	0.793	1	0.943	0.05	Aged_specific
CPI-SC0A8902C85_SMC.SMC	CPI-SC0A8902C85	COL3A1_a11b1 complex	COL3A1	a11b1 complex	TRUE	FALSE	FALSE	SMC.SMC	0.606	1	0.708	0.05	Aged_specific
CPI-SC0A8E69BC5_EC.Cho	CPI-SC0A8E69BC5	COL11A2_a1b1 complex	COL11A2	a1b1 complex	TRUE	FALSE	FALSE	EC.Cho	0.495	0.878	0.746	0.05	Aged_specific
CPI-SC0A8E69BC5_SMC.EC	CPI-SC0A8E69BC5	COL11A2_a1b1 complex	COL11A2	a1b1 complex	TRUE	FALSE	FALSE	SMC.EC	0.55	0.22	0.625	0.05	Aged_specific
CPI-SC0B066E03C_SMC.SMC	CPI-SC0B066E03C	COL4A6_a11b1 complex	COL4A6	a11b1 complex	TRUE	FALSE	FALSE	SMC.SMC	0.238	1	0.251	0.05	Aged_specific
CPI-SC0CA323AE3_BC.SMC	CPI-SC0CA323AE3	COL11A2_a11b1 complex	COL11A2	a11b1 complex	TRUE	FALSE	FALSE	BC.SMC	0.669	1	0.475	0.05	Aged_specific
CPI-SC0CA323AE3_Cho.SMC	CPI-SC0CA323AE3	COL11A2_a11b1 complex	COL11A2	a11b1 complex	TRUE	FALSE	FALSE	Cho.SMC	0.272	1	0.408	0.05	Aged_specific
CPI-SC0CA323AE3_EC.SMC	CPI-SC0CA323AE3	COL11A2_a11b1 complex	COL11A2	a11b1 complex	TRUE	FALSE	FALSE	EC.SMC	0.476	1	0.693	0.05	Aged_specific
CPI-SC0CA323AE3_Hep.SMC	CPI-SC0CA323AE3	COL11A2_a11b1 complex	COL11A2	a11b1 complex	TRUE	FALSE	FALSE	Hep.SMC	0.374	1	0.405	0.05	Aged_specific
CPI-SC0CA323AE3_Kup.SMC	CPI-SC0CA323AE3	COL11A2_a11b1 complex	COL11A2	a11b1 complex	TRUE	FALSE	FALSE	Kup.SMC	0.592	1	0.692	0.05	Aged_specific
CPI-SC0CE433AB8_Cho.SMC	CPI-SC0CE433AB8	COL4A5_a11b1 complex	COL4A5	a11b1 complex	TRUE	FALSE	FALSE	Cho.SMC	0.294	1	0.354	0.004	Aged_specific
CPI-SC0CE433AB8_Hep.SMC	CPI-SC0CE433AB8	COL4A5_a11b1 complex	COL4A5	a11b1 complex	TRUE	FALSE	FALSE	Hep.SMC	0.289	1	0.358	0.05	Aged_specific
CPI-SC0CE433AB8_HSC.SMC	CPI-SC0CE433AB8	COL4A5_a11b1 complex	COL4A5	a11b1 complex	TRUE	FALSE	FALSE	HSC.SMC	0.673	1	0.814	0.05	Aged_specific
CPI-SC0CE433AB8_Myof.SMC	CPI-SC0CE433AB8	COL4A5_a11b1 complex	COL4A5	a11b1 complex	TRUE	FALSE	FALSE	Myof.SMC	0.449	1	0.514	0.05	Aged_specific
CPI-SC0CE433AB8_SMC.SMC	CPI-SC0CE433AB8	COL4A5_a11b1 complex	COL4A5	a11b1 complex	TRUE	FALSE	FALSE	SMC.SMC	0.773	1	0.74	0.05	Aged_specific
CPI-SC0CFF5E19D_Hep.SMC	CPI-SC0CFF5E19D	FN1_a11b1 complex	FN1	a11b1 complex	TRUE	FALSE	FALSE	Hep.SMC	0.739	1	0.898	0.05	Aged_specific
CPI-SC0D5CFA431_SMC.Kup	CPI-SC0D5CFA431	TGFB3_TGFbeta receptor1	TGFB3	TGFbeta receptor1	TRUE	FALSE	TRUE	SMC.Kup	0.243	1	0.265	0.05	Aged_specific
CPI-SC0D5CFA431_SMC.Myof	CPI-SC0D5CFA431	TGFB3_TGFbeta receptor1	TGFB3	TGFbeta receptor1	TRUE	FALSE	TRUE	SMC.Myof	0.202	1	0.227	0.05	Aged_specific
CPI-SC0D5CFA431_SMC.SMC	CPI-SC0D5CFA431	TGFB3_TGFbeta receptor1	TGFB3	TGFbeta receptor1	TRUE	FALSE	TRUE	SMC.SMC	0.202	1	0.243	0.05	Aged_specific
CPI-SC0D5CFA431_SMC.TC	CPI-SC0D5CFA431	TGFB3_TGFbeta receptor1	TGFB3	TGFbeta receptor1	TRUE	FALSE	TRUE	SMC.TC	0.265	1	0.301	0.05	Aged_specific
CPI-SC0D7F33CFB_Cho.HSC	CPI-SC0D7F33CFB	COL27A1_a1b1 complex	COL27A1	a1b1 complex	TRUE	FALSE	FALSE	Cho.HSC	0.876	0.882	0.969	0.004	Aged_specific
CPI-SC0D7F33CFB_Cho.SMC	CPI-SC0D7F33CFB	COL27A1_a1b1 complex	COL27A1	a1b1 complex	TRUE	FALSE	FALSE	Cho.SMC	0.981	0.051	1.033	0.05	Aged_specific
CPI-SC0D7F33CFB_Myof.HSC	CPI-SC0D7F33CFB	COL27A1_a1b1 complex	COL27A1	a1b1 complex	TRUE	FALSE	FALSE	Myof.HSC	0.835	1	0.931	0.036	Aged_specific
CPI-SC0D7F33CFB_Myof.SMC	CPI-SC0D7F33CFB	COL27A1_a1b1 complex	COL27A1	a1b1 complex	TRUE	FALSE	FALSE	Myof.SMC	0.941	0.189	0.994	0.05	Aged_specific
CPI-SC0DF641DAA_Cho.SMC	CPI-SC0DF641DAA	COL5A2_a11b1 complex	COL5A2	a11b1 complex	TRUE	FALSE	FALSE	Cho.SMC	0.258	1	0.237	0.05	Aged_specific
CPI-SC0DF641DAA_HSC.SMC	CPI-SC0DF641DAA	COL5A2_a11b1 complex	COL5A2	a11b1 complex	TRUE	FALSE	FALSE	HSC.SMC	0.531	1	0.59	0.05	Aged_specific
CPI-SC0DF641DAA_Myof.SMC	CPI-SC0DF641DAA	COL5A2_a11b1 complex	COL5A2	a11b1 complex	TRUE	FALSE	FALSE	Myof.SMC	0.696	1	0.697	0.05	Aged_specific
CPI-SC0DF641DAA_SMC.SMC	CPI-SC0DF641DAA	COL5A2_a11b1 complex	COL5A2	a11b1 complex	TRUE	FALSE	FALSE	SMC.SMC	0.547	1	0.574	0.05	Aged_specific
CPI-SC0E60FEE99_BC.Cho	CPI-SC0E60FEE99	TGFB1_aVb6 complex	TGFB1	aVb6 complex	TRUE	FALSE	FALSE	BC.Cho	0.338	1	0.268	0.05	Aged_specific
CPI-SC0E60FEE99_EC.Cho	CPI-SC0E60FEE99	TGFB1_aVb6 complex	TGFB1	aVb6 complex	TRUE	FALSE	FALSE	EC.Cho	0.268	1	0.306	0.05	Aged_specific
CPI-SC0E60FEE99_HSC.Cho	CPI-SC0E60FEE99	TGFB1_aVb6 complex	TGFB1	aVb6 complex	TRUE	FALSE	FALSE	HSC.Cho	0.212	1	0.245	0.05	Aged_specific
CPI-SC0E60FEE99_Kup.Cho	CPI-SC0E60FEE99	TGFB1_aVb6 complex	TGFB1	aVb6 complex	TRUE	FALSE	FALSE	Kup.Cho	0.346	1	0.451	0.05	Aged_specific
CPI-SC0E60FEE99_Myof.Cho	CPI-SC0E60FEE99	TGFB1_aVb6 complex	TGFB1	aVb6 complex	TRUE	FALSE	FALSE	Myof.Cho	0.309	1	0.299	0.05	Aged_specific
CPI-SC0E60FEE99_SMC.Cho	CPI-SC0E60FEE99	TGFB1_aVb6 complex	TGFB1	aVb6 complex	TRUE	FALSE	FALSE	SMC.Cho	0.19	1	0.21	0.05	Aged_specific
CPI-SC0E60FEE99_TC.Cho	CPI-SC0E60FEE99	TGFB1_aVb6 complex	TGFB1	aVb6 complex	TRUE	FALSE	FALSE	TC.Cho	0.55	1	0.614	0.05	Aged_specific
CPI-SC0ECFACED2_HSC.SMC	CPI-SC0ECFACED2	COL6A3_a11b1 complex	COL6A3	a11b1 complex	TRUE	FALSE	FALSE	HSC.SMC	0.348	1	0.579	0.05	Aged_specific
CPI-SC0ECFACED2_Myof.SMC	CPI-SC0ECFACED2	COL6A3_a11b1 complex	COL6A3	a11b1 complex	TRUE	FALSE	FALSE	Myof.SMC	0.533	1	0.709	0.05	Aged_specific
CPI-SC0ECFACED2_SMC.SMC	CPI-SC0ECFACED2	COL6A3_a11b1 complex	COL6A3	a11b1 complex	TRUE	FALSE	FALSE	SMC.SMC	0.269	1	0.348	0.05	Aged_specific
CPI-SC0F73E9099_Myof.Cho	CPI-SC0F73E9099	COL1A1_a1b1 complex	COL1A1	a1b1 complex	TRUE	FALSE	FALSE	Myof.Cho	0.257	0.307	0.367	0.05	Aged_specific
CPI-SC0F7E26271_Myof.SMC	CPI-SC0F7E26271	COL1A1_a11b1 complex	COL1A1	a11b1 complex	TRUE	FALSE	FALSE	Myof.SMC	0.237	1	0.313	0.05	Aged_specific
CPI-SS00D9A0644_EC.Kup	CPI-SS00D9A0644	FGFR2_CD83	FGFR2	CD83	TRUE	TRUE	TRUE	EC.Kup	0.493	1	0.566	0.05	Aged_specific
CPI-SS0178F5C45_Cho.Hep	CPI-SS0178F5C45	TGFB2_TGFBR3	TGFB2	TGFBR3	TRUE	FALSE	TRUE	Cho.Hep	0.269	1	0.397	0.05	Aged_specific
CPI-SS0178F5C45_SMC.Hep	CPI-SS0178F5C45	TGFB2_TGFBR3	TGFB2	TGFBR3	TRUE	FALSE	TRUE	SMC.Hep	0.232	1	0.303	0.05	Aged_specific
CPI-SS0179FBFD3_Hep.Cho	CPI-SS0179FBFD3	TNFRSF10A_TNFSF10	TNFRSF10A	TNFSF10	TRUE	TRUE	FALSE	Hep.Cho	0.181	1	0.287	0.05	Aged_specific
CPI-SS0179FBFD3_Hep.EC	CPI-SS0179FBFD3	TNFRSF10A_TNFSF10	TNFRSF10A	TNFSF10	TRUE	TRUE	FALSE	Hep.EC	0.368	1	0.393	0.05	Aged_specific
CPI-SS02A0FF87F_BC.BC	CPI-SS02A0FF87F	FAM3C_CLEC2D	FAM3C	CLEC2D	TRUE	FALSE	TRUE	BC.BC	0	1	0.5	0.05	Aged_specific
CPI-SS02A0FF87F_BC.TC	CPI-SS02A0FF87F	FAM3C_CLEC2D	FAM3C	CLEC2D	TRUE	FALSE	TRUE	BC.TC	0.487	1	0.894	0.05	Aged_specific
CPI-SS02A0FF87F_Myof.BC	CPI-SS02A0FF87F	FAM3C_CLEC2D	FAM3C	CLEC2D	TRUE	FALSE	TRUE	Myof.BC	0.246	1	0.303	0.05	Aged_specific
CPI-SS02A0FF87F_Myof.TC	CPI-SS02A0FF87F	FAM3C_CLEC2D	FAM3C	CLEC2D	TRUE	FALSE	TRUE	Myof.TC	0.489	1	0.698	0.05	Aged_specific
CPI-SS02AFCED82_Cho.Hep	CPI-SS02AFCED82	EPHA2_EFNA5	EPHA2	EFNA5	FALSE	TRUE	FALSE	Cho.Hep	0.13	1	0.387	0.05	Aged_specific
CPI-SS02AFCED82_EC.Hep	CPI-SS02AFCED82	EPHA2_EFNA5	EPHA2	EFNA5	FALSE	TRUE	FALSE	EC.Hep	0.174	1	0.347	0.05	Aged_specific
CPI-SS0302E8E8F_BC.BC	CPI-SS0302E8E8F	CD74_COPA	CD74	COPA	TRUE	TRUE	FALSE	BC.BC	0	1	0.765	0.05	Aged_specific
CPI-SS0302E8E8F_BC.EC	CPI-SS0302E8E8F	CD74_COPA	CD74	COPA	TRUE	TRUE	FALSE	BC.EC	0.941	1	0.762	0.05	Aged_specific
CPI-SS0302E8E8F_BC.Kup	CPI-SS0302E8E8F	CD74_COPA	CD74	COPA	TRUE	TRUE	FALSE	BC.Kup	0.942	1	0.716	0.05	Aged_specific
CPI-SS0302E8E8F_Kup.BC	CPI-SS0302E8E8F	CD74_COPA	CD74	COPA	TRUE	TRUE	FALSE	Kup.BC	0.582	1	0.691	0.05	Aged_specific
CPI-SS0302E8E8F_Kup.EC	CPI-SS0302E8E8F	CD74_COPA	CD74	COPA	TRUE	TRUE	FALSE	Kup.EC	0.607	1	0.688	0.05	Aged_specific
CPI-SS0302E8E8F_Kup.Kup	CPI-SS0302E8E8F	CD74_COPA	CD74	COPA	TRUE	TRUE	FALSE	Kup.Kup	0.609	1	0.642	0.05	Aged_specific
CPI-SS0348DB5E3_HSC.EC	CPI-SS0348DB5E3	FGFR1_FGFR2	FGFR1	FGFR2	TRUE	TRUE	TRUE	HSC.EC	0.849	1	0.69	0.05	Aged_specific
CPI-SS0348DB5E3_Kup.SMC	CPI-SS0348DB5E3	FGFR1_FGFR2	FGFR1	FGFR2	TRUE	TRUE	TRUE	Kup.SMC	0.644	0.764	0.685	0.004	Aged_specific
CPI-SS04F3A1E5C_EC.SMC	CPI-SS04F3A1E5C	COPA_SORT1	COPA	SORT1	TRUE	FALSE	TRUE	EC.SMC	0.443	1	0.331	0.008	Aged_specific
CPI-SS056FF4363_BC.HSC	CPI-SS056FF4363	CD48_CD244	CD48	CD244	FALSE	FALSE	TRUE	BC.HSC	0.308	1	0.383	0.05	Aged_specific
CPI-SS056FF4363_BC.TC	CPI-SS056FF4363	CD48_CD244	CD48	CD244	FALSE	FALSE	TRUE	BC.TC	0.495	1	0.679	0.05	Aged_specific
CPI-SS056FF4363_Kup.HSC	CPI-SS056FF4363	CD48_CD244	CD48	CD244	FALSE	FALSE	TRUE	Kup.HSC	0.275	1	0.343	0.05	Aged_specific
CPI-SS056FF4363_Kup.TC	CPI-SS056FF4363	CD48_CD244	CD48	CD244	FALSE	FALSE	TRUE	Kup.TC	0.462	1	0.639	0.05	Aged_specific
CPI-SS061A7E099_Cho.BC	CPI-SS061A7E099	CD55_ADGRE5	CD55	ADGRE5	TRUE	TRUE	TRUE	Cho.BC	0.365	1	0.546	0.05	Aged_specific
CPI-SS061A7E099_Cho.Kup	CPI-SS061A7E099	CD55_ADGRE5	CD55	ADGRE5	TRUE	TRUE	TRUE	Cho.Kup	0.617	1	0.715	0.05	Aged_specific
CPI-SS061A7E099_Cho.SMC	CPI-SS061A7E099	CD55_ADGRE5	CD55	ADGRE5	TRUE	TRUE	TRUE	Cho.SMC	0.392	1	0.442	0.05	Aged_specific
CPI-SS061A7E099_Cho.TC	CPI-SS061A7E099	CD55_ADGRE5	CD55	ADGRE5	TRUE	TRUE	TRUE	Cho.TC	1.041	1	1.128	0.05	Aged_specific
CPI-SS065F7DA2A_BC.Kup	CPI-SS065F7DA2A	COPA_P2RY6	COPA	P2RY6	TRUE	FALSE	TRUE	BC.Kup	0.273	1	0.356	0.05	Aged_specific
CPI-SS065F7DA2A_EC.Kup	CPI-SS065F7DA2A	COPA_P2RY6	COPA	P2RY6	TRUE	FALSE	TRUE	EC.Kup	0.298	1	0.353	0.05	Aged_specific
CPI-SS065F7DA2A_Kup.Kup	CPI-SS065F7DA2A	COPA_P2RY6	COPA	P2RY6	TRUE	FALSE	TRUE	Kup.Kup	0.299	1	0.307	0.05	Aged_specific
CPI-SS06B86672A_BC.Myof	CPI-SS06B86672A	CD44_FGFR2	CD44	FGFR2	TRUE	TRUE	TRUE	BC.Myof	0.512	0.848	0.596	0.05	Aged_specific
CPI-SS06B86672A_Kup.EC	CPI-SS06B86672A	CD44_FGFR2	CD44	FGFR2	TRUE	TRUE	TRUE	Kup.EC	0.709	1	0.931	0.05	Aged_specific
CPI-SS0708FE6FF_Hep.Hep	CPI-SS0708FE6FF	NRG1_LSR	NRG1	LSR	TRUE	TRUE	TRUE	Hep.Hep	0.19	1	0.339	0.05	Aged_specific
CPI-SS074CF011C_Hep.Hep	CPI-SS074CF011C	ERBB4_NRG4	ERBB4	NRG4	TRUE	TRUE	FALSE	Hep.Hep	0.44	1	0.902	0.05	Aged_specific
CPI-SS074CF011C_HSC.Hep	CPI-SS074CF011C	ERBB4_NRG4	ERBB4	NRG4	TRUE	TRUE	FALSE	HSC.Hep	0.52	1	0.806	0.05	Aged_specific
CPI-SS07F60834D_Cho.Myof	CPI-SS07F60834D	MET_HGF	MET	HGF	TRUE	TRUE	FALSE	Cho.Myof	0.362	0.73	0.544	0.05	Aged_specific
CPI-SS085EE60B1_HSC.TC	CPI-SS085EE60B1	TGFB1_TGFBR3	TGFB1	TGFBR3	TRUE	FALSE	TRUE	HSC.TC	0.283	0.834	0.342	0.012	Aged_specific
CPI-SS085EE60B1_Kup.Hep	CPI-SS085EE60B1	TGFB1_TGFBR3	TGFB1	TGFBR3	TRUE	FALSE	TRUE	Kup.Hep	0.361	1	0.458	0.05	Aged_specific
CPI-SS085EE60B1_TC.Hep	CPI-SS085EE60B1	TGFB1_TGFBR3	TGFB1	TGFBR3	TRUE	FALSE	TRUE	TC.Hep	0.565	1	0.621	0.05	Aged_specific
CPI-SS088A0A760_Hep.BC	CPI-SS088A0A760	EGFR_COPA	EGFR	COPA	TRUE	TRUE	FALSE	Hep.BC	1.574	1	1.624	0.05	Aged_specific
CPI-SS088A0A760_Hep.EC	CPI-SS088A0A760	EGFR_COPA	EGFR	COPA	TRUE	TRUE	FALSE	Hep.EC	1.6	1	1.621	0.05	Aged_specific
CPI-SS088A0A760_Hep.Kup	CPI-SS088A0A760	EGFR_COPA	EGFR	COPA	TRUE	TRUE	FALSE	Hep.Kup	1.601	1	1.575	0.05	Aged_specific
CPI-SS0898D7F7F_Cho.Cho	CPI-SS0898D7F7F	TNFRSF10B_TNFSF10	TNFRSF10B	TNFSF10	TRUE	TRUE	FALSE	Cho.Cho	0.188	1	0.322	0.05	Aged_specific
CPI-SS0898D7F7F_Cho.EC	CPI-SS0898D7F7F	TNFRSF10B_TNFSF10	TNFRSF10B	TNFSF10	TRUE	TRUE	FALSE	Cho.EC	0.375	1	0.428	0.05	Aged_specific
CPI-SS09808DEAE_BC.Kup	CPI-SS09808DEAE	CD74_APP	CD74	APP	FALSE	TRUE	FALSE	BC.Kup	0.935	1	0.79	0.05	Aged_specific
CPI-SS09808DEAE_Kup.Kup	CPI-SS09808DEAE	CD74_APP	CD74	APP	FALSE	TRUE	FALSE	Kup.Kup	0.602	1	0.716	0.05	Aged_specific
CPI-SS098F416C1_Cho.Hep	CPI-SS098F416C1	FGFR2_XPR1	FGFR2	XPR1	TRUE	TRUE	TRUE	Cho.Hep	1.516	1	1.26	0.05	Aged_specific
CPI-SS098F416C1_Cho.Kup	CPI-SS098F416C1	FGFR2_XPR1	FGFR2	XPR1	TRUE	TRUE	TRUE	Cho.Kup	1.548	1	1.308	0.05	Aged_specific
CPI-SS098F416C1_HSC.Hep	CPI-SS098F416C1	FGFR2_XPR1	FGFR2	XPR1	TRUE	TRUE	TRUE	HSC.Hep	1.121	1	1.076	0.05	Aged_specific
CPI-SS098F416C1_HSC.Kup	CPI-SS098F416C1	FGFR2_XPR1	FGFR2	XPR1	TRUE	TRUE	TRUE	HSC.Kup	1.153	1	1.124	0.05	Aged_specific
CPI-SS099C401F7_Hep.Hep	CPI-SS099C401F7	ACVR2A_INHBE	ACVR2A	INHBE	TRUE	TRUE	FALSE	Hep.Hep	0.233	1	0.254	0.05	Aged_specific
CPI-SS0AD0ED887_HSC.Cho	CPI-SS0AD0ED887	TNFRSF11B_TNFSF10	TNFRSF11B	TNFSF10	TRUE	FALSE	FALSE	HSC.Cho	0.21	1	0.301	0.05	Aged_specific
CPI-SS0AD0ED887_HSC.EC	CPI-SS0AD0ED887	TNFRSF11B_TNFSF10	TNFRSF11B	TNFSF10	TRUE	FALSE	FALSE	HSC.EC	0.397	1	0.407	0.05	Aged_specific
CPI-SS0AFC7BACF_TC.BC	CPI-SS0AFC7BACF	ADGRG5_FAM3C	ADGRG5	FAM3C	TRUE	TRUE	FALSE	TC.BC	0.181	1	0.44	0.05	Aged_specific
CPI-SS0AFC7BACF_TC.Cho	CPI-SS0AFC7BACF	ADGRG5_FAM3C	ADGRG5	FAM3C	TRUE	TRUE	FALSE	TC.Cho	0.233	1	0.287	0.05	Aged_specific
CPI-SS0AFC7BACF_TC.Myof	CPI-SS0AFC7BACF	ADGRG5_FAM3C	ADGRG5	FAM3C	TRUE	TRUE	FALSE	TC.Myof	0.183	1	0.243	0.05	Aged_specific
CPI-SS0B337B316_HSC.Cho	CPI-SS0B337B316	TEK_ANGPT1	TEK	ANGPT1	TRUE	TRUE	FALSE	HSC.Cho	0.393	1	0.417	0.05	Aged_specific
CPI-SS0B337B316_HSC.HSC	CPI-SS0B337B316	TEK_ANGPT1	TEK	ANGPT1	TRUE	TRUE	FALSE	HSC.HSC	0.383	1	0.448	0.05	Aged_specific
CPI-SS0B337B316_HSC.Myof	CPI-SS0B337B316	TEK_ANGPT1	TEK	ANGPT1	TRUE	TRUE	FALSE	HSC.Myof	0.432	1	0.606	0.05	Aged_specific
CPI-SS0B337B316_HSC.SMC	CPI-SS0B337B316	TEK_ANGPT1	TEK	ANGPT1	TRUE	TRUE	FALSE	HSC.SMC	0.921	1	0.88	0.05	Aged_specific
CPI-SS0B87FE6E0_Kup.Myof	CPI-SS0B87FE6E0	NOTCH1_JAG1	NOTCH1	JAG1	FALSE	TRUE	FALSE	Kup.Myof	0.286	0.214	0.337	0.05	Aged_specific
CPI-SS0B87FE6E0_TC.Myof	CPI-SS0B87FE6E0	NOTCH1_JAG1	NOTCH1	JAG1	FALSE	TRUE	FALSE	TC.Myof	0.298	0.052	0.353	0.05	Aged_specific
CPI-SS0BAB460FF_EC.HSC	CPI-SS0BAB460FF	ANGPT2_TEK	ANGPT2	TEK	TRUE	FALSE	TRUE	EC.HSC	0.299	1	0.275	0.05	Aged_specific
CPI-SS0BAB460FF_SMC.HSC	CPI-SS0BAB460FF	ANGPT2_TEK	ANGPT2	TEK	TRUE	FALSE	TRUE	SMC.HSC	0.324	1	0.271	0.05	Aged_specific
CPI-SS0BD5C2A23_Hep.Hep	CPI-SS0BD5C2A23	NRG1_ERBB4	NRG1	ERBB4	TRUE	TRUE	TRUE	Hep.Hep	0.131	1	0.534	0.05	Aged_specific
CPI-SS0BD5C2A23_Hep.HSC	CPI-SS0BD5C2A23	NRG1_ERBB4	NRG1	ERBB4	TRUE	TRUE	TRUE	Hep.HSC	0.212	1	0.438	0.05	Aged_specific
CPI-SS0BEAB521F_HSC.Hep	CPI-SS0BEAB521F	EPHA3_EFNA5	EPHA3	EFNA5	TRUE	TRUE	FALSE	HSC.Hep	0.467	1	0.765	0.05	Aged_specific
CPI-SS0BEAB521F_Myof.Hep	CPI-SS0BEAB521F	EPHA3_EFNA5	EPHA3	EFNA5	TRUE	TRUE	FALSE	Myof.Hep	0.629	1	0.902	0.05	Aged_specific
CPI-SS0BEAB521F_SMC.Hep	CPI-SS0BEAB521F	EPHA3_EFNA5	EPHA3	EFNA5	TRUE	TRUE	FALSE	SMC.Hep	0.519	1	0.654	0.05	Aged_specific
CPI-SS0BF3ED143_EC.Cho	CPI-SS0BF3ED143	FGFR2_FGFR3	FGFR2	FGFR3	TRUE	TRUE	TRUE	EC.Cho	0.794	1	0.67	0.05	Aged_specific
CPI-SS0C0A61F92_EC.Hep	CPI-SS0C0A61F92	PLXNB2_SEMA4G	PLXNB2	SEMA4G	FALSE	TRUE	FALSE	EC.Hep	0.268	1	0.219	0.05	Aged_specific
CPI-SS0C4E86714_Hep.Kup	CPI-SS0C4E86714	TNFRSF1B_GRN	TNFRSF1B	GRN	TRUE	TRUE	FALSE	Hep.Kup	0.351	1	0.426	0.05	Aged_specific
CPI-SS0CC5DCE80_Cho.TC	CPI-SS0CC5DCE80	CDH1_KLRG1	CDH1	KLRG1	FALSE	FALSE	TRUE	Cho.TC	0.404	0.187	0.537	0.05	Aged_specific
CPI-SS0D46E2B45_SMC.EC	CPI-SS0D46E2B45	TGFB3_TGFBR3	TGFB3	TGFBR3	TRUE	FALSE	TRUE	SMC.EC	0.659	1	0.628	0.05	Aged_specific
CPI-SS0D46E2B45_SMC.HSC	CPI-SS0D46E2B45	TGFB3_TGFBR3	TGFB3	TGFBR3	TRUE	FALSE	TRUE	SMC.HSC	0.442	1	0.54	0.05	Aged_specific
CPI-SS0D46E2B45_SMC.Myof	CPI-SS0D46E2B45	TGFB3_TGFBR3	TGFB3	TGFBR3	TRUE	FALSE	TRUE	SMC.Myof	0.585	1	0.616	0.05	Aged_specific
CPI-SS0D46E2B45_SMC.SMC	CPI-SS0D46E2B45	TGFB3_TGFBR3	TGFB3	TGFBR3	TRUE	FALSE	TRUE	SMC.SMC	0.385	1	0.483	0.05	Aged_specific
CPI-SS0D46E2B45_SMC.TC	CPI-SS0D46E2B45	TGFB3_TGFBR3	TGFB3	TGFBR3	TRUE	FALSE	TRUE	SMC.TC	0.223	1	0.308	0.05	Aged_specific
CPI-SS0D5E30C6C_Hep.Cho	CPI-SS0D5E30C6C	NRG3_ERBB4	NRG3	ERBB4	TRUE	FALSE	TRUE	Hep.Cho	0.332	1	0.576	0.05	Aged_specific
CPI-SS0D5E30C6C_Hep.EC	CPI-SS0D5E30C6C	NRG3_ERBB4	NRG3	ERBB4	TRUE	FALSE	TRUE	Hep.EC	0.801	1	0.721	0.05	Aged_specific
CPI-SS0D5E30C6C_Hep.Hep	CPI-SS0D5E30C6C	NRG3_ERBB4	NRG3	ERBB4	TRUE	FALSE	TRUE	Hep.Hep	0.084	1	0.436	0.05	Aged_specific
CPI-SS0D954EA1C_HSC.BC	CPI-SS0D954EA1C	PDGFRB_PDGFD	PDGFRB	PDGFD	TRUE	TRUE	FALSE	HSC.BC	0.429	1	0.519	0.05	Aged_specific
CPI-SS0D954EA1C_Myof.BC	CPI-SS0D954EA1C	PDGFRB_PDGFD	PDGFRB	PDGFD	TRUE	TRUE	FALSE	Myof.BC	0.454	1	0.532	0.05	Aged_specific
CPI-SS0D954EA1C_SMC.BC	CPI-SS0D954EA1C	PDGFRB_PDGFD	PDGFRB	PDGFD	TRUE	TRUE	FALSE	SMC.BC	1.067	1	0.946	0.05	Aged_specific
CPI-SS0DA033F03_Hep.Kup	CPI-SS0DA033F03	TNFRSF1A_GRN	TNFRSF1A	GRN	TRUE	TRUE	FALSE	Hep.Kup	0.319	1	0.371	0.05	Aged_specific
CPI-SS0DEDA3567_Cho.Cho	CPI-SS0DEDA3567	TNFSF10_RIPK1	TNFSF10	RIPK1	TRUE	FALSE	TRUE	Cho.Cho	0.2	1	0.257	0.05	Aged_specific
CPI-SS0DEDA3567_Cho.Hep	CPI-SS0DEDA3567	TNFSF10_RIPK1	TNFSF10	RIPK1	TRUE	FALSE	TRUE	Cho.Hep	0.22	0.25	0.271	0.05	Aged_specific
CPI-SS0DEDA3567_EC.Cho	CPI-SS0DEDA3567	TNFSF10_RIPK1	TNFSF10	RIPK1	TRUE	FALSE	TRUE	EC.Cho	0.387	1	0.363	0.05	Aged_specific
CPI-SS0DFA98A14_Kup.HSC	CPI-SS0DFA98A14	CSF1R_IL34	CSF1R	IL34	TRUE	TRUE	FALSE	Kup.HSC	0.936	1	0.972	0.05	Aged_specific
CPI-SS0DFA98A14_Kup.Myof	CPI-SS0DFA98A14	CSF1R_IL34	CSF1R	IL34	TRUE	TRUE	FALSE	Kup.Myof	0.921	1	0.904	0.05	Aged_specific
CPI-SS0E075E5AF_Cho.Kup	CPI-SS0E075E5AF	NRG1_NETO2	NRG1	NETO2	TRUE	TRUE	TRUE	Cho.Kup	0.292	1	0.257	0.05	Aged_specific
CPI-SS0E075E5AF_Hep.Kup	CPI-SS0E075E5AF	NRG1_NETO2	NRG1	NETO2	TRUE	TRUE	TRUE	Hep.Kup	0.236	1	0.399	0.05	Aged_specific
CPI-SS0E41702C1_Hep.BC	CPI-SS0E41702C1	IGF1_IGF1R	IGF1	IGF1R	TRUE	FALSE	TRUE	Hep.BC	0.728	0.052	0.904	0.05	Aged_specific
CPI-SS0E928B8C8_Myof.Myof	CPI-SS0E928B8C8	FGF7_FGFR2	FGF7	FGFR2	TRUE	FALSE	TRUE	Myof.Myof	0.483	0.66	0.527	0.05	Aged_specific
CPI-SS0E9A581F8_EC.BC	CPI-SS0E9A581F8	ICAM1_ITGAL	ICAM1	ITGAL	FALSE	TRUE	TRUE	EC.BC	0.344	0.909	0.394	0.05	Aged_specific
CPI-SS0E9A581F8_Kup.BC	CPI-SS0E9A581F8	ICAM1_ITGAL	ICAM1	ITGAL	FALSE	TRUE	TRUE	Kup.BC	0.384	0.434	0.464	0.05	Aged_specific
CPI-SS0EDD4928A_HSC.HSC	CPI-SS0EDD4928A	NGF_NGFR	NGF	NGFR	TRUE	FALSE	TRUE	HSC.HSC	0.25	1	0.38	0.05	Aged_specific
CPI-SS0F1A060D4_Hep.Hep	CPI-SS0F1A060D4	PVR_NECTIN3	PVR	NECTIN3	TRUE	TRUE	FALSE	Hep.Hep	0.198	0.068	0.269	0.05	Aged_specific
CPI-SS0F1A060D4_Hep.HSC	CPI-SS0F1A060D4	PVR_NECTIN3	PVR	NECTIN3	TRUE	TRUE	FALSE	Hep.HSC	0.193	0.836	0.241	0.05	Aged_specific
CPI-SS0F1A060D4_SMC.HSC	CPI-SS0F1A060D4	PVR_NECTIN3	PVR	NECTIN3	TRUE	TRUE	FALSE	SMC.HSC	0.218	0.084	0.28	0.05	Aged_specific

## Sheet: Table S5
Table S5. List of genes annotated in liver disease-related gene sets.
Metabolic Syndrome X	Liver Fibrosis	Liver Cirrhosis	Fatty Liver	Hepatocellular Carcinoma
SIRT1	CTNNB1	NFE2L2	APOB	CTNNB1
IL18	ABCB4	AGT	LDLR	TP53
LEP	TMEM67	FLT1	SIRT1	AXIN1
NOS3	GLIS3	MMP2	PPARA	PIK3CA
CRP	COL1A1	ALAD	LEP	TSC2
HTR2C	CCN2	FBN1	CYP2E1	TSC1
IL6	ANKS6	ATP7B	UCP2	CASP8
LPL	ALB	ALB	PTEN	EGF
PON1	HGF	F2	CAT	PDGFRL
RETN	IL6	HGF	CYP19A1	AFP
CCL2	LGALS3BP	IFNA1	ATP7B	SLC5A5
SHBG	SMAD3	IL6	PNPLA3	MIR122
ADIPOQ	MMP2	LGALS3BP	MTTP	LDHA
INS	NFE2L2	SERPINA1	APOE	TNF
INPPL1	SERPINA1	REN	FGF21	GPC3
LBP	SPP1	TGFB1	NFE2L2	MEG3
NR1I2	TGFB1	VEGFA	SREBF1	MIR204
TRIB3	VEGFA	CD14	PPARG	SPP1
HMGA1	IFNA1	CTNNB1	GPT	MIR503
NR1I3	PTEN	ABCB4	TNF	MIR33A
CELA2A	AGT	CCN2	TLR4	TERT
NEIL1	KRT18	FGF2	MIR34A	VEGFA
AGT	REN	KRT8	PPARD	ATM
HSD11B1	CCL2	KRT18	SERPINE1	MMP9
APOA1	SERPINH1	SPP1	LEPR	UGT1A7
APOC3	F2	F3	NR1H3	EEF1AKNMT
IRS1	TGFBR1	IGFBP1	NR1H4	PTGS2
SERPINE1	COL1A2	VIM	NR0B2	PDGFRA
PPARG	DHCR7	VTN	XBP1	MIR490
TNF	LOX	COL1A1	SOD1	GOLM1
CD36	VIM	CYP1A2	CCL2	TMED7
PPARGC1A	CNR2	F5	NR1I2	PYCR1
IGF2	BAMBI	FGF7	ATF4	CCND1
HP	SPARC	FGFR2	PLIN2	BCL2
HMOX1	STAT1	GC	ANGPTL4	PSMD9
TGFB1	CNR1	LUM	MIR17	PDK4
VCAM1	DNASE2	CCL2	SLC13A5	ATR
KL	AHR	MIR885	FOXA1	SERPINA1
CYBA	F2R	CNR1	MIR384	XAF1
PTGS2	F3	CNR2	SIRT7	ABCB1
BCL2	FGF2	COL1A2	IFNA2	PGF
PLA2G7	FGF7	COL3A1	POMC	UGT1A9
FGF19	LOXL1	CP	CXCL8	RTEL1
EPHX2	LUM	AHR	RIPK3	ENPP2
HMGCR	ARRB1	F2R	SLC2A2	ASAP3
BAX	PCOLCE	HSD11B2	MIR150	URGCP
CCL5	PLAU	LOXL1	PON1	ALX4
NAMPT	ACTA2	MIR215	MIR183	GAS5
CETP	VTN	MIR29C	MIR197	XRCC1
CHEK2	MIR942	MIR30B	MAT1A	DEK
APOA5	CYP2R1	NPC1	MIR219A1	SUV39H2
ABCA1	CP	PLAU	MYC	TFPI2
ALDOA	GC	PTEN	MIR320A	TET1
G6PD	HDAC2	STAT1	MIR148B	PNPLA3
GCKR	LGALS1	THBS1	COL3A1	RUNX3
APOB	MIR30C2	SERPING1	ADK	TNKS
FAS	PLOD2	RGN	SERPINA6	EIF3I
ACADVL	THBS1	MIR942	MIR154	PROM1
ATP12A	TAGLN2	MIR764	GPD1L	MTG1
ATP2A2	MIR885	SLC17A2	MIR542	SLC9A3R1
PLA2G4A	MIR764	PEMT	BIRC3	KIF20B
REG1A	SLC17A2	CHRM3	SOD2	CD151
FTO	PEMT	CYP2R1	TF	VHL
PLA2G6	CHRM3	COL5A2	HHEX	ENC1
FADD	COL3A1	ADRA1A	HAS3	VCAM1
HDAC3	COL5A2	COMMD1	HADHB	SERPINB3
TP53INP1	ADRA1A	CYBA	GPX4	SERPINB4
TCF7L2	COMMD1	CYP27A1	F2R	CCL2
BUD13	CYBA	DHCR7	F2	NCAPG
NR1H3	CYP1A2	A2M	SCD	BLVRA
GCK	CYP27A1	ANKS6	MIR139	ST6GAL1
ZPR1	A2M	BAMBI	MIR134	SOX1
MLXIPL	ALAD	SLC13A4	MIR10B	SOX2
UGT1A1	F5	HDAC2	CYP1B1	STIM1
FADS2	FBN1	IGFBP2	STS	TAGLN
ALDH2	FGFR2	JUND	DDIT3	BTG1
LIPC	FLT1	LAMC2	NEIL1	TGFB1
UGT1A10	SLC13A4	LGALS1	INS	HULC
UGT1A8	HSD11B2	LOX	GPX1	CCR2
UGT1A7	IGFBP1	ARNT	CNDP2	FGF19
UGT1A6	IGFBP2	MIR30C2	NR1D1	MIR1307
UGT1A5	JUND	ARRB1	CYCS	E2F1
UGT1A9	KRT8	SMAD3	CEBPB	EGFR
UGT1A4	LAMC2	MIR302C	ADIPOQ	ALB
UGT1A3	ARNT	MIR376C	CYP7B1	F2
G6PC2	MIR215	NPPA	SLC22A8	ALDH1A1
COLEC12	MIR29C	PCOLCE	MIR410	FGFR4
LINC01679	MIR30B	PLOD2	DHRS7	TPX2
LINC02702	MIR302C	TRPM7	MIR503	TBC1D9
TOMM40	MIR376C	SLC30A10	PTMA	SULF1
POU6F2	NPC1	MIR503	MIR449C	MTOR
GPN1	NPPA	ACTA2	PSMA5	G6PD
MGLL	ATP7B	SPARC	NREP	BBC3
FRMD6	TRPM7	TGFBR1	IL6	GLI2
CNR1	SLC30A10	TLR4	PPARGC1A	ABO
CBLN2	MIR503	C1QB	INSR	H2AZ1
ZNF98	SERPING1	TNFRSF1B	DGAT2	CYP2B6
ADRB3	C1QB	UNC93B1	PTGS2	MIR1247
CCDC63	TNFRSF1B	TAGLN2	INSIG1	ADH1C
ACE	UNC93B1	SERPINA6	IL10	TMED7-TICAM2
DPP4	SERPINA6	SERPINH1	G6PC	HOTTIP
AGTR1	RGN	TMEM67	GCK	LINC-ROR
AHSG	CD9	CD9	IL1B	PCBP2-OT1
ESR1	CD14	SLC22A8	MC4R	YAP1
ETV3	SLC22A8	MIR21	IL18	KAT5
ALB	FGF19	GSTM1	ABCA1	ZNRD2
FABP4	LIPA	FAH	CTSB	DCTN6
FABP2	NPHP3	DNMT1	LGALS3	MTCO2P12
SIK3	MPI	MMP1	NQO1	HPSE
EDC4	GPR35	EDN1	HSPA5	OGFR
GALNT2	INSR	ELN	IL13RA2	NUDT6
FGF21	IRF5	LBP	CA3	CYTOR
GCG	PHKG2	MIR145	ACACA	H3P23
RNU1-1	INPP5E	NOS3	OPA1	CCR7
HECTD4	BBS2	SPINT1	TXN	HGF
GPT	CEP290	FGF19	ABCC3	HIF1A
NR3C1	TNFSF15	CYGB	MFN2	MIR20A
MROH2A	SLC25A13	NQO1	ATP5IF1	MIR21
IGF1	SDCCAG8	PDIA3	RELA	MIR23A
APOE	IFT27	PDGFB	SUOX	MIR29A
KLK3	NLRP3	WDR35	NFKB1	MIR34A
IL1B	AP1S1	PTN	LRP6	MIR34B
IL10	TTC8	RAD50	ABCC2	MIR17HG
INSR	BBS5	EGR1	PLAU	MAT1A
LEPR	C8orf37	GCLC	ACACB	MCL1
FADS1	ACE	KLKB1	FIS1	MFAP1
ASIC2	BBS12	MUC2	IKBKG	MIR346
[truncated: 1,055 more rows]

## Sheet:  Table S6
Table S6. List of genes annotated in Aging Atlas database.
[truncated: 501 more rows]

[truncated: 5 more sheets: Table S7, Table S8, Table S9, Table S10, Table S11]
